# Supplementary material for: The intestinal microbiome of inflammatory bowel disease across the pediatric age range
Source: Gut Microbes. 2024 Feb 25;16(1):2317932. doi: 10.1080/19490976.2024.2317932 (PMC10900269; doi:10.1080/19490976.2024.2317932)
Supplement: Supplemental Table 2A_VEOvIBDKegg.csv [file KGMI_A_2317932_SM3097.csv]

kegg	Time.coef	current_antibioticsYes.coef	NewTherapyYes.coef	study_groupVEO.coef	Time.se	current_antibioticsYes.se	NewTherapyYes.se	study_groupVEO.se	Time.p	current_antibioticsYes.p	NewTherapyYes.p	study_groupVEO.p	Time.q	current_antibioticsYes.q	NewTherapyYes.q	study_groupVEO.q
K01674 carbonic anhydrase [EC:4.2.1.1]	0.09114484	1.581754951	0.171054652	3.542513389	0.066075761	0.879609894	0.741078092	0.760464889	0.169502293	0.073832563	0.817922599	9.74118E-06	0.998586097	0.115840221	0.999553761	0.008132251
K02600 N utilization substance protein A	-0.003407755	-0.099557175	0.000767786	-0.20585532	0.003305569	0.046709927	0.043255628	0.044069309	0.303980147	0.034428958	0.985873335	9.25446E-06	0.998586097	0.062539923	0.999553761	0.008132251
K03693 penicillin binding protein	0.041191027	0.452678397	0.770231153	2.222373883	0.05123289	0.61423412	0.459731908	0.476610317	0.422471848	0.462104659	0.096950756	9.56674E-06	0.998586097	0.53577148	0.999553761	0.008132251
K08643 zinc metalloprotease ZmpB [EC:3.4.24.-]	0.078391835	0.764153791	0.603169787	3.160119721	0.070609945	0.863481955	0.658709023	0.681716017	0.268406271	0.377367833	0.362013395	1.06694E-05	0.998586097	0.452922338	0.999553761	0.008132251
K08986 putative membrane protein	-0.026814453	-0.393456003	-0.031737148	2.766430875	0.061899772	0.754584594	0.573844998	0.594054557	0.665400147	0.602721898	0.956003833	9.79929E-06	0.998586097	0.669089127	0.999553761	0.008132251
K01595 phosphoenolpyruvate carboxylase [EC:4.1.1.31]	0.045760138	1.325292232	0.432796193	1.877785037	0.034812845	0.468041866	0.399865887	0.40986765	0.190382216	0.005165608	0.281672876	1.32257E-05	0.998586097	0.012676196	0.999553761	0.008400552
K07457 endonuclease III related protein	0.065963703	1.529659139	0.431910507	3.340108822	0.069521952	0.895304647	0.722751222	0.744295599	0.343999418	0.089280251	0.551449567	1.91297E-05	0.998586097	0.135072266	0.999553761	0.010414757
K00537 arsenate reductase [EC:1.20.4.1]	0.006865858	0.513008523	0.272005611	0.751505087	0.018757106	0.222678501	0.165174746	0.171379804	0.714769613	0.022388894	0.102712457	2.84908E-05	0.998586097	0.043899364	0.999553761	0.01085785
K06148 ATP-binding cassette, subfamily C, bacterial	0.005427711	0.758917825	0.064699548	0.802002627	0.012554202	0.182950493	0.180100484	0.182729177	0.66601606	5.18237E-05	0.720164469	2.8055E-05	0.998586097	0.000207023	0.999553761	0.01085785
K07706 two-component system, AgrA family, sensor histidine kinase AgrC [EC:2.7.13.3]	0.030011782	0.771380857	0.547521276	2.648693308	0.060592912	0.751332603	0.581316264	0.600860498	0.620997947	0.305962641	0.348509293	2.60549E-05	0.998586097	0.380431851	0.999553761	0.01085785
K02945 small subunit ribosomal protein S1	0.000820073	-0.142134961	0.028493228	-0.264419265	0.003872688	0.058129886	0.061374546	0.062004486	0.832538032	0.015453764	0.643466671	4.51711E-05	0.998586097	0.032235519	0.999553761	0.013432788
K05362 UDP-N-acetylmuramoyl-L-alanyl-D-glutamate-L-lysine ligase [EC:6.3.2.7]	-0.043863403	0.07224452	0.479092915	2.593486037	0.062210469	0.763806732	0.585004563	0.605220155	0.481681598	0.924750999	0.41473979	4.17598E-05	0.998586097	0.941802794	0.999553761	0.013432788
K07104	0.109927082	0.488211145	-0.361752646	3.079929424	0.078506214	0.935962698	0.696934375	0.722861442	0.163183851	0.602587608	0.604852539	4.58216E-05	0.998586097	0.669089127	0.999553761	0.013432788
K00131 glyceraldehyde-3-phosphate dehydrogenase (NADP) [EC:1.2.1.9]	-0.00622368	-0.32080259	0.252377875	2.889801995	0.065971088	0.852854284	0.691707315	0.712043707	0.924945577	0.707252068	0.715977123	9.75332E-05	0.998586097	0.763768101	0.999553761	0.013705727
K00687	0.018728394	0.457722932	-0.110843125	2.714356167	0.062622762	0.791424083	0.625077732	0.64492364	0.765237902	0.56375646	0.859606722	5.57511E-05	0.998586097	0.63264896	0.999553761	0.013705727
K01439 succinyl-diaminopimelate desuccinylase [EC:3.5.1.18]	-0.013249646	0.654141704	0.34619736	0.967336141	0.025290062	0.307393859	0.233096277	0.241367912	0.600994789	0.034711197	0.140602288	0.000117457	0.998586097	0.062908397	0.999553761	0.013705727
K01575 acetolactate decarboxylase [EC:4.1.1.5]	0.099639378	2.252006153	-0.229449956	3.044050973	0.064024945	0.84820344	0.709922091	0.728884332	0.121422778	0.008649247	0.747208645	6.298E-05	0.998586097	0.019655505	0.999553761	0.013705727
K01641 hydroxymethylglutaryl-CoA synthase [EC:2.3.3.10]	0.098515081	1.19758672	0.57194338	3.256781692	0.069353609	0.918677216	0.768770448	0.789315959	0.15721865	0.19405383	0.458620991	7.59591E-05	0.998586097	0.260492831	0.999553761	0.013705727
K01772 ferrochelatase [EC:4.99.1.1]	0.015456396	1.287063659	0.314306911	1.827311225	0.043316007	0.544641023	0.427736631	0.441535349	0.721642679	0.019199622	0.464155437	7.25197E-05	0.998586097	0.038878724	0.999553761	0.013705727
K02040 phosphate transport system substrate-binding protein	0.00637007	-0.051861731	0.09098013	0.278974159	0.006335446	0.081337803	0.065420487	0.067391728	0.316037741	0.524547431	0.167373642	7.22362E-05	0.998586097	0.596197512	0.999553761	0.013705727
K02240 competence protein ComFA	0.003943621	0.35725335	0.201545726	2.661288354	0.064855644	0.806819531	0.626393456	0.647256174	0.951581829	0.65845371	0.748302667	8.01403E-05	0.998586097	0.720875349	0.999553761	0.013705727
K02428 nucleoside-triphosphate pyrophosphatase [EC:3.6.1.19]	0.00176405	-0.090078655	-0.000241352	-0.437332112	0.006828927	0.102329484	0.107567361	0.108699062	0.796458178	0.37989429	0.998214188	0.000110948	0.998586097	0.45527583	0.999553761	0.013705727
K02438 glycogen operon protein GlgX [EC:3.2.1.-]	0.020917305	0.628983461	0.11671331	0.914368471	0.021252765	0.270887989	0.216035397	0.222707186	0.326345382	0.021368688	0.590213356	8.19266E-05	0.998586097	0.042285345	0.999553761	0.013705727
K02660 twitching motility protein PilJ	0.025635134	-4.750787444	-0.466482112	2.562957277	0.060939822	0.775824296	0.617884364	0.637041255	0.674508547	5.70215E-09	0.45202585	0.000110992	0.998586097	4.62481E-08	0.999553761	0.013705727
K02757 PTS system, beta-glucosides-specific IIC component	-0.020391461	0.226588937	0.158030797	0.955698234	0.022161967	0.285785816	0.231080497	0.237935902	0.358760215	0.428913289	0.495618458	0.000113703	0.998586097	0.503893234	0.999553761	0.013705727
K02768 PTS system, fructose-specific IIA component [EC:2.7.1.69]	-0.0057369	0.381664274	0.235657656	0.884874622	0.01931522	0.253711733	0.20995497	0.215763928	0.766801757	0.134270624	0.2643451	8.33263E-05	0.998586097	0.19102565	0.999553761	0.013705727
K02769 PTS system, fructose-specific IIB component [EC:2.7.1.69]	-0.0017491	0.496531111	0.190637291	0.907851694	0.018989303	0.256174677	0.219945832	0.225358845	0.92671442	0.054174471	0.388135357	0.00010888	0.998586097	0.089999525	0.999553761	0.013705727
K02770 PTS system, fructose-specific IIC component	0.001647601	0.602527591	0.206224167	0.946518076	0.01941757	0.260939136	0.222781943	0.228366427	0.932475194	0.022088196	0.356820301	7.08654E-05	0.998586097	0.043466607	0.999553761	0.013705727
K02777 PTS system, glucose-specific IIA component [EC:2.7.1.69]	-0.019232609	0.68602948	0.346707903	0.984210746	0.019564697	0.270194195	0.24051902	0.245752497	0.326928828	0.011972507	0.152537198	0.00011868	0.998586097	0.025989818	0.999553761	0.013705727
K03316 monovalent cation:H+ antiporter, CPA1 family	0.041886107	1.163917998	0.191926895	1.488337023	0.032797915	0.431150469	0.357158405	0.367008936	0.203231497	0.0076125	0.592192718	9.86681E-05	0.998586097	0.017571918	0.999553761	0.013705727
K04086 ATP-dependent Clp protease ATP-binding subunit ClpL	-0.067774791	0.678792652	0.081844795	2.479507029	0.054174095	0.715229098	0.595863752	0.61201112	0.212556118	0.343878744	0.891023739	0.000100095	0.998586097	0.4189648	0.999553761	0.013705727
K08724 penicillin binding protein 2B	-0.016212781	0.717136993	0.056584557	2.31244505	0.055837456	0.695509455	0.540698772	0.558641135	0.77188134	0.303894785	0.916860449	7.22847E-05	0.998586097	0.377984016	0.999553761	0.013705727
K10243 cellobiose transport system ATP-binding protein	0.037284191	0.301477947	0.079961901	1.819462895	0.046121005	0.568248174	0.436773008	0.451722748	0.419939836	0.596399384	0.855106742	0.000109135	0.998586097	0.664001768	0.999553761	0.013705727
K00004 (R,R)-butanediol dehydrogenase [EC:1.1.1.4]	-0.057425885	-1.780135532	0.775516399	2.04239993	0.063048706	0.699277989	0.490952232	0.51200464	0.363623146	0.011754771	0.117321494	0.000125739	0.998586097	0.02564249	0.999553761	0.014093834
K02755 PTS system, beta-glucosides-specific IIA component [EC:2.7.1.69]	-0.021946723	0.289978012	0.158335948	0.944424529	0.02220491	0.286147128	0.231184617	0.238059565	0.324311852	0.312250467	0.494982333	0.000136124	0.998586097	0.386115435	0.999553761	0.014821915
K02027 multiple sugar transport system substrate-binding protein	0.004676144	0.33774306	-0.049490599	0.717768564	0.014751477	0.202401287	0.178302605	0.182326324	0.751618891	0.096938728	0.781913496	0.000151974	0.998586097	0.144253609	0.999553761	0.016088135
K04561 nitric-oxide reductase, cytochrome b-containing subunit I [EC:1.7.99.7]	-0.161323402	0.76019123	0.923756773	3.179091093	0.06509567	0.897301454	0.796321253	0.813835422	0.014134578	0.398022892	0.248771308	0.000169557	0.998586097	0.473280887	0.999553761	0.016485956
K06147 ATP-binding cassette, subfamily B, bacterial	0.000649745	-0.812915869	0.024337203	0.405047879	0.006989018	0.102536361	0.102444148	0.103841158	0.92603467	2.35761E-13	0.812699292	0.000173035	0.998586097	4.88308E-12	0.999553761	0.016485956
K07483 transposase	0.003059058	0.813187195	0.220415844	1.429951434	0.035153343	0.446548642	0.354740806	0.365819421	0.930753104	0.070278393	0.535773595	0.000167986	0.998586097	0.111179308	0.999553761	0.016485956
K07707 two-component system, AgrA family, response regulator AgrA	0.037896226	0.026858266	0.126504235	2.306223537	0.059047589	0.734363621	0.569974649	0.588973459	0.521834346	0.970866038	0.824803202	0.00016395	0.998586097	0.97878193	0.999553761	0.016485956
K00869 mevalonate kinase [EC:2.7.1.36]	0.110153714	1.288007497	0.37383261	2.832591727	0.0689074	0.88552281	0.713050386	0.734463806	0.111688424	0.147564266	0.601237818	0.000202481	0.998586097	0.206600815	0.999553761	0.016949157
K01421 putative membrane protein	-0.022471506	-0.313795642	0.254249026	1.205648035	0.030183789	0.382668394	0.303314886	0.312848112	0.4575623	0.413301555	0.40387834	0.000204582	0.998586097	0.48900721	0.999553761	0.016949157
K02756 PTS system, beta-glucosides-specific IIB component [EC:2.7.1.69]	-0.023063568	0.23005987	0.167455357	0.911478107	0.022264643	0.284995074	0.228416788	0.235370438	0.301661884	0.420604678	0.465187557	0.000191357	0.998586097	0.496261432	0.999553761	0.016949157
K03367 D-alanine-poly(phosphoribitol) ligase [EC:6.1.1.13]	0.021937715	0.366007476	0.73504244	1.513058978	0.042122554	0.505106879	0.378121712	0.391997528	0.603148589	0.469640315	0.05468628	0.000200194	0.998586097	0.543021614	0.999553761	0.016949157
K03736 ethanolamine ammonia-lyase small subunit [EC:4.3.1.7]	0.030037274	0.110938878	0.256339891	1.886818831	0.044446955	0.57907587	0.474210589	0.487756139	0.500044379	0.848290218	0.59000011	0.00019422	0.998586097	0.882082952	0.999553761	0.016949157
K06183 ribosomal small subunit pseudouridine synthase A [EC:5.4.99.12]	-0.022048389	0.239386183	0.300767842	0.907432516	0.024695202	0.299665555	0.226869882	0.2349548	0.373158599	0.425445186	0.187920383	0.000198568	0.998586097	0.500887119	0.999553761	0.016949157
K02006 cobalt/nickel transport system ATP-binding protein	-0.007815036	-0.473039505	0.117872956	0.663282184	0.012714577	0.180783069	0.169349275	0.172395278	0.539569663	0.009644057	0.488005768	0.000209242	0.998586097	0.021619707	0.999553761	0.016966392
K00689 dextransucrase [EC:2.4.1.5]	-0.045394658	-0.783062363	0.608284745	2.8112266	0.066193919	0.868285527	0.717253306	0.737207058	0.493742235	0.368355816	0.398401465	0.000236135	0.998586097	0.443841773	0.999553761	0.01754521
K02388 flagellar basal-body rod protein FlgC	0.040722765	-0.163351098	-0.397581188	1.819371228	0.04780099	0.594287443	0.461087471	0.476472093	0.395401533	0.783735786	0.390582521	0.000231935	0.998586097	0.828290926	0.999553761	0.01754521
K03048 DNA-directed RNA polymerase subunit delta [EC:2.7.7.6]	0.051284616	0.632238479	0.051692927	2.79817069	0.07448039	0.920933705	0.710454386	0.7345317	0.491993284	0.49327923	0.942140701	0.000239399	0.998586097	0.567256229	0.999553761	0.01754521
K03293 amino acid transporter, AAT family	-0.018149861	1.631907272	0.645651921	1.420805646	0.033938919	0.441506388	0.360869126	0.371236138	0.593469257	0.000291155	0.076586831	0.000224813	0.998586097	0.000989822	0.999553761	0.01754521
K04026 ethanolamine utilization protein EutL	-0.057780716	-0.381163611	0.021547454	2.204331164	0.058450944	0.722738455	0.557560905	0.576456263	0.324233272	0.598580876	0.969248977	0.000227452	0.998586097	0.66584697	0.999553761	0.01754521
K07243 high-affinity iron transporter	0.063023605	1.16397646	0.185836002	1.767798931	0.041237329	0.544075821	0.452879473	0.465185397	0.128209561	0.033768669	0.68242339	0.000247354	0.998586097	0.06163429	0.999553761	0.017786151
K03574 7,8-dihydro-8-oxoguanine triphosphatase [EC:3.6.1.-]	-0.027040437	-0.087824591	0.41391756	0.949378792	0.02844822	0.330753647	0.240931223	0.250400623	0.343139852	0.790909466	0.088862668	0.000255114	0.998586097	0.833560834	0.999553761	0.018004443
K01963 acetyl-CoA carboxylase carboxyl transferase subunit beta [EC:6.4.1.2]	-0.010349566	0.090855631	0.272065618	0.868069816	0.024480542	0.295036758	0.221908972	0.229953448	0.672975533	0.758482848	0.223040725	0.000270319	0.998586097	0.808015473	0.999553761	0.018073413
K03647 protein involved in ribonucleotide reduction	0.097166032	1.766476636	-0.200962363	2.238889187	0.06089215	0.747587114	0.572555906	0.592343724	0.112328129	0.019211528	0.726325658	0.000265861	0.998586097	0.038882174	0.999553761	0.018073413
K07177 PDZ domain-containing protein	0.091617843	0.524096745	0.063786343	2.655205916	0.070473723	0.875869858	0.679314789	0.702003015	0.195272118	0.550351819	0.925376154	0.000263427	0.998586097	0.620221618	0.999553761	0.018073413
K01760 cystathionine beta-lyase [EC:4.4.1.8]	-0.017286251	1.329049854	0.539856894	1.286261067	0.031141875	0.405892244	0.332555666	0.342040559	0.579536406	0.001272443	0.107630091	0.000284354	0.998586097	0.003721628	0.999553761	0.018367341
K04092 chorismate mutase [EC:5.4.99.5]	-0.012329229	1.444946528	0.482123811	1.911146436	0.052147507	0.640564506	0.490851299	0.507791169	0.813370958	0.025304178	0.32833865	0.000281286	0.998586097	0.04863047	0.999553761	0.018367341
K01261 glutamyl aminopeptidase [EC:3.4.11.7]	0.100167657	-0.614000679	-0.012588068	2.362245926	0.061653578	0.775974344	0.610075998	0.629697232	0.105999031	0.429842948	0.98357864	0.000293612	0.998586097	0.504506152	0.999553761	0.018649257
K03740 D-alanine transfer protein	-0.065018302	1.149217025	0.632335484	2.652352532	0.063887641	0.836469307	0.689305803	0.708624059	0.310202925	0.171203411	0.361144017	0.000302401	0.998586097	0.234023027	0.999553761	0.018667912
K06022 molybdate-transporting ATPase [EC:3.6.3.29]	0.007684271	0.212851497	-0.021502072	-0.334141941	0.007752148	0.103239512	0.087028753	0.089301406	0.322911898	0.040687331	0.80535665	0.000303703	0.998586097	0.071193489	0.999553761	0.018667912
K04083 molecular chaperone Hsp33	-0.00689994	0.127120257	0.228423053	0.748563617	0.019226716	0.244651073	0.194732092	0.200779689	0.720115779	0.603989179	0.243550083	0.000318289	0.998586097	0.670297833	0.999553761	0.018692174
K07284 sortase A	0.008462499	-0.492191289	0.2671746	1.104212771	0.032007367	0.382193712	0.284995342	0.295558973	0.791783575	0.199485292	0.350753161	0.000309824	0.998586097	0.266189933	0.999553761	0.018692174
K08987 putative membrane protein	0.125471234	0.97813895	-0.566444408	2.703900851	0.075768922	0.922429686	0.70057382	0.725331726	0.099489267	0.29040208	0.420678219	0.000318812	0.998586097	0.362978789	0.999553761	0.018692174
K05662 ATP-binding cassette, subfamily B (MDR/TAP), member 7	0.033075522	-6.089641829	1.126737956	2.081174155	0.057150735	0.703783841	0.540668058	0.559199926	0.563494967	2.91375E-15	0.03968637	0.000325671	0.998586097	9.91455E-14	0.999553761	0.018805008
K03216 RNA methyltransferase, TrmH family, group 2 [EC:2.1.1.-]	0.001468453	0.151228604	0.072514623	0.560633526	0.010621833	0.153616986	0.148811599	0.151142657	0.890200219	0.326229375	0.627107758	0.000340015	0.998586097	0.400534841	0.999553761	0.019125327
K08483 phosphotransferase system, enzyme I, PtsI [EC:2.7.3.9]	-0.008186039	0.333452742	0.162023506	0.801197972	0.020527684	0.262205282	0.209630302	0.216058108	0.690532954	0.205130283	0.441385911	0.000341255	0.998586097	0.272767448	0.999553761	0.019125327
K01597 diphosphomevalonate decarboxylase [EC:4.1.1.33]	0.067481103	1.845762169	0.462206398	2.63321558	0.078506836	0.932602495	0.692167074	0.71813169	0.391189415	0.04934089	0.505805289	0.000393927	0.998586097	0.083461221	0.999553761	0.021757329
K00963 UTP--glucose-1-phosphate uridylyltransferase [EC:2.7.7.9]	-0.015946483	0.96316286	0.425412707	0.930775724	0.026506963	0.323261567	0.245930975	0.254583012	0.548208512	0.003290366	0.086719844	0.000408682	0.998586097	0.008577009	0.999553761	0.021963622
K06286 septation ring formation regulator	0.048196889	1.310669762	-0.038956825	2.808033329	0.076221241	0.952898256	0.743707712	0.768120648	0.527983405	0.170718553	0.958327858	0.000409188	0.998586097	0.233443992	0.999553761	0.021963622
K00841 aminotransferase [EC:2.6.1.-]	-0.005581815	0.348066653	0.487943609	1.592433612	0.044729623	0.551818443	0.424706495	0.43919131	0.900830525	0.529004533	0.253312423	0.000453368	0.998586097	0.600546999	0.999553761	0.021987908
K01281 X-Pro dipeptidyl-peptidase [EC:3.4.14.11]	0.015044141	-0.119152993	0.296293813	1.46089386	0.039156802	0.494336553	0.389970124	0.402393162	0.701286949	0.809804493	0.449152383	0.000446161	0.998586097	0.849715012	0.999553761	0.021987908
K02018 molybdate transport system permease protein	-0.006663886	0.089761752	0.327658094	0.828744503	0.024438975	0.293499912	0.220023054	0.228067886	0.785419475	0.760089721	0.139551021	0.000441224	0.998586097	0.809134616	0.999553761	0.021987908
K02066 putative ABC transport system permease protein	-0.002293367	0.116327369	0.080935681	-0.527430092	0.007845098	0.122179945	0.143973977	0.144614532	0.770373864	0.342337975	0.575255963	0.000421427	0.998586097	0.417621646	0.999553761	0.021987908
K02244 competence protein ComGB	0.026923268	1.169287732	-0.13541475	2.770813252	0.077497379	0.957288865	0.73774526	0.762817003	0.728694688	0.223528101	0.854732771	0.000443374	0.998586097	0.291934747	0.999553761	0.021987908
K03431 phosphoglucosamine mutase [EC:5.4.2.10]	-0.007965819	-0.047527615	0.22824963	0.72473968	0.020268527	0.250797647	0.193623183	0.200171698	0.694779282	0.849912309	0.241233878	0.000461567	0.998586097	0.882806162	0.999553761	0.021987908
K03628 transcription termination factor Rho	-0.000260563	-0.239759518	-0.007740725	-0.178446966	0.004934422	0.061401046	0.047683031	0.049269989	0.957946332	0.000133707	0.87136473	0.000459633	0.998586097	0.00048902	0.999553761	0.021987908
K05020 glycine betaine transporter	0.082903161	-0.979618874	0.382481053	2.054217293	0.051208464	0.669372251	0.55045593	0.565981242	0.107231778	0.145097287	0.488748431	0.000447743	0.998586097	0.203883702	0.999553761	0.021987908
K05838 putative thioredoxin	0.012286591	1.43780659	0.339671254	1.332267463	0.042769052	0.49022203	0.352938758	0.36720936	0.774233927	0.00379907	0.338142974	0.000449883	0.998586097	0.009736554	0.999553761	0.021987908
K00938 phosphomevalonate kinase [EC:2.7.4.2]	0.045230543	1.367915577	0.042522933	2.887501958	0.065772138	0.896036531	0.780666347	0.798962963	0.492545984	0.12862816	0.956668272	0.000471975	0.998586097	0.183733852	0.999553761	0.02220614
K07662 two-component system, OmpR family, response regulator CpxR	-0.02205092	0.754318358	0.306358092	1.236947434	0.03661136	0.44117713	0.331785134	0.343816702	0.547742785	0.089048063	0.358018775	0.000499058	0.998586097	0.134881625	0.999553761	0.023194012
K02072 D-methionine transport system permease protein	-0.008771607	0.56132214	0.178740152	0.748214216	0.019227641	0.249049146	0.202470192	0.20838113	0.648803879	0.025424533	0.379442115	0.00051124	0.998586097	0.048837145	0.999553761	0.023473908
K03319 divalent anion:Na+ symporter, DASS family	-0.062386033	0.587564946	1.164191743	1.853776364	0.039301683	0.5530288	0.508259242	0.518100904	0.114205255	0.289471165	0.024067997	0.000533554	0.998586097	0.362052711	0.999553761	0.024206859
K02034 peptide/nickel transport system permease protein	0.001140719	0.557499971	-0.012580785	0.557888772	0.010760639	0.156649571	0.153863004	0.156131471	0.915695007	0.000477559	0.934994494	0.00054235	0.998586097	0.001542355	0.999553761	0.024316418
K00793 riboflavin synthase alpha chain [EC:2.5.1.9]	0.000722221	-0.512543551	-0.003892188	-0.297078647	0.005451642	0.080737019	0.082438478	0.083449987	0.894756111	1.75521E-09	0.962436507	0.000567201	0.998586097	1.59644E-08	0.999553761	0.025060658
K02035 peptide/nickel transport system substrate-binding protein	-0.002773424	1.05054114	0.229288796	0.861958424	0.022874954	0.293085	0.235163285	0.242299101	0.90363547	0.000436057	0.33188006	0.000572101	0.998586097	0.00142645	0.999553761	0.025060658
K00763 nicotinate phosphoribosyltransferase [EC:2.4.2.11]	0.006796754	-0.079170884	0.028278537	0.356782857	0.007520271	0.106689406	0.099525328	0.101345075	0.367327683	0.459023678	0.776889328	0.000647868	0.998586097	0.532685516	0.999553761	0.025759862
K00872 homoserine kinase [EC:2.7.1.39]	-0.017723066	0.814524018	0.378024177	0.88411085	0.025491267	0.314855952	0.242626785	0.250874166	0.487798823	0.010480655	0.122349931	0.00063999	0.998586097	0.023276094	0.999553761	0.025759862
K01652 acetolactate synthase I/II/III large subunit [EC:2.2.1.6]	-0.001680859	0.191445518	0.006381454	0.214092634	0.005146323	0.069167432	0.059064838	0.060544458	0.744343882	0.006239561	0.914177105	0.000614684	0.998586097	0.014861854	0.999553761	0.025759862
K01835 phosphoglucomutase [EC:5.4.2.2]	-0.000894492	0.590014912	-0.06624926	0.582089825	0.012032256	0.171628115	0.161750943	0.164590916	0.940822398	0.000730328	0.682984555	0.000613728	0.998586097	0.00226283	0.999553761	0.025759862
K02065 putative ABC transport system ATP-binding protein	-0.007858342	0.044440032	0.032072573	-0.452341719	0.007732445	0.117203927	0.127035031	0.128149186	0.31087466	0.7050147	0.801190654	0.000627883	0.998586097	0.761783675	0.999553761	0.025759862
K02400 flagellar biosynthesis protein FlhA	0.00737279	-0.436980737	-0.38176858	1.167344686	0.032519042	0.408451255	0.320407139	0.330777076	0.820899887	0.286136347	0.236245487	0.000629379	0.998586097	0.35882383	0.999553761	0.025759862
K03406 methyl-accepting chemotaxis protein	0.029098463	-0.982772199	-0.596157092	1.019125318	0.025256952	0.335631623	0.282087667	0.289524041	0.250826144	0.003855941	0.037032531	0.000648897	0.998586097	0.009869033	0.999553761	0.025759862
K06861 lipopolysaccharide export system ATP-binding protein [EC:3.6.3.-]	-0.008161024	-0.029194288	0.085058019	-0.437986272	0.007101898	0.109058569	0.122785589	0.123611373	0.252042995	0.789245063	0.49006491	0.000600103	0.998586097	0.832036773	0.999553761	0.025759862
K07006	0.109927336	1.368473099	-0.137706938	2.232174048	0.063905436	0.791126785	0.61107547	0.631714797	0.087141995	0.085403517	0.822160975	0.0006201	0.998586097	0.130479428	0.999553761	0.025759862
K04042 bifunctional protein GlmU [EC:2.3.1.157 2.7.7.23]	0.0058464	0.696997606	0.150844929	0.620449746	0.012032776	0.175951982	0.174507084	0.17696934	0.627654828	0.000107714	0.389413356	0.000680127	0.998586097	0.000403637	0.999553761	0.026721271
K01962 acetyl-CoA carboxylase carboxyl transferase subunit alpha [EC:6.4.1.2]	-0.008098974	0.101710584	0.152136257	0.696206393	0.018874639	0.241375548	0.193243988	0.199145692	0.66837451	0.673986759	0.432964186	0.000703266	0.998586097	0.733456179	0.999553761	0.027348426
K01220 6-phospho-beta-galactosidase [EC:3.2.1.85]	-0.024975213	-0.749610448	0.640903613	1.846705605	0.062937227	0.712615241	0.508126689	0.529147997	0.691970155	0.294264616	0.210103855	0.000717503	0.998586097	0.367084273	0.999553761	0.02762024
K04487 cysteine desulfurase [EC:2.8.1.7]	-0.003431378	-0.137817638	0.01422323	0.537727311	0.009955223	0.148005271	0.152541063	0.154325618	0.730740969	0.353028341	0.925896039	0.000731006	0.998586097	0.427651306	0.999553761	0.027858637
K01223 6-phospho-beta-glucosidase [EC:3.2.1.86]	-0.010071596	0.634207316	0.261391864	0.928415331	0.021347378	0.294336305	0.261322157	0.267061163	0.637650612	0.032528947	0.319571882	0.000750625	0.998586097	0.060015915	0.999553761	0.028323089
K02031 peptide/nickel transport system ATP-binding protein	0.001797845	0.500379546	-0.002046345	0.543887161	0.010953111	0.158692598	0.154302851	0.156681289	0.869807073	0.001896074	0.989445026	0.000763512	0.998586097	0.005270561	0.999553761	0.028526887
K10041 putative glutamine transport system ATP-binding protein [EC:3.6.3.-]	-0.003969981	-0.034527855	0.255432197	0.884711664	0.024685702	0.312901013	0.247958555	0.255756984	0.872416717	0.912258077	0.305404563	0.000794829	0.998586097	0.931319457	0.999553761	0.029408667
K02008 cobalt/nickel transport system permease protein	-0.006485853	-0.236036811	0.049054124	0.613913744	0.012225135	0.178076957	0.175137135	0.177704258	0.596402787	0.186711873	0.779981468	0.000806761	0.998586097	0.252057722	0.999553761	0.029563138
K02793 PTS system, mannose-specific IIA component [EC:2.7.1.69]	-0.018993781	1.512262591	0.411960395	1.355219939	0.034271633	0.455395947	0.382712511	0.392804321	0.580128754	0.00108916	0.284302786	0.000819089	0.998586097	0.003250422	0.999553761	0.029729017
K04518 prephenate dehydratase [EC:4.2.1.51]	0.008120183	-0.29337993	0.027363981	-0.22662504	0.004748269	0.068091139	0.064840691	0.065932249	0.088983262	2.71217E-05	0.673908353	0.000854705	0.998586097	0.000112839	0.999553761	0.030453945
K07146	0.047487598	1.794061978	0.265990776	2.379927002	0.06459392	0.832345749	0.672417799	0.692418725	0.463202676	0.032471273	0.693253875	0.000855044	0.998586097	0.059984499	0.999553761	0.030453945
K02033 peptide/nickel transport system permease protein	0.000261744	0.609299624	0.152465732	0.737412226	0.021758235	0.269541872	0.208344037	0.215367446	0.990415431	0.025001312	0.465986539	0.000892936	0.998586097	0.048121211	0.999553761	0.031509074
K01193 beta-fructofuranosidase [EC:3.2.1.26]	-0.005327441	0.954015928	0.252615988	0.763046396	0.021044549	0.270096932	0.217160158	0.223710678	0.800443936	0.000525067	0.247460737	0.000932286	0.998586097	0.001684368	0.999553761	0.032299469
K03707 transcriptional activator TenA [EC:3.5.99.2]	0.032274229	-1.069619589	0.761656331	1.65102157	0.045834004	0.586391737	0.469697334	0.48402115	0.482256637	0.069818414	0.108009007	0.000931705	0.998586097	0.110543405	0.999553761	0.032299469
K02032 peptide/nickel transport system ATP-binding protein	0.001855629	0.404341623	0.172957021	0.71641949	0.020871929	0.261152198	0.204003762	0.210683775	0.929256988	0.123326491	0.398546861	0.000964698	0.998586097	0.177290554	0.999553761	0.033121286
K00155	0.06333757	-0.340250116	-0.320288182	1.837671104	0.05445678	0.677180017	0.525519128	0.54304276	0.246354048	0.615970996	0.543581533	0.001017974	0.998586097	0.681610182	0.999553761	0.033714715
K00567 methylated-DNA-[protein]-cysteine S-methyltransferase [EC:2.1.1.63]	0.002165079	0.027908726	-0.068221236	-0.194469924	0.004536026	0.062875304	0.056309811	0.057508965	0.633728817	0.657672642	0.228517845	0.001026215	0.998586097	0.720377954	0.999553761	0.033714715
K02243 competence protein ComGA	0.00101315	1.062438375	0.067034945	2.1673237	0.071513324	0.838620276	0.615361292	0.639114595	0.988712381	0.206850301	0.913469457	0.000994584	0.998586097	0.274528249	0.999553761	0.033714715
K03753 molybdopterin-guanine dinucleotide biosynthesis protein B	0.009204916	1.631361116	0.19334519	1.524019359	0.049081204	0.583837829	0.433847933	0.450072027	0.851447252	0.005773	0.656802471	0.001010874	0.998586097	0.013907018	0.999553761	0.033714715
K03980 virulence factor	0.010977902	1.104534283	0.260863074	1.015922587	0.033366664	0.392786656	0.289180528	0.300250759	0.742536354	0.005475267	0.369162248	0.001019459	0.998586097	0.013324548	0.999553761	0.033714715
K07482 transposase, IS30 family	-0.00189263	0.173100221	0.417003143	1.138291883	0.026258289	0.365919913	0.330655839	0.337473506	0.942621201	0.636753564	0.210163839	0.001055346	0.998586097	0.700539212	0.999553761	0.034375402
K03639 molybdenum cofactor biosynthesis protein A	-0.001229014	0.298346695	0.118368538	0.775755781	0.024301899	0.294408654	0.222536553	0.230500145	0.959722692	0.312256041	0.595959136	0.001081272	0.998586097	0.386115435	0.999553761	0.034671699
K03654 ATP-dependent DNA helicase RecQ [EC:3.6.1.-]	-0.00522097	-0.636566025	0.002934707	-0.449187892	0.006814973	0.10758726	0.133191005	0.133482473	0.444629882	1.64778E-08	0.982464447	0.001082638	0.998586097	1.19841E-07	0.999553761	0.034671699
K00027 malate dehydrogenase (oxaloacetate-decarboxylating) [EC:1.1.1.38]	-0.033025103	0.12150611	0.326699179	0.814452233	0.026288061	0.315260027	0.236023951	0.244683255	0.210661621	0.700389768	0.16935483	0.001218898	0.998586097	0.758722401	0.999553761	0.036597411
K01255 leucyl aminopeptidase [EC:3.4.11.1]	-0.023598387	1.063129101	0.348193109	0.835594083	0.026693715	0.322009798	0.242410519	0.251178043	0.377865608	0.00116192	0.153985132	0.001226396	0.998586097	0.003427306	0.999553761	0.036597411
K01420 CRP/FNR family transcriptional regulator, anaerobic regulatory protein	-0.002675634	0.676605494	0.304879758	0.962930076	0.024209735	0.327505822	0.282335847	0.289191562	0.912122355	0.040283347	0.28278186	0.001214444	0.998586097	0.070681324	0.999553761	0.036597411
K01845 glutamate-1-semialdehyde 2,1-aminomutase [EC:5.4.3.8]	0.021762985	0.145825893	-0.004099197	0.910489739	0.030913237	0.35986827	0.262418608	0.272705625	0.482351387	0.685802257	0.987567703	0.001179604	0.998586097	0.744825421	0.999553761	0.036597411
K02794 PTS system, mannose-specific IIB component [EC:2.7.1.69]	-0.019091514	1.105521893	0.155572939	1.07639093	0.03527029	0.419696816	0.311972617	0.323629834	0.588983387	0.009179243	0.619092691	0.001229197	0.998586097	0.020699465	0.999553761	0.036597411
K03735 ethanolamine ammonia-lyase large subunit [EC:4.3.1.7]	-0.024363352	0.194079464	0.426664662	1.396357026	0.042714793	0.526868522	0.405430051	0.41926424	0.569144216	0.713039455	0.29513857	0.001211452	0.998586097	0.766793506	0.999553761	0.036597411
K04763 integrase/recombinase XerD	0.002461295	-0.390801305	0.051032268	-0.254808794	0.00561687	0.080029016	0.075261514	0.076594333	0.661774935	2.31225E-06	0.499280413	0.001226272	0.998586097	1.161E-05	0.999553761	0.036597411
K06994 putative drug exporter of the RND superfamily	0.060428729	-0.861688973	-0.023426193	2.14755625	0.059459731	0.770809797	0.62729826	0.645555104	0.310867511	0.265115822	0.97028397	0.00122647	0.998586097	0.33671196	0.999553761	0.036597411
K08972 putative membrane protein	0.069491875	-0.090300503	-0.559362025	2.155094727	0.071664538	0.844106276	0.621766485	0.645538733	0.333520352	0.914927189	0.370455202	0.001180688	0.998586097	0.933537477	0.999553761	0.036597411
K02585 nitrogen fixation protein NifB	0.013868262	-2.484877372	-0.059584938	2.266157955	0.066771898	0.841416415	0.662417357	0.683641581	0.835703715	0.003569629	0.928504492	0.001274265	0.998586097	0.009222953	0.999553761	0.036789586
K02817 PTS system, trehalose-specific IIA component [EC:2.7.1.69]	-0.001956068	-0.470231936	0.569273461	1.641033811	0.044329778	0.582152873	0.481607326	0.494944482	0.964853923	0.420314659	0.239969951	0.001271155	0.998586097	0.496072829	0.999553761	0.036789586
K06956	-0.0909375	0.813522981	0.391012507	1.455233851	0.042254256	0.536131668	0.425346206	0.438679841	0.032732514	0.130941246	0.360139117	0.001264162	0.998586097	0.186897787	0.999553761	0.036789586
K07485 transposase	-0.004696352	0.342397852	0.159105036	0.942640383	0.025654825	0.33564124	0.276323107	0.284090108	0.854959891	0.309051087	0.566035551	0.001260902	0.998586097	0.383521229	0.999553761	0.036789586
K00547 homocysteine S-methyltransferase [EC:2.1.1.10]	-0.097380384	1.112825149	0.111039622	1.436087829	0.046909669	0.560555796	0.41828225	0.433759235	0.039339301	0.04865612	0.791191757	0.001290952	0.998586097	0.082485976	0.999553761	0.036953919
K00549 5-methyltetrahydropteroyltriglutamate--homocysteine methyltransferase [EC:2.1.1.14]	-0.002203783	0.830846739	0.318126971	0.797448546	0.022240139	0.288058053	0.234172392	0.241009802	0.921178032	0.004407204	0.177326496	0.001299351	0.998586097	0.011064462	0.999553761	0.036953919
K03665 GTP-binding protein HflX	-0.00235986	-0.171835742	-0.000532817	-0.151394634	0.003566563	0.049747408	0.045023991	0.045947006	0.509043393	0.000689931	0.990581344	0.001358269	0.998586097	0.00215342	0.999553761	0.03773157
K03688 ubiquinone biosynthesis protein	0.061454067	0.939860364	0.033588798	1.242436349	0.034070376	0.445741145	0.366964478	0.377279306	0.072963135	0.036384169	0.927251597	0.001366297	0.998586097	0.065068075	0.999553761	0.03773157
K07212 GGDEF domain	0.043648109	-0.451927669	-0.214831178	1.341088377	0.041493315	0.511706964	0.393688064	0.407128515	0.294257101	0.378332037	0.586483065	0.001362488	0.998586097	0.453831726	0.999553761	0.03773157
K09013 Fe-S cluster assembly ATP-binding protein	-0.002509865	-0.51038661	-0.06989166	-0.216111777	0.005287919	0.072663516	0.064164789	0.065600859	0.635624415	4.39982E-11	0.278634687	0.001361062	0.998586097	5.66477E-10	0.999553761	0.03773157
K02406 flagellin	0.001435941	-0.842149786	-0.603795623	0.900548567	0.025718176	0.330394147	0.26593999	0.273935472	0.955536897	0.011649754	0.025305586	0.001391497	0.998586097	0.025471723	0.999553761	0.038151045
K02029 polar amino acid transport system permease protein	-0.000119876	0.361732764	0.011028936	0.550629962	0.013809324	0.188215599	0.16409689	0.167933723	0.993083524	0.056214703	0.946547469	0.001430323	0.998586097	0.092541786	0.999553761	0.038394504
K03321 sulfate permease, SulP family	-0.004177424	-0.170636997	0.049106459	-0.353120256	0.006594751	0.099569208	0.106769654	0.107770393	0.52725494	0.088314988	0.646555754	0.001440675	0.998586097	0.134251463	0.999553761	0.038394504
K03346 replication initiation and membrane attachment protein	0.064402068	0.773275458	0.343507915	2.451852907	0.074423064	0.928962565	0.723809455	0.747679989	0.388010991	0.406294349	0.636108507	0.001428365	0.998586097	0.481613613	0.999553761	0.038394504
K10110 maltose/maltodextrin transport system permease protein	0.01514466	0.175171397	-0.19900212	1.044156052	0.02889027	0.377187913	0.309706091	0.318481741	0.600782424	0.64291859	0.521971088	0.001431742	0.998586097	0.705895347	0.999553761	0.038394504
K02073 D-methionine transport system substrate-binding protein	-0.03226821	0.954985169	0.342239683	0.839596671	0.025195429	0.316727127	0.248681332	0.256709355	0.201959381	0.002943903	0.17179789	0.0014685	0.998586097	0.007801957	0.999553761	0.038864255
K00990 [protein-PII] uridylyltransferase [EC:2.7.7.59]	0.039254917	1.521513329	0.654425401	1.499599482	0.044768035	0.564499365	0.44472638	0.458947163	0.381749196	0.007705936	0.144258555	0.001483269	0.998586097	0.017731565	0.999553761	0.038954058
K09967 hypothetical protein	0.098669396	-2.01655321	-0.095742713	2.133747378	0.065374654	0.813892482	0.632391714	0.653407821	0.132997352	0.014156998	0.879963915	0.001492336	0.998586097	0.029923639	0.999553761	0.038954058
K06206 sugar fermentation stimulation protein A	0.006194045	0.601857678	0.438554974	1.172395462	0.038336285	0.4619582	0.347410053	0.360008547	0.871826675	0.194312296	0.209727947	0.00153572	0.998586097	0.260747943	0.999553761	0.039813796
K00575 chemotaxis protein methyltransferase CheR [EC:2.1.1.80]	-0.015535182	0.056172554	-0.258667076	0.87542156	0.0300618	0.353360715	0.259819452	0.269797702	0.605954825	0.873875403	0.321840894	0.00159467	0.998586097	0.900964467	0.999553761	0.04106274
K00239 succinate dehydrogenase flavoprotein subunit [EC:1.3.99.1]	-0.009641757	-0.549095389	-0.147947444	-0.578061224	0.009800587	0.1521755	0.177501021	0.178378254	0.326552261	0.000400328	0.406528541	0.001615486	0.998586097	0.001322055	0.999553761	0.04131958
K01839 phosphopentomutase [EC:5.4.2.7]	-0.008212472	0.093120186	0.096600922	0.682934269	0.020234579	0.25722767	0.204516212	0.210887834	0.685330555	0.717770487	0.63770405	0.001627173	0.998586097	0.770976135	0.999553761	0.041341039
K01590 histidine decarboxylase [EC:4.1.1.22]	-0.06917155	-4.073923036	0.642722906	2.77367978	0.063552783	0.902022998	0.842158591	0.857506372	0.27788516	1.14195E-05	0.447131959	0.00164684	0.998586097	5.03116E-05	0.999553761	0.041563635
K00943 dTMP kinase [EC:2.7.4.9]	0.009544772	0.674943137	0.453030623	0.874654939	0.03300634	0.368395393	0.259845896	0.270870702	0.772780191	0.068605256	0.08429646	0.001675989	0.998586097	0.108984839	0.999553761	0.042021013
K02086 DNA replication protein	0.004564344	0.150280062	-0.196391434	2.496268602	0.072827637	0.934748039	0.751582781	0.774250556	0.950097023	0.872456348	0.794390335	0.001702395	0.998586097	0.900904196	0.999553761	0.042205896
K07216 hemerythrin	0.011675742	-0.932822997	0.038198822	1.214814986	0.039000274	0.477145419	0.364154697	0.376858479	0.765002525	0.052148112	0.916665386	0.001705512	0.998586097	0.087356684	0.999553761	0.042205896
K05972	0.097261116	-4.281680439	0.212572025	-2.907221804	0.058018178	0.864600415	0.896285594	0.906456748	0.095417197	1.696E-06	0.813005335	0.001795537	0.998586097	8.69914E-06	0.999553761	0.044147052
K03566 LysR family transcriptional regulator, glycine cleavage system transcriptional activator	0.016324357	1.349522841	0.10712845	0.878461974	0.03195592	0.366234327	0.263645902	0.274308688	0.610096208	0.000303486	0.685356447	0.001822774	0.998586097	0.001027162	0.999553761	0.0443034
K04019 ethanolamine utilization protein EutA	0.019543006	0.052243103	0.007484406	1.49525587	0.047084455	0.583872566	0.451782881	0.466969114	0.678595779	0.928803515	0.986815229	0.001825147	0.998586097	0.944667786	0.999553761	0.0443034
K02594 homocitrate synthase NifV	0.019792355	-1.431432857	-0.101543749	2.135993415	0.05948765	0.783327558	0.650337914	0.668152045	0.739741943	0.069318035	0.876234349	0.00185512	0.998586097	0.109888117	0.999553761	0.044603523
K03338 5-dehydro-2-deoxygluconokinase [EC:2.7.1.92]	0.009121557	-0.14070468	0.307349599	1.653172993	0.046560851	0.610068852	0.503221725	0.517283409	0.844907095	0.817861394	0.542728007	0.001860918	0.998586097	0.855812678	0.999553761	0.044603523
K01361 lactocepin [EC:3.4.21.96]	0.037893251	-0.078322246	0.003753226	1.968283091	0.063070045	0.776695303	0.596694957	0.617145891	0.548729358	0.919790669	0.994993727	0.001899567	0.998586097	0.937001401	0.999553761	0.04490127
K03411 chemotaxis protein CheD [EC:3.5.1.44]	0.004259093	-4.501295217	-0.080333576	1.889410711	0.054484045	0.706887499	0.575862592	0.592571635	0.937779526	1.58314E-09	0.889331832	0.001904574	0.998586097	1.46085E-08	0.999553761	0.04490127
K03480 transcriptional antiterminator	0.003762363	-0.266942782	-0.095353509	2.111479435	0.064293355	0.812678268	0.641989696	0.662361306	0.953401113	0.742940232	0.882222155	0.001908687	0.998586097	0.794206234	0.999553761	0.04490127
K00241 succinate dehydrogenase cytochrome b-556 subunit [EC:1.3.99.1]	0.007651949	-0.596902143	-0.1324511	-0.762068468	0.021466369	0.281939106	0.233283138	0.239740161	0.721916627	0.035637856	0.571451334	0.001963804	0.998586097	0.06415178	0.999553761	0.044954037
K01710 dTDP-glucose 4,6-dehydratase [EC:4.2.1.46]	-0.002641943	-0.675504175	-0.120102068	-0.284817085	0.005291518	0.080681637	0.088930879	0.089628938	0.618199549	1.62381E-14	0.179870618	0.001969909	0.998586097	4.42024E-13	0.999553761	0.044954037
K02556 chemotaxis protein MotA	0.005053773	-0.222244703	-0.671635051	1.347777723	0.046139632	0.549282988	0.40846432	0.423711227	0.912903806	0.686250906	0.103224883	0.001950555	0.998586097	0.745100343	0.999553761	0.044954037
K06218 RelE protein	0.025764135	1.078673477	-0.248312615	1.948309887	0.05744738	0.738203819	0.594379084	0.612232719	0.654350587	0.145719844	0.677003497	0.001941921	0.998586097	0.204544504	0.999553761	0.044954037
K07088	0.017144334	0.684783767	0.104210082	0.661517645	0.021523767	0.263421152	0.201110426	0.208119892	0.426784927	0.010117253	0.605470543	0.001964947	0.998586097	0.022534688	0.999553761	0.044954037
K11144 primosomal protein DnaI	0.094144311	0.824837005	-0.860597903	2.318248367	0.067671799	0.87480625	0.709477427	0.730339232	0.165904306	0.347020432	0.227958261	0.001991788	0.998586097	0.422170673	0.999553761	0.045182761
K01664 para-aminobenzoate synthetase component II [EC:2.6.1.85]	-0.018688679	0.751584852	0.210205453	1.268041562	0.042686582	0.51361446	0.385715463	0.399754111	0.662053694	0.145142085	0.586971799	0.002005255	0.998586097	0.203883702	0.999553761	0.045219094
K03713 MerR family transcriptional regulator, glutamine synthetase repressor	0.104564546	0.644411508	-0.111722272	2.205086061	0.064041641	0.831014179	0.677107591	0.696743419	0.104287459	0.439101691	0.869274332	0.002050939	0.998586097	0.514106465	0.999553761	0.04597722
K04488 nitrogen fixation protein NifU and related proteins	0.018703055	-0.035237824	0.344128684	0.805512895	0.02917723	0.337754376	0.245137826	0.254858476	0.522337093	0.917025145	0.163440638	0.002078125	0.998586097	0.934854882	0.999553761	0.046122499
K08363 mercuric ion transport protein	0.164239738	1.342839181	0.376572891	2.607951233	0.067075064	0.918614625	0.806884973	0.825277767	0.015310664	0.145556725	0.641719959	0.002081624	0.998586097	0.204390818	0.999553761	0.046122499
K00975 glucose-1-phosphate adenylyltransferase [EC:2.7.7.27]	-0.012310921	-0.134253679	0.194965129	0.621984817	0.020076014	0.24768174	0.190634984	0.197136035	0.540516686	0.588468106	0.308886307	0.002114231	0.998586097	0.656706282	0.999553761	0.046574181
K02763 PTS system, D-glucosamine-specific IIA component [EC:2.7.1.69]	-0.040740046	-0.792646563	0.171251263	0.897077749	0.028490089	0.354734471	0.275662447	0.284820268	0.154477801	0.026695905	0.535844349	0.002150608	0.998586097	0.050869047	0.999553761	0.047103264
K01644 citrate lyase subunit beta [EC:4.1.3.6]	-0.015098921	0.737535775	0.705554723	1.21507043	0.037706824	0.475343597	0.374384138	0.38636492	0.689320451	0.12253783	0.062362492	0.002182625	0.998586097	0.176223272	0.999553761	0.047261283
K09992 hypothetical protein	-0.038344609	-2.870868076	-0.525419105	-3.137623205	0.055974767	0.864638664	0.991582242	0.997315797	0.494213657	0.001090831	0.597358397	0.002174561	0.998586097	0.003252861	0.999553761	0.047261283
K01444 N4-(beta-N-acetylglucosaminyl)-L-asparaginase [EC:3.5.1.26]	0.068986054	-1.146129313	0.160509278	2.076340439	0.066063881	0.822737292	0.6394819	0.660713722	0.297793878	0.165336415	0.802324864	0.002198327	0.998586097	0.227554018	0.999553761	0.047332346
K00946 thiamine-monophosphate kinase [EC:2.7.4.16]	-0.006045981	-0.063013516	0.088009731	-0.533021499	0.009516593	0.147084045	0.168980195	0.169942105	0.526042496	0.66886447	0.603626116	0.002240259	0.998586097	0.730002345	0.999553761	0.047783367
K01739 cystathionine gamma-synthase [EC:2.5.1.48]	-0.013504876	1.120797691	0.169551721	0.993910804	0.028994375	0.377069977	0.308085186	0.316945869	0.641945456	0.003363991	0.583301051	0.002244351	0.998586097	0.008740086	0.999553761	0.047783367
K02412 flagellum-specific ATP synthase [EC:3.6.3.14]	0.021485652	-0.286374338	-0.559637576	1.08132843	0.037474983	0.446983687	0.33296887	0.345342847	0.567142739	0.52255335	0.095901615	0.002277504	0.998586097	0.594640435	0.999553761	0.04821982
K10008 glutamate transport system ATP-binding protein [EC:3.6.3.-]	-0.0060358	-0.702819697	-0.173274496	1.286252222	0.046932181	0.544192971	0.395516684	0.411147503	0.897813936	0.198208405	0.662251839	0.00229685	0.998586097	0.264789543	0.999553761	0.048360744
K00158 pyruvate oxidase [EC:1.2.3.3]	-0.005271753	1.371147296	0.089231762	2.287759625	0.072932878	0.912204622	0.712298066	0.735648052	0.942458443	0.134581813	0.900556387	0.002432743	0.998586097	0.191344411	0.999553761	0.050149068
K02433 aspartyl-tRNA(Asn)/glutamyl-tRNA (Gln) amidotransferase subunit A [EC:6.3.5.6 6.3.5.7]	0.000324799	-0.138084958	0.060499365	0.623928901	0.021892946	0.260238641	0.193257936	0.200496808	0.988179811	0.596351141	0.754888318	0.002417336	0.998586097	0.664001768	0.999553761	0.050149068
K02911 large subunit ribosomal protein L32	-0.004820973	-0.357478935	-0.085160015	-0.205752294	0.006073372	0.078859548	0.06430571	0.066166108	0.428375492	1.064E-05	0.18839264	0.002434421	0.998586097	4.70951E-05	0.999553761	0.050149068
K07008	0.020885434	1.832652388	0.105522354	1.755017023	0.05533611	0.695943083	0.54670531	0.564329026	0.706304698	0.009199019	0.847334782	0.002432278	0.998586097	0.020731793	0.999553761	0.050149068
K00563 rRNA (guanine-N1-)-methyltransferase [EC:2.1.1.51]	-0.0281238	0.852807008	0.285059322	1.192643944	0.036001153	0.462811997	0.372828866	0.384011267	0.435727531	0.067041402	0.446301478	0.002463732	0.998586097	0.106991114	0.999553761	0.050480024
K01635 tagatose 1,6-diphosphate aldolase [EC:4.1.2.40]	-0.015422628	1.584510018	0.0807089	2.454493542	0.074146911	0.953367452	0.768174441	0.79119989	0.835466024	0.098270038	0.916531931	0.002490533	0.998586097	0.145949772	0.999553761	0.050756262
K01523 phosphoribosyl-ATP pyrophosphohydrolase [EC:3.6.1.31]	0.028219033	-0.501699711	-0.256912093	1.250607666	0.044942978	0.528430762	0.388640951	0.40355736	0.530883822	0.343697203	0.510083728	0.002515843	0.998586097	0.418877531	0.999553761	0.050760315
K06603 flagellar protein FlaG	0.001955575	-5.399200762	-1.463185712	2.225964422	0.067243931	0.865069814	0.697472788	0.718339995	0.976831926	3.08464E-09	0.038415094	0.002517371	0.998586097	2.6417E-08	0.999553761	0.050760315
K07090	0.000376665	0.771810499	0.173025587	0.5640168	0.014880399	0.203358438	0.178032954	0.182137562	0.979833793	0.000201969	0.333435064	0.002533762	0.998586097	0.000709404	0.999553761	0.050821937
K00526 ribonucleoside-diphosphate reductase beta chain [EC:1.17.4.1]	-0.028550545	0.436998101	0.18386905	0.609441	0.018486578	0.237535068	0.191237622	0.196983525	0.124269112	0.067474827	0.338612592	0.002555562	0.998586097	0.107502745	0.999553761	0.050853381
K02193 heme exporter ATP-binding protein CcmA [EC:3.6.3.41]	-0.012929763	0.827668146	0.584126499	1.349877258	0.04299882	0.539492093	0.422696886	0.436423086	0.763993891	0.126765354	0.170050062	0.002562018	0.998586097	0.181344882	0.999553761	0.050853381
K02025 multiple sugar transport system permease protein	-0.001171159	-0.666573679	-0.144273016	0.632348942	0.015584521	0.21894327	0.200644522	0.204571803	0.940180678	0.002684333	0.473771786	0.002577514	0.998586097	0.007182052	0.999553761	0.05088758
K02030 polar amino acid transport system substrate-binding protein	0.001502816	0.057651109	0.034837703	0.319407882	0.011378959	0.134679349	0.099630155	0.103398615	0.895078343	0.669123476	0.727314228	0.002593347	0.998586097	0.730002345	0.999553761	0.05088758
K02764 PTS system, D-glucosamine-specific IIB component [EC:2.7.1.69]	-0.043664048	-0.761539952	0.172748429	0.876065617	0.028377426	0.353445084	0.274754021	0.283873112	0.125655871	0.032535523	0.530939652	0.002617152	0.998586097	0.060015915	0.999553761	0.05088758
K02765 PTS system, D-glucosamine-specific IIC component	-0.043664048	-0.761539952	0.172748429	0.876065617	0.028377426	0.353445084	0.274754021	0.283873112	0.125655871	0.032535523	0.530939652	0.002617152	0.998586097	0.060015915	0.999553761	0.05088758
K00123 formate dehydrogenase, alpha subunit [EC:1.2.1.2]	0.010592654	1.358153991	0.472491599	0.947925978	0.02817513	0.367040159	0.300532616	0.309120599	0.707396103	0.000286864	0.119036167	0.002779027	0.998586097	0.000976105	0.999553761	0.051662782
K00163 pyruvate dehydrogenase E1 component [EC:1.2.4.1]	-0.01972709	2.191065907	1.060477651	1.811516704	0.049962768	0.672013955	0.574482602	0.588823033	0.693436776	0.001332934	0.067825417	0.002695447	0.998586097	0.00388068	0.999553761	0.051662782
K01000 phospho-N-acetylmuramoyl-pentapeptide-transferase [EC:2.7.8.13]	-0.000142418	-0.238812051	0.037609065	-0.158092664	0.003686603	0.052990997	0.050697297	0.051534447	0.969227619	1.19016E-05	0.459908477	0.002768988	0.998586097	5.21943E-05	0.999553761	0.051662782
K01809 mannose-6-phosphate isomerase [EC:5.3.1.8]	0.003620824	-0.265642278	0.00672034	-0.27262267	0.006215234	0.090034437	0.087515289	0.088866173	0.560918376	0.003600106	0.93894215	0.002768307	0.998586097	0.009289101	0.999553761	0.051662782
K02445 MFS transporter, OPA family, glycerol-3-phosphate transporter	-0.022640135	1.086428577	0.146773515	-0.879153508	0.025361614	0.33476019	0.27880913	0.286371566	0.373226869	0.001401234	0.599743582	0.002749864	0.998586097	0.004051673	0.999553761	0.051662782
K05337 ferredoxin	-0.011157755	1.056455778	0.434579939	1.392739529	0.047482586	0.577283585	0.437860813	0.453388644	0.814489504	0.06891563	0.323322113	0.002734177	0.998586097	0.109341159	0.999553761	0.051662782
K06949 ribosome biogenesis GTPase [EC:3.6.1.-]	0.004725021	-0.24026403	0.038404123	-0.152608003	0.004398712	0.058003203	0.04824513	0.049559095	0.284194737	5.3067E-05	0.427886983	0.002672343	0.998586097	0.000211547	0.999553761	0.051662782
K07570 general stress protein 13	-0.050643098	-0.587086155	-0.812628735	1.850083071	0.063214756	0.76780956	0.581824395	0.602508788	0.424125737	0.445507545	0.165568186	0.002744338	0.998586097	0.520494537	0.999553761	0.051662782
K10805 acyl-CoA thioesterase II [EC:3.1.2.-]	-0.014287429	2.034948533	0.158350881	1.916107999	0.059730934	0.759923995	0.604754009	0.623545393	0.811228425	0.008103509	0.793975394	0.002725156	0.998586097	0.018559179	0.999553761	0.051662782
K02535 UDP-3-O-[3-hydroxymyristoyl] N-acetylglucosamine deacetylase [EC:3.5.1.-]	-0.001363292	0.366108835	0.110087999	-0.393399697	0.008120776	0.121454057	0.127046484	0.128419829	0.866870571	0.002951162	0.388260305	0.002805794	0.998586097	0.00781576	0.999553761	0.051907184
K00845 glucokinase [EC:2.7.1.2]	0.0051716	-0.655908399	-0.067689267	-0.236391136	0.005763891	0.081675417	0.076024349	0.077426328	0.3708022	1.27836E-13	0.375386986	0.002895158	0.998586097	2.83247E-12	0.999553761	0.052294159
K02071 D-methionine transport system ATP-binding protein	0.00098757	0.665060597	0.347109082	0.755397968	0.026278333	0.317189507	0.238918071	0.247546454	0.970063762	0.037430734	0.149368779	0.002909043	0.998586097	0.066658191	0.999553761	0.052294159
K02419 flagellar biosynthetic protein FliP	-0.016817669	-0.721899637	-0.456834562	1.3775941	0.048490746	0.58154683	0.43539782	0.451370436	0.729134554	0.216112073	0.296574248	0.002904745	0.998586097	0.283805345	0.999553761	0.052294159
K07130	-0.022008678	-1.518002133	0.401700615	1.146840652	0.039318527	0.477982445	0.362509756	0.375368471	0.576351381	0.001761084	0.270446254	0.00287643	0.998586097	0.004949477	0.999553761	0.052294159
K07258 D-alanyl-D-alanine carboxypeptidase (penicillin binding protein 5/6) [EC:3.4.16.4]	0.001497383	0.489619543	0.075344488	0.686810399	0.020134649	0.264362399	0.218647187	0.224706976	0.940800712	0.065670894	0.731116188	0.002865649	0.998586097	0.105156209	0.999553761	0.052294159
K09976 hypothetical protein	0.090384066	1.390378238	-0.199316787	2.246707134	0.065439905	0.861899885	0.715782544	0.735371395	0.16895611	0.108482277	0.781228587	0.002876773	0.998586097	0.159009983	0.999553761	0.052294159
K02379 FdhD protein	0.020303859	1.456792899	0.861229742	1.303076688	0.043283069	0.536118581	0.414336774	0.428309782	0.639575977	0.007231948	0.040191131	0.002991369	0.998586097	0.016825978	0.999553761	0.053251808
K02787 PTS system, lactose-specific IIB component [EC:2.7.1.69]	-0.038735455	0.336945876	0.569870869	1.556165272	0.054614238	0.657196622	0.49358975	0.511550239	0.479093828	0.608795596	0.251001803	0.002994208	0.998586097	0.675238654	0.999553761	0.053251808
K04061 flagellar biosynthesis protein	0.011788967	-4.466104933	-0.712490529	1.861886567	0.062756787	0.771713916	0.591991486	0.612362234	0.851206901	3.1656E-08	0.231577443	0.003008428	0.998586097	2.19747E-07	0.999553761	0.053251808
K06958	-0.007337175	0.323173164	0.090438489	0.438646538	0.01009413	0.146221567	0.142124439	0.144318663	0.468257114	0.028369054	0.525998779	0.003018208	0.998586097	0.053469073	0.999553761	0.053251808
K01655 homocitrate synthase [EC:2.3.3.14]	0.055433773	-1.121711006	-0.074648092	2.0421791	0.058806695	0.781458593	0.656785356	0.674099954	0.347140697	0.152926067	0.909735513	0.003110638	0.998586097	0.212856553	0.999553761	0.054379089
K01692 enoyl-CoA hydratase [EC:4.2.1.17]	-0.002692039	0.9642483	0.157630664	0.859741464	0.027430668	0.347423363	0.275072861	0.283745806	0.92193176	0.0061021	0.567884091	0.003106109	0.998586097	0.014585897	0.999553761	0.054379089
K00791 tRNA delta(2)-isopentenylpyrophosphate transferase [EC:2.5.1.8]	-0.002413915	-0.495314578	0.02195179	-0.252351368	0.004915973	0.074973119	0.082694896	0.083340971	0.624006486	4.3971E-10	0.791199878	0.003125295	0.998586097	4.60255E-09	0.999553761	0.054385843
K09770 hypothetical protein	0.052989719	-5.809644243	-1.038806085	2.417567107	0.067360291	0.908938778	0.780666452	0.799857153	0.432526375	1.39426E-09	0.186295456	0.003177209	0.998586097	1.30234E-08	0.999553761	0.055037923
K09768 hypothetical protein	-0.033554485	-0.528207266	-0.143090529	1.033471259	0.036792298	0.441100801	0.330144981	0.342266066	0.363003505	0.23271361	0.665635947	0.003206194	0.998586097	0.301656996	0.999553761	0.055288716
K00627 pyruvate dehydrogenase E2 component (dihydrolipoamide acetyltransferase) [EC:2.3.1.12]	0.043237386	1.182722481	0.452604977	0.995316015	0.032619883	0.408810962	0.319915195	0.330339294	0.186706809	0.004291356	0.160212916	0.003269653	0.998586097	0.01085226	0.999553761	0.055380657
K02026 multiple sugar transport system permease protein	-0.000364225	-0.619524708	-0.172123534	0.624364939	0.015554562	0.219724564	0.203354059	0.207188134	0.981344709	0.005354271	0.39931788	0.003264664	0.998586097	0.013093724	0.999553761	0.055380657
K02858 3,4-dihydroxy 2-butanone 4-phosphate synthase	-0.001929036	-0.442670681	0.068706098	-0.226394484	0.004873639	0.072313325	0.07417187	0.075061341	0.692719053	5.76071E-09	0.356493375	0.00323903	0.998586097	4.66116E-08	0.999553761	0.055380657
K07726 putative transcriptional regulator	0.005465124	0.451989494	-0.153554737	0.923251894	0.035499772	0.407999792	0.294381934	0.306222866	0.877825033	0.269435157	0.603078733	0.003250393	0.998586097	0.341440764	0.999553761	0.055380657
K01919 glutamate--cysteine ligase [EC:6.3.2.2]	-0.005284426	1.556253952	0.262156302	1.269292741	0.040588519	0.515590864	0.4095882	0.422379721	0.896559099	0.002914303	0.523590391	0.003348648	0.998586097	0.007734268	0.999553761	0.056467695
K00240 succinate dehydrogenase iron-sulfur protein [EC:1.3.99.1]	-0.007028106	-0.638262123	-0.198590802	-0.517552818	0.010290151	0.156576728	0.171571448	0.172973099	0.495498951	6.88587E-05	0.24980564	0.003482258	0.998586097	0.000268598	0.999553761	0.057077595
K01497 GTP cyclohydrolase II [EC:3.5.4.25]	-0.002326339	-0.488552162	0.057130474	-0.237562243	0.005275598	0.077709941	0.078352386	0.07937542	0.659775489	2.42823E-09	0.467598718	0.003473955	0.998586097	2.12735E-08	0.999553761	0.057077595
K02495 oxygen-independent coproporphyrinogen III oxidase [EC:1.3.99.22]	-0.002368023	0.014102147	0.016452517	0.141650874	0.003746094	0.051858615	0.046344279	0.047338772	0.528112157	0.785987535	0.723325017	0.003480372	0.998586097	0.829750276	0.999553761	0.057077595
K03708 transcriptional regulator CtsR	-0.001893522	-0.238820017	0.532047328	1.746363965	0.060578313	0.74004736	0.563972582	0.583724089	0.97509927	0.747294307	0.347731552	0.00348579	0.998586097	0.798189071	0.999553761	0.057077595
K08961 chondroitin-sulfate-ABC endolyase [EC:4.2.2.20]	0.036690845	-3.59493794	0.176784391	-2.573668249	0.05827926	0.853245552	0.848533431	0.860357533	0.529783522	3.99447E-05	0.835382206	0.003489656	0.998586097	0.000161602	0.999553761	0.057077595
K08962 chondroitin-sulfate-ABC exolyase [EC:4.2.2.21]	0.036690845	-3.59493794	0.176784391	-2.573668249	0.05827926	0.853245552	0.848533431	0.860357533	0.529783522	3.99447E-05	0.835382206	0.003489656	0.998586097	0.000161602	0.999553761	0.057077595
K10907 aminotransferase [EC:2.6.1.-]	0.011230454	0.683826248	-0.068495747	0.542881767	0.013290894	0.189405541	0.178188982	0.181339847	0.399259914	0.000397353	0.701490564	0.003465283	0.998586097	0.001313368	0.999553761	0.057077595
K02564 glucosamine-6-phosphate deaminase [EC:3.5.99.6]	0.000649116	-0.729452057	0.005672683	-0.40079977	0.008745554	0.129594802	0.132511304	0.134125768	0.940916748	6.95362E-08	0.965938268	0.00352289	0.998586097	4.49919E-07	0.999553761	0.057374931
K02786 PTS system, lactose-specific IIA component [EC:2.7.1.69]	-0.073261487	-0.156541497	-0.069207983	2.025558846	0.067685634	0.844021961	0.656926451	0.678655135	0.2805484	0.853070891	0.916306091	0.003560868	0.998586097	0.885073511	0.999553761	0.057393002
K03797 carboxyl-terminal processing protease [EC:3.4.21.102]	-0.008298618	-0.605778792	0.062998437	-0.52077788	0.008574253	0.1364342	0.174336016	0.174482841	0.334430926	1.57455E-05	0.718583564	0.003560569	0.998586097	6.80341E-05	0.999553761	0.057393002
K07042	0.015816586	0.22832764	0.226667857	0.744784639	0.018714496	0.264489172	0.244998319	0.249602005	0.399160781	0.389146422	0.357076907	0.003569179	0.998586097	0.464901885	0.999553761	0.057393002
K00748 lipid-A-disaccharide synthase [EC:2.4.1.182]	-0.006631109	-0.000632198	0.141448921	-0.433916735	0.008171687	0.126393031	0.145562656	0.146373539	0.418177498	0.996014727	0.333501837	0.003783018	0.998586097	0.997585315	0.999553761	0.060395958
K01141 exodeoxyribonuclease I [EC:3.1.11.1]	0.026838699	1.47078548	1.290702249	1.682653654	0.048396028	0.649783666	0.554060332	0.568006543	0.579888978	0.024812157	0.021821394	0.003806398	0.998586097	0.047781269	0.999553761	0.060395958
K01636	0.002536793	-0.464193078	0.129917763	0.883989826	0.028910716	0.365961897	0.289565882	0.298712358	0.930177389	0.206304695	0.654635237	0.003841192	0.998586097	0.274042243	0.999553761	0.060395958
K01918 pantoate--beta-alanine ligase [EC:6.3.2.1]	-0.006883602	-0.626442457	-0.170641949	-0.361400512	0.009364402	0.131195658	0.119648495	0.122033291	0.463257038	3.74038E-06	0.156896081	0.003816557	0.998586097	1.80896E-05	0.999553761	0.060395958
K02390 flagellar hook protein FlgE	0.039785401	-0.456697948	-0.579638234	1.424335309	0.051957508	0.621659783	0.464416891	0.481549803	0.444851392	0.463523713	0.214880519	0.003858637	0.998586097	0.537089957	0.999553761	0.060395958
K03500 ribosomal RNA small subunit methyltransferase B [EC:2.1.1.-]	-0.003315334	0.491995496	0.095015965	0.58667088	0.020177209	0.249263325	0.192116375	0.198643576	0.8696729	0.049952094	0.621974207	0.003909923	0.998586097	0.084345339	0.999553761	0.060395958
K05515 penicillin binding protein 2	-0.012876444	-0.171306537	0.030458197	-0.225901545	0.007295111	0.092893463	0.074000377	0.076293093	0.07926539	0.066828122	0.681508315	0.003822499	0.998586097	0.106695422	0.999553761	0.060395958
K08970 nickel/cobalt exporter	-0.025972048	2.364382237	0.322498817	1.95674816	0.070383602	0.849285283	0.639516587	0.662630628	0.712560997	0.005950355	0.615159258	0.003914406	0.998586097	0.014271115	0.999553761	0.060395958
K10112 maltose/maltodextrin transport system ATP-binding protein	-0.007434452	-0.263413994	-0.005910651	0.517355979	0.012516243	0.179952495	0.172249101	0.175087507	0.553276713	0.145013041	0.972694043	0.00389298	0.998586097	0.203883702	0.999553761	0.060395958
K10560 rhamnose transport system permease protein	0.075881753	0.639540449	-0.893040384	1.904986632	0.069947502	0.834224819	0.621382694	0.644479743	0.279460238	0.444318023	0.153756911	0.003881287	0.998586097	0.519415947	0.999553761	0.060395958
K02237 competence protein ComEA	0.025901987	0.50705333	0.153607062	0.846281161	0.03423521	0.387101992	0.275729371	0.287164722	0.450296295	0.191927764	0.57869596	0.003984656	0.998586097	0.258002367	0.999553761	0.060500097
K04562 flagellar biosynthesis protein FlhG	-0.017773224	-5.117882172	-0.271147647	2.01115748	0.064582582	0.826432673	0.662133907	0.68231166	0.78348061	3.97801E-09	0.683035725	0.003978251	0.998586097	3.33191E-08	0.999553761	0.060500097
K07021	-0.015304204	-0.710582364	0.014405713	0.549368475	0.01526307	0.208314475	0.182002296	0.18622753	0.317369153	0.000800669	0.937068913	0.003949697	0.998586097	0.002454828	0.999553761	0.060500097
K07260 D-alanyl-D-alanine carboxypeptidase [EC:3.4.16.4]	-0.000904561	-1.445313233	0.278771852	1.175308943	0.03646935	0.474211514	0.3873831	0.398530618	0.980239625	0.002656327	0.473415786	0.003960048	0.998586097	0.007129057	0.999553761	0.060500097
K02056 simple sugar transport system ATP-binding protein [EC:3.6.3.17]	0.00164257	0.262802087	-0.042927929	0.473990844	0.011090884	0.161461614	0.158598843	0.160936514	0.882430799	0.105369104	0.787197305	0.004006273	0.998586097	0.155423229	0.999553761	0.060586938
K02483 two-component system, OmpR family, response regulator	-0.002917153	-0.767413687	0.006142328	0.367685816	0.00957963	0.134347621	0.122741467	0.125171731	0.761090323	4.60372E-08	0.960187102	0.0040996	0.998586097	3.09432E-07	0.999553761	0.061577089
K05845 osmoprotectant transport system substrate-binding protein	0.014955119	0.996917836	0.164227518	0.923212695	0.032469884	0.397630714	0.303759783	0.314329653	0.645659076	0.013066692	0.589939655	0.004104062	0.998586097	0.027913209	0.999553761	0.061577089
K00982 glutamate-ammonia-ligase adenylyltransferase [EC:2.7.7.42]	0.012787613	1.616618352	0.7452793	1.392154092	0.046044323	0.582504283	0.460600723	0.475176871	0.781546545	0.006104567	0.108768678	0.004194157	0.998586097	0.014585897	0.999553761	0.061821313
K01302	-0.007544459	-1.925502112	-0.298462879	-1.035061023	0.021192868	0.321842041	0.350704304	0.353676535	0.722269272	1.17717E-08	0.396761134	0.004233892	0.998586097	8.79645E-08	0.999553761	0.061821313
K01577 oxalyl-CoA decarboxylase [EC:4.1.1.8]	0.097895887	-1.036063331	-0.716109978	2.261195234	0.076132178	0.954046379	0.74651679	0.770847842	0.200159579	0.278961876	0.339714299	0.004149312	0.998586097	0.351329712	0.999553761	0.061821313
K02372 3R-hydroxymyristoyl ACP dehydrase [EC:4.2.1.-]	-0.002706543	-0.46645485	0.007831583	-0.217819683	0.005024395	0.073634666	0.073392862	0.07440495	0.59078039	1.88616E-09	0.915232542	0.004222455	0.998586097	1.70336E-08	0.999553761	0.061821313
K03576 LysR family transcriptional regulator, regulator for metE and metH	0.005510412	1.749084606	0.462605123	1.478184307	0.049113488	0.620032797	0.489126805	0.5047088	0.910793211	0.005331915	0.346519273	0.004206265	0.998586097	0.013050693	0.999553761	0.061821313
K05657 ATP-binding cassette, subfamily B (MDR/TAP), member 10	0.026994648	-3.820868543	-0.886904265	1.767634945	0.062791746	0.765962716	0.582875979	0.603368305	0.667782856	1.44017E-06	0.131233982	0.004195995	0.998586097	7.49793E-06	0.999553761	0.061821313
K06901 putative MFS transporter, AGZA family, xanthine/uracil permease	-0.007496622	0.745987384	0.220515659	0.658264884	0.020318255	0.265538554	0.218310236	0.224472227	0.712596079	0.005519549	0.314860098	0.004160236	0.998586097	0.01341712	0.999553761	0.061821313
K03270 3-deoxy-D-manno-octulosonate 8-phosphate phosphatase (KDO 8-P phosphatase) [EC:3.1.3.45]	-0.003634898	0.063353839	0.091461224	-0.393508241	0.009024291	0.132554698	0.132793908	0.134581877	0.687585771	0.633275863	0.492562438	0.00426714	0.998586097	0.697622603	0.999553761	0.062068964
K00952 nicotinamide-nucleotide adenylyltransferase [EC:2.7.7.1]	0.027749125	1.42411409	0.421098328	1.553593506	0.04500746	0.606121177	0.519091262	0.53197261	0.53832259	0.019892352	0.419145698	0.00431144	0.998586097	0.039962969	0.999553761	0.062436142
K10108 maltose/maltodextrin transport system substrate-binding protein	-0.04070533	1.39525498	-0.153854983	1.192318346	0.041628791	0.513351202	0.394932201	0.408417054	0.329492019	0.007218571	0.697672449	0.004325149	0.998586097	0.016820862	0.999553761	0.062436142
K01646 citrate lyase subunit gamma [EC:4.1.3.6]	-0.098504836	0.768739306	0.402551802	1.546395622	0.046911595	0.619553803	0.516386076	0.53036026	0.037156302	0.216314333	0.437475225	0.00437163	0.998586097	0.283973104	0.999553761	0.062868994
K00364 GMP reductase [EC:1.7.1.7]	-0.128583757	2.210226895	0.380490738	1.593866717	0.054307679	0.67879149	0.529650674	0.547048368	0.018972507	0.00135224	0.47418125	0.004399723	0.998586097	0.003924895	0.999553761	0.063035126
K00029 malate dehydrogenase (oxaloacetate-decarboxylating)(NADP+) [EC:1.1.1.40]	0.00192428	-0.103174062	0.120468241	-0.511003375	0.008820883	0.139764565	0.175529047	0.175804253	0.827561732	0.461365673	0.494086986	0.00449034	0.998586097	0.535077474	0.999553761	0.063529516
K01270 aminoacylhistidine dipeptidase [EC:3.4.13.3]	-0.001825202	-0.416995972	0.076536365	-0.314639177	0.008075692	0.114376222	0.10636316	0.108331765	0.821451535	0.000349704	0.473447946	0.004520294	0.998586097	0.001168028	0.999553761	0.063529516
K03523 putative biotin biosynthesis protein BioY	-0.042332039	-1.012672458	0.11824633	0.782342192	0.028596269	0.345016169	0.259769563	0.269161192	0.140551838	0.003773781	0.649944516	0.004491233	0.998586097	0.009691294	0.999553761	0.063529516
K03701 excinuclease ABC subunit A	-0.000927489	-0.33042304	0.002858152	-0.173360409	0.004035901	0.059114578	0.058846532	0.059662777	0.818503663	8.42802E-08	0.961358218	0.004503453	0.998586097	5.38009E-07	0.999553761	0.063529516
K09685 purine operon repressor	-0.03090945	1.207346923	0.758842245	1.603852268	0.053306717	0.675760157	0.535575146	0.55241312	0.562754685	0.075695987	0.159597091	0.00453425	0.998586097	0.118301538	0.999553761	0.063529516
K09895 hypothetical protein	-0.09204058	2.685317313	0.751883003	2.436518317	0.068497668	0.935631294	0.818473213	0.837393645	0.180754536	0.004601326	0.360472064	0.004451024	0.998586097	0.011476212	0.999553761	0.063529516
K00626 acetyl-CoA C-acetyltransferase [EC:2.3.1.9]	-0.011366854	0.473594866	0.341986634	0.769119221	0.030786934	0.353490076	0.254850703	0.26512103	0.712409794	0.182028542	0.182634306	0.004565648	0.998586097	0.246784338	0.999553761	0.063735108
K04755 ferredoxin, 2Fe-2S	-0.010802939	0.788757725	0.63707358	1.853034171	0.063817485	0.795588269	0.619064156	0.639555551	0.865769666	0.322829018	0.305894912	0.004614699	0.998586097	0.397384169	0.999553761	0.063951341
K07586 hypothetical protein	0.00969515	0.768780228	-0.928145384	1.908258493	0.066165787	0.822017111	0.637292247	0.658600326	0.883670295	0.350933587	0.148386852	0.004613785	0.998586097	0.426061771	0.999553761	0.063951341
K08722 5'-nucleotidase [EC:3.1.3.5]	0.000700503	0.780069532	0.374839787	1.094116276	0.038709655	0.476580022	0.366036504	0.378590738	0.985582264	0.10343758	0.308258004	0.004716187	0.998586097	0.152909472	0.999553761	0.065120968
K00370 nitrate reductase 1, alpha subunit [EC:1.7.99.4]	-0.075724522	1.480109377	0.36093924	1.617796398	0.046870222	0.634674918	0.547935103	0.561176136	0.107947301	0.020815741	0.51157049	0.004815441	0.998586097	0.041424956	0.999553761	0.065261874
K01599 uroporphyrinogen decarboxylase [EC:4.1.1.37]	-0.037915505	1.393953275	0.117242486	1.012228005	0.034590655	0.433749094	0.339634269	0.350682404	0.274507097	0.001555641	0.73066027	0.004765115	0.998586097	0.004434217	0.999553761	0.065261874
K03593 ATP-binding protein involved in chromosome partitioning	0.005004495	-0.309956882	0.031559179	-0.204362488	0.004541569	0.067679652	0.070160271	0.070956437	0.271979416	8.7222E-06	0.653807377	0.004854453	0.998586097	3.93376E-05	0.999553761	0.065261874
K03790 ribosomal-protein-alanine N-acetyltransferase [EC:2.3.1.128]	0.028237402	1.21902792	0.318153154	1.366772926	0.050513887	0.608287798	0.457162792	0.473768926	0.576862442	0.046583027	0.488071201	0.004786937	0.998586097	0.079680394	0.999553761	0.065261874
K07091 lipopolysaccharide export system permease protein	-0.016615652	1.233932153	0.964245181	1.785412528	0.052795182	0.708873344	0.604475626	0.619688347	0.753343542	0.083465101	0.113797332	0.004839782	0.998586097	0.127950724	0.999553761	0.065261874
K07497 putative transposase	0.00553829	0.505689684	0.211046674	0.669444897	0.022171138	0.282686354	0.22553041	0.232487811	0.803032181	0.075335972	0.351618951	0.004863388	0.998586097	0.117907757	0.999553761	0.065261874
K09136 hypothetical protein	-0.035384092	1.860234936	0.52286099	1.771801826	0.061597402	0.765738955	0.594051285	0.613877828	0.566394454	0.016120416	0.38086139	0.004768011	0.998586097	0.033534337	0.999553761	0.065261874
K09155 hypothetical protein	-0.139078407	0.413822024	-0.221733709	1.584279614	0.044985451	0.614312515	0.537175914	0.549610502	0.002311155	0.501417562	0.680645155	0.004819924	0.998586097	0.574707467	0.999553761	0.065261874
K02536 UDP-3-O-[3-hydroxymyristoyl] glucosamine N-acyltransferase [EC:2.3.1.-]	-0.007994653	0.116529031	0.097682263	-0.421649512	0.008630752	0.131700142	0.145499903	0.146623965	0.355545049	0.37745509	0.503526227	0.004917235	0.998586097	0.452922338	0.999553761	0.06575292
K00677 UDP-N-acetylglucosamine acyltransferase [EC:2.3.1.129]	-0.004489245	-0.278199298	0.086533531	-0.536563786	0.009276702	0.147356558	0.186953169	0.187166088	0.629032609	0.060662035	0.64445897	0.005047365	0.998586097	0.098501498	0.999553761	0.066353031
K00690 sucrose phosphorylase [EC:2.4.1.7]	0.004878051	1.572247815	-0.078259829	1.012007473	0.035462091	0.440390933	0.341282405	0.352706421	0.890746191	0.00045888	0.819090882	0.005010899	0.998586097	0.001492142	0.999553761	0.066353031
K00951 GTP pyrophosphokinase [EC:2.7.6.5]	-0.001922349	-0.395814461	0.02655913	-0.189619575	0.005226832	0.072387442	0.064735002	0.066120714	0.713470663	1.5219E-07	0.682473498	0.005032659	0.998586097	9.27995E-07	0.999553761	0.066353031
K01640 hydroxymethylglutaryl-CoA lyase [EC:4.1.3.4]	0.068405211	-4.450467515	-0.125283855	1.640486263	0.062171944	0.74102664	0.551648225	0.572183069	0.27270524	1.04613E-08	0.820798638	0.005043147	0.998586097	7.87905E-08	0.999553761	0.066353031
K04072 acetaldehyde dehydrogenase [EC:1.2.1.10]	0.001352181	0.524615944	-0.107739248	0.587219755	0.013649969	0.200900582	0.202180993	0.204844827	0.921201207	0.009788894	0.595283642	0.005049168	0.998586097	0.02190574	0.999553761	0.066353031
K03684 ribonuclease D [EC:3.1.13.5]	0.041015602	1.233120262	0.271540047	1.417362222	0.055011334	0.647870783	0.477165449	0.495414318	0.45690183	0.058609603	0.570572685	0.00513369	0.998586097	0.095616951	0.999553761	0.067231931
K02051 sulfonate/nitrate/taurine transport system substrate-binding protein	0.003753469	0.457979849	0.055860288	0.350711653	0.009930991	0.136393035	0.120338365	0.123039598	0.70591423	0.000960815	0.643508104	0.005294016	0.998586097	0.002896887	0.999553761	0.069094155
K03436 DeoR family transcriptional regulator, fructose operon transcriptional repressor	-0.007963953	0.210290654	0.044161662	0.765374748	0.03155723	0.360103786	0.258339738	0.268874349	0.801049805	0.559978222	0.864609693	0.005352904	0.998586097	0.62952124	0.999553761	0.069624292
K09922 hypothetical protein	0.017031901	-3.308902358	-0.462923547	-2.096546999	0.039093246	0.612150853	0.735189148	0.737801898	0.663601319	2.05685E-07	0.530335017	0.005430775	0.998586097	1.23443E-06	0.999553761	0.070231173
K11788 phosphoribosylamine--glycine ligase / phosphoribosylformylglycinamidine cyclo-ligase [EC:6.3.3.1 6.3.4.13]	0.018580941	-3.50212578	0.070588172	1.69863303	0.056286202	0.722120414	0.580317144	0.597846203	0.741700981	2.68462E-06	0.903428004	0.00543642	0.998586097	1.33217E-05	0.999553761	0.070231173
K03488 beta-glucoside operon transcriptional antiterminator	0.025903259	0.460225698	0.129348022	1.106291073	0.037244292	0.474370857	0.377996634	0.389698526	0.487651468	0.333272624	0.732916263	0.005474633	0.998586097	0.408130453	0.999553761	0.070485902
K03072 preprotein translocase SecD subunit	-0.005025583	-0.100208828	0.087105627	-0.233587999	0.004712633	0.072454006	0.081870677	0.082405866	0.287684186	0.168376376	0.289892198	0.0055422	0.998586097	0.230655057	0.999553761	0.070876926
K08161 MFS transporter, DHA1 family, multidrug resistance protein	0.007264526	1.943004059	0.661961176	1.527522583	0.04510793	0.61015472	0.525926395	0.538703053	0.872238507	0.001712393	0.211055673	0.005526945	0.998586097	0.004830445	0.999553761	0.070876926
K03282 large conductance mechanosensitive channel, MscL family	0.001640462	0.066880245	-0.031949953	-0.168312259	0.005026202	0.067685708	0.057963591	0.05940225	0.744518708	0.32444494	0.582708947	0.00556103	0.998586097	0.398986663	0.999553761	0.070879889
K05663 mitochondrial ABC transporter ATM	-0.021387159	-3.472841186	0.261969727	1.539437858	0.054829009	0.681251929	0.528223979	0.545879464	0.696951049	8.73213E-07	0.621011137	0.005779377	0.998586097	4.70695E-06	0.999553761	0.073417357
K03697 ATP-dependent Clp protease ATP-binding subunit ClpE	0.024082192	0.104746476	0.544585381	1.116980817	0.041469319	0.504681802	0.383168755	0.396721949	0.5621616	0.835817969	0.15831925	0.005856214	0.998586097	0.870777004	0.999553761	0.074020757
K06999	0.029241451	1.393416665	-0.044458443	1.32688509	0.048011595	0.59227634	0.455820402	0.471368629	0.543267982	0.019732772	0.922494834	0.005865723	0.998586097	0.039705172	0.999553761	0.074020757
K02621 topoisomerase IV subunit A [EC:5.99.1.-]	-0.000705937	-0.110033921	0.1026441	-0.330728958	0.006196765	0.097149733	0.11718101	0.117574133	0.909429461	0.258896409	0.38313853	0.005900005	0.998586097	0.329984687	0.999553761	0.074207653
K00867 type I pantothenate kinase [EC:2.7.1.33]	-0.00509626	2.239772427	0.530562901	1.658287418	0.057551584	0.725997128	0.572225148	0.590498843	0.929538169	0.002359854	0.356036952	0.005979637	0.998586097	0.006391901	0.999553761	0.074229307
K02795 PTS system, mannose-specific IIC component	-0.025728354	1.04902446	0.031427055	0.790871177	0.025896155	0.335942453	0.27363382	0.28157697	0.321805142	0.002092455	0.908791425	0.005972092	0.998586097	0.005765977	0.999553761	0.074229307
K06041 arabinose-5-phosphate isomerase [EC:5.3.1.13]	-0.003755451	0.238666756	0.081794554	-0.294617831	0.006937329	0.102313513	0.103454033	0.104786264	0.588950439	0.02078206	0.43100861	0.005922687	0.998586097	0.041401166	0.999553761	0.074229307
K09749 hypothetical protein	0.052268237	-4.954262744	-0.616694551	1.797635303	0.066190684	0.809935354	0.618237936	0.639796298	0.43077611	5.90285E-09	0.320903985	0.005955303	0.998586097	4.75597E-08	0.999553761	0.074229307
K03320 ammonium transporter, Amt family	0.008099268	0.016687679	0.18393447	0.483377486	0.019192622	0.225561415	0.165826865	0.172197687	0.673534941	0.941107095	0.269979812	0.00599987	0.998586097	0.95437976	0.999553761	0.074238655
K00101 L-lactate dehydrogenase (cytochrome) [EC:1.1.2.3]	0.041162151	1.249373157	0.670976052	1.354540774	0.047557761	0.597326461	0.468554832	0.483720847	0.387918965	0.037892719	0.155227966	0.006119227	0.998586097	0.067229586	0.999553761	0.07474894
K02057 simple sugar transport system permease protein	-0.009550309	0.601187141	0.128930959	0.601955057	0.020829582	0.263516937	0.208372114	0.214966008	0.647154441	0.023709202	0.537471853	0.006119567	0.998586097	0.046029428	0.999553761	0.07474894
K05985 ribonuclease M5 [EC:3.1.26.8]	0.011121579	-0.173481003	0.396458513	1.313845317	0.054124798	0.623503808	0.450723453	0.468770608	0.837431701	0.781154389	0.381161478	0.006075557	0.998586097	0.826250174	0.999553761	0.07474894
K06957	-0.076997962	1.895763529	1.151242803	2.402932362	0.07218316	0.974197322	0.836942182	0.857497937	0.287550824	0.053232423	0.172008866	0.006084055	0.998586097	0.088705188	0.999553761	0.07474894
K02099 AraC family transcriptional regulator, arabinose operon regulatory protein	-0.064958585	0.498101124	0.125257497	0.896167166	0.037581703	0.428940943	0.307775553	0.320321038	0.085639307	0.247101319	0.68488625	0.006163956	0.998586097	0.317499368	0.999553761	0.0750506
K01071 oleoyl-[acyl-carrier-protein] hydrolase [EC:3.1.2.14]	-0.013420945	0.306711882	-0.122583225	1.109758213	0.044775371	0.522930352	0.382372621	0.397261026	0.764725627	0.558265646	0.749186659	0.0062385	0.998586097	0.627781168	0.999553761	0.075159413
K02172 bla regulator protein blaR1	-0.050605787	-5.327872857	0.010911238	1.806328607	0.062491053	0.791636665	0.626918619	0.646672639	0.419131485	2.24162E-10	0.986148213	0.006243117	0.998586097	2.55009E-09	0.999553761	0.075159413
K05964 holo-ACP synthase [EC:2.7.7.61]	-0.052835148	1.733950149	0.369796961	1.451613769	0.048969565	0.628162713	0.504724806	0.51997803	0.282075023	0.006378583	0.4654564	0.006271502	0.998586097	0.015145658	0.999553761	0.075159413
K07391 magnesium chelatase family protein	0.000219486	-0.312349658	0.022443845	-0.163200696	0.003770877	0.056038987	0.0576986	0.058377116	0.95365014	9.10289E-08	0.69810668	0.006200981	0.998586097	5.77223E-07	0.999553761	0.075159413
K07778 two-component system, NarL family, sensor histidine kinase DesK [EC:2.7.13.3]	-0.042155475	0.242650634	0.126806648	1.299929767	0.051360479	0.607066888	0.448540239	0.465557766	0.412871428	0.689849431	0.777978004	0.006262241	0.998586097	0.748580918	0.999553761	0.075159413
K01925 UDP-N-acetylmuramoylalanine--D-glutamate ligase [EC:6.3.2.9]	-0.005591373	-0.247647405	0.003110215	-0.138159315	0.003533493	0.050850825	0.048766236	0.049563501	0.115335205	2.4524E-06	0.949273027	0.006346687	0.998586097	1.22331E-05	0.999553761	0.075822014
K00297 methylenetetrahydrofolate reductase (NADPH) [EC:1.5.1.20]	-0.008048851	-0.398086168	-0.02632299	-0.225192206	0.005013605	0.075422867	0.080097972	0.080893052	0.11017806	3.76746E-07	0.743112061	0.006414131	0.998586097	2.14937E-06	0.999553761	0.076388294
K01745 histidine ammonia-lyase [EC:4.3.1.3]	-0.018147059	-0.454858743	0.083411829	-0.787380296	0.015794387	0.244438556	0.282049819	0.28359418	0.252115622	0.064417398	0.768040095	0.006551045	0.998586097	0.103584263	0.999553761	0.076582927
K03311 branched-chain amino acid:cation transporter, LIVCS family	-0.018444207	0.849882436	0.384983914	0.684308829	0.020739615	0.279922355	0.240504922	0.246410158	0.375030062	0.002756133	0.112559681	0.006538347	0.998586097	0.00734519	0.999553761	0.076582927
K03410 chemotaxis protein CheC	-0.082549788	-5.164249615	-0.870408002	1.768095147	0.060226758	0.770892167	0.617822524	0.636633365	0.172210103	2.65799E-10	0.161956135	0.006535638	0.998586097	2.93612E-09	0.999553761	0.076582927
K03470 ribonuclease HII [EC:3.1.26.4]	-0.00494471	-0.227171274	-0.011796088	-0.160009885	0.004373707	0.061491779	0.056428292	0.057527204	0.259764045	0.000293172	0.834833661	0.00645758	0.998586097	0.000995793	0.999553761	0.076582927
K03981 thiol:disulfide interchange protein DsbC [EC:5.3.4.1]	-0.061429204	1.892086199	1.05485763	1.971649419	0.063010034	0.830767067	0.690884463	0.709710949	0.330927221	0.023944676	0.129930884	0.006519909	0.998586097	0.046428125	0.999553761	0.076582927
K06198 competence protein CoiA	0.122696155	1.059386783	-0.639978738	2.134199239	0.079805913	0.974239012	0.741916928	0.767949547	0.125963271	0.278330633	0.39040014	0.00650158	0.998586097	0.350650593	0.999553761	0.076582927
K00794 riboflavin synthase beta chain [EC:2.5.1.-]	0.000656388	-0.411139702	0.01563466	-0.184749015	0.005544866	0.075266282	0.065216132	0.066773129	0.905901885	1.56307E-07	0.811020725	0.006733123	0.998586097	9.50057E-07	0.999553761	0.078136888
K03483 mannitol operon transcriptional antiterminator	-0.012046518	0.088397281	-0.376803447	1.572742875	0.065907488	0.757508258	0.546579514	0.568562798	0.855179281	0.907233463	0.492162129	0.006745483	0.998586097	0.92693478	0.999553761	0.078136888
K03632 chromosome partition protein MukB	0.030561404	1.83490261	1.215814014	2.056298783	0.072163071	0.912026413	0.720359689	0.743228186	0.672438311	0.045738901	0.094537866	0.006735122	0.998586097	0.078483094	0.999553761	0.078136888
K01552	0.004907228	-0.015643297	0.048887999	0.161130648	0.004851784	0.065792248	0.056921379	0.0582872	0.313184699	0.812334441	0.392446674	0.006779103	0.998586097	0.850963869	0.999553761	0.078288373
K01468 imidazolonepropionase [EC:3.5.2.7]	-0.008904481	-0.341681487	0.092792969	-0.631925796	0.015790088	0.22984271	0.225703992	0.229034943	0.573512586	0.138892707	0.681850557	0.006882946	0.998586097	0.196554068	0.999553761	0.078696527
K02410 flagellar motor switch protein FliG	-0.01965328	-0.735567689	-0.397708745	1.174592013	0.052137667	0.580656382	0.40890297	0.426316407	0.706659949	0.206886678	0.33306396	0.006958995	0.998586097	0.274528249	0.999553761	0.078696527
K02796 PTS system, mannose-specific IID component	-0.022757246	0.936673658	-0.070740237	0.766627771	0.02506889	0.328211257	0.270455841	0.27803656	0.365217433	0.004831361	0.794193882	0.006918022	0.998586097	0.011971597	0.999553761	0.078696527
K03327 multidrug resistance protein, MATE family	-0.004902277	-0.198671117	0.022349441	-0.290733251	0.006137341	0.093913698	0.104610788	0.105373027	0.425492781	0.035781497	0.831255564	0.006882833	0.998586097	0.064290758	0.999553761	0.078696527
K06178 ribosomal large subunit pseudouridine synthase B [EC:5.4.99.12]	-0.002188059	-0.420564719	0.069187929	-0.335600623	0.00643413	0.100818233	0.121375876	0.121793642	0.734204266	4.72245E-05	0.569922968	0.006953589	0.998586097	0.000189246	0.999553761	0.078696527
K07007	-0.024539116	-0.037027538	0.283468371	0.658449966	0.025384555	0.306294736	0.230635542	0.238971975	0.335008226	0.903915633	0.221899535	0.006956387	0.998586097	0.92453636	0.999553761	0.078696527
K09910 hypothetical protein	0.053268626	2.109630296	0.562287316	2.214283396	0.077227625	0.980496013	0.778443083	0.802795838	0.491242587	0.032776924	0.471765095	0.006899893	0.998586097	0.060344375	0.999553761	0.078696527
K02160 acetyl-CoA carboxylase biotin carboxyl carrier protein	0.019312241	0.604619983	0.166288263	0.740039849	0.030893941	0.35681655	0.258488301	0.268785086	0.532696676	0.091922157	0.521480536	0.006997314	0.998586097	0.138464561	0.999553761	0.078794969
K02342 DNA polymerase III subunit epsilon [EC:2.7.7.7]	0.003979608	-0.207898333	0.029760859	-0.355787153	0.007070708	0.10990162	0.128636827	0.129250877	0.574258659	0.060157964	0.817506558	0.007009051	0.998586097	0.097790472	0.999553761	0.078794969
K00863 dihydroxyacetone kinase [EC:2.7.1.29]	0.031779471	0.758049364	-0.035874925	1.407167931	0.055125163	0.660029522	0.493405645	0.511577285	0.565007827	0.25229987	0.942181651	0.007049742	0.998586097	0.322981123	0.999553761	0.079019317
K06158 ATP-binding cassette, sub-family F, member 3	-0.002244216	-0.50597911	0.046290857	-0.183839571	0.004554356	0.066563887	0.065944846	0.066880007	0.62278762	1.61575E-12	0.4843166	0.00708679	0.998586097	2.8774E-11	0.999553761	0.079201634
K03074 preprotein translocase SecF subunit	-0.006591875	-0.499708794	0.069949501	-0.308152083	0.006144557	0.095487991	0.111694173	0.112230835	0.284813514	4.65199E-07	0.532557788	0.007149276	0.998586097	2.61101E-06	0.999553761	0.079666349
K08296 phosphohistidine phosphatase [EC:3.1.3.-]	0.013939379	2.114524337	-0.385214948	1.792364717	0.068694423	0.833305898	0.630678127	0.653172077	0.839430394	0.01202246	0.542707517	0.007181869	0.998586097	0.02606234	0.999553761	0.079796214
K07183 response regulator NasT	-0.037636952	-0.946367768	0.003729799	0.712314472	0.026982066	0.329705707	0.251323415	0.26011947	0.164787861	0.004597414	0.988188599	0.007298209	0.998586097	0.011473965	0.999553761	0.080853129
K11085 ATP-binding cassette, subfamily B, bacterial MsbA [EC:3.6.3.-]	-0.014901442	0.321741304	0.13449654	0.501016345	0.019567566	0.235338757	0.176662935	0.183099648	0.447343653	0.173305069	0.448241539	0.007341832	0.998586097	0.236387122	0.999553761	0.081100647
K00425 cytochrome bd-I oxidase subunit I [EC:1.10.3.-]	0.005585511	0.524808189	0.019896019	-0.305799946	0.007789901	0.113025661	0.110231885	0.111908759	0.474301898	6.63955E-06	0.85712768	0.007419406	0.998586097	3.06707E-05	0.999553761	0.0813779
K00886 polyphosphate glucokinase [EC:2.7.1.63]	0.026146	-0.288501711	-0.678521296	1.998319669	0.073113661	0.910573775	0.707787547	0.731284142	0.721060662	0.751740033	0.340023778	0.007418684	0.998586097	0.802487749	0.999553761	0.0813779
K01613 phosphatidylserine decarboxylase [EC:4.1.1.65]	0.001585348	0.070147865	0.057032233	-0.194450703	0.005480364	0.076700734	0.069824012	0.071225057	0.772705404	0.36165687	0.415965345	0.007471817	0.998586097	0.437131091	0.999553761	0.0813779
K03727 ATP-dependent RNA helicase HelY [EC:3.6.1.-]	0.02670152	0.480514471	-0.084035707	2.083540176	0.056528004	0.802561677	0.749722896	0.763355758	0.637249062	0.550116843	0.910975289	0.007485319	0.998586097	0.620221618	0.999553761	0.0813779
K05895 precorrin-6X reductase [EC:1.3.1.54]	-0.032056106	-0.690071409	-0.122716905	1.240136096	0.04472641	0.561563076	0.440328357	0.454596406	0.474489079	0.220753745	0.781049418	0.007516093	0.998586097	0.288806221	0.999553761	0.0813779
K06200 carbon starvation protein	-0.00264502	0.610770034	-0.072581659	0.424666003	0.010604244	0.154987687	0.153550797	0.155728002	0.803315524	0.00011655	0.637455465	0.007537759	0.998586097	0.000433282	0.999553761	0.0813779
K06210 ribosylnicotinamide kinase domain of NadR	0.010654323	1.967835784	0.314315155	1.702804764	0.050441247	0.692469865	0.610548858	0.624285859	0.83295534	0.005010296	0.607812312	0.007524349	0.998586097	0.012366734	0.999553761	0.0813779
K07503 hypothetical protein	0.021122424	-1.16180435	-1.107006699	2.256478885	0.065472365	0.905768035	0.808586282	0.826003899	0.747364799	0.201274368	0.174016082	0.007435781	0.998586097	0.268295424	0.999553761	0.0813779
K03923 modulator of drug activity B	-0.008787619	1.190010104	0.923162059	2.055694745	0.06757294	0.887291895	0.733939576	0.754273521	0.896676549	0.181573755	0.211358098	0.007571308	0.998586097	0.246255366	0.999553761	0.081509197
K00347 Na+-transporting NADH:ubiquinone oxidoreductase subunit B [EC:1.6.5.-]	0.006510816	-0.002542207	0.267000119	-0.794488284	0.015311738	0.240353708	0.291253421	0.29216906	0.671191886	0.991572824	0.361469049	0.007702928	0.998586097	0.994966833	0.999553761	0.081879305
K00548 5-methyltetrahydrofolate--homocysteine methyltransferase [EC:2.1.1.13]	0.000454326	-0.332807171	0.028807649	-0.151382147	0.003500733	0.052436876	0.055065426	0.05564802	0.896886871	1.76915E-09	0.60201357	0.00767966	0.998586097	1.60529E-08	0.999553761	0.081879305
K01045 arylesterase [EC:3.1.1.2]	-0.003422008	-2.822912878	-0.204223941	1.404608397	0.059916747	0.688421247	0.496594109	0.516580127	0.954519473	6.25975E-05	0.681761115	0.007707774	0.998586097	0.000245684	0.999553761	0.081879305
K02028 polar amino acid transport system ATP-binding protein [EC:3.6.3.21]	-0.011847891	0.059771936	0.073254675	0.57548326	0.022482645	0.271252631	0.204229952	0.211613766	0.598864001	0.82584704	0.720577766	0.007698111	0.998586097	0.862274814	0.999553761	0.081879305
K07046	0.023945816	-2.56370108	1.143567946	1.936860421	0.071483121	0.888658784	0.689433114	0.712441018	0.738030383	0.004399094	0.100277189	0.007717031	0.998586097	0.011051383	0.999553761	0.081879305
K08969 aminotransferase [EC:2.6.1.-]	0.077545042	0.510603045	-0.275394162	1.808300543	0.063766395	0.811073311	0.645283926	0.665350296	0.225564651	0.529802822	0.670448042	0.007734597	0.998586097	0.601274138	0.999553761	0.081879305
K02082 tagatose-6-phosphate ketose/aldose isomerase [EC:5.-.-.-]	-0.024013742	1.231364231	0.618748578	1.374599308	0.048719683	0.618532923	0.491051444	0.506415164	0.62269349	0.048034983	0.210555553	0.007809866	0.998586097	0.081730745	0.999553761	0.08197606
K02392 flagellar basal-body rod protein FlgG	0.031733732	0.142509349	-0.449842387	1.100236743	0.039251479	0.496710973	0.392888758	0.405310701	0.41989799	0.774518007	0.254931173	0.007805936	0.998586097	0.820141185	0.999553761	0.08197606
K03563 carbon storage regulator	0.049665054	1.322143021	-0.632503341	1.395769007	0.056234006	0.668012459	0.495787667	0.514386035	0.378327347	0.049333279	0.204968587	0.007829779	0.998586097	0.083461221	0.999553761	0.08197606
K07017	0.055453638	1.046621136	0.34514191	1.050962325	0.042134696	0.501604244	0.37300835	0.38693183	0.189831516	0.038354093	0.357019235	0.007771088	0.998586097	0.067795663	0.999553761	0.08197606
K09696 sodium transport system permease protein	0.0060116	-4.642511787	0.220690455	1.725520635	0.062195804	0.783810837	0.617118385	0.636886527	0.923108291	1.59623E-08	0.72137808	0.007921764	0.998586097	1.16537E-07	0.999553761	0.082711899
K00674 2,3,4,5-tetrahydropyridine-2-carboxylate N-succinyltransferase [EC:2.3.1.117]	0.019595791	0.890982003	0.36618198	0.63984334	0.025208827	0.303852736	0.228567413	0.236850668	0.437990995	0.003807101	0.112262263	0.008097877	0.998586097	0.00975058	0.999553761	0.082844203
K01788 N-acylglucosamine-6-phosphate 2-epimerase [EC:5.1.3.9]	-0.026218584	0.375408375	0.416460468	0.617715626	0.025139795	0.297735698	0.220374797	0.228698692	0.298403595	0.209002985	0.061654534	0.008108341	0.998586097	0.276662166	0.999553761	0.082844203
K02050 sulfonate/nitrate/taurine transport system permease protein	-0.00421169	0.543154881	-0.004829546	0.443538275	0.012406283	0.174784479	0.160982926	0.164074656	0.734648074	0.002196205	0.976125964	0.008056967	0.998586097	0.006022363	0.999553761	0.082844203
K02385 flagellar protein FlbD	0.016359834	-3.527050245	-0.713005984	1.666324325	0.066956391	0.798076925	0.594135242	0.616250066	0.807252284	1.71627E-05	0.232918138	0.008041107	0.998586097	7.37394E-05	0.999553761	0.082844203
K02779 PTS system, glucose-specific IIC component	-0.041600531	1.267693093	0.410970309	0.890572741	0.028064276	0.376825331	0.321341836	0.329427954	0.140020618	0.000940295	0.203856129	0.008054249	0.998586097	0.002839513	0.999553761	0.082844203
K04517 prephenate dehydrogenase [EC:1.3.1.12]	-0.004824582	0.32475136	0.028937096	0.602219223	0.019876502	0.261467529	0.216788635	0.222751342	0.808495643	0.215858266	0.894078835	0.00805069	0.998586097	0.283569753	0.999553761	0.082844203
K10007 glutamate transport system permease protein	0.086834271	-0.522276326	-0.500321762	2.319462001	0.065722955	0.921313054	0.841072649	0.857773753	0.188124932	0.571508103	0.553266408	0.00803943	0.998586097	0.640028616	0.999553761	0.082844203
K11189 phosphocarrier protein	-0.040610817	0.675801021	0.191859022	0.760105464	0.02874918	0.35402246	0.271963036	0.281285521	0.159522234	0.057881105	0.482147949	0.008079915	0.998586097	0.094671627	0.999553761	0.082844203
K00021 3-hydroxy-3-methylglutaryl-CoA reductase [EC:1.1.1.34]	0.055384277	0.063363742	-0.331450864	1.773224176	0.063139151	0.802008982	0.637084268	0.656983757	0.3815723	0.93711638	0.604019394	0.008153046	0.998586097	0.951022175	0.999553761	0.082856686
K02778 PTS system, glucose-specific IIB component [EC:2.7.1.69]	-0.04035326	1.290303056	0.415730279	0.890429486	0.027996777	0.376542943	0.321867088	0.329903849	0.15124169	0.000758745	0.199436422	0.008152601	0.998586097	0.002339465	0.999553761	0.082856686
K00756 pyrimidine-nucleoside phosphorylase [EC:2.4.2.2]	-0.029266483	-1.320289117	-0.022772815	1.035284894	0.035898636	0.46238704	0.373352124	0.384474162	0.416016806	0.004809575	0.951483295	0.008298167	0.998586097	0.011933133	0.999553761	0.083441466
K00917 tagatose 6-phosphate kinase [EC:2.7.1.144]	-0.012804786	0.89095203	0.049518011	0.928840228	0.03087068	0.405487714	0.335545237	0.344829784	0.678796616	0.029294884	0.88297257	0.008277552	0.998586097	0.055050693	0.999553761	0.083441466
K01529	0.000907957	0.203503046	0.015339603	0.190085062	0.005154474	0.073550599	0.069366927	0.07058139	0.860376853	0.00625815	0.825432113	0.008288817	0.998586097	0.014887523	0.999553761	0.083441466
K01840 phosphomannomutase [EC:5.4.2.8]	-0.002522987	-0.83296095	0.061190895	-0.262551604	0.006799744	0.098589243	0.096009014	0.097479075	0.711047874	1.01925E-14	0.525342086	0.008282284	0.998586097	2.92058E-13	0.999553761	0.083441466
K00128 aldehyde dehydrogenase (NAD+) [EC:1.2.1.3]	-0.007791624	-0.185976298	-0.048300897	0.694759458	0.026791295	0.327387731	0.249566434	0.258300071	0.771522429	0.570709225	0.846925374	0.008367803	0.998586097	0.639455169	0.999553761	0.083699993
K01828	-0.018289395	-1.461230619	-0.145191495	-0.818156682	0.028279463	0.364985675	0.29542687	0.304164361	0.518634791	9.15006E-05	0.624165066	0.008365168	0.998586097	0.000346285	0.999553761	0.083699993
K01626 3-deoxy-7-phosphoheptulonate synthase [EC:2.5.1.54]	0.018997733	0.553339629	0.135102023	0.668990054	0.027979724	0.327454996	0.239865224	0.249163851	0.498031053	0.092813237	0.574518817	0.008480581	0.998586097	0.139366133	0.999553761	0.084350227
K03304 tellurite resistance/dicarboxylate transporter, TDT family	-0.016905422	1.971834959	0.893869217	2.078697839	0.073121862	0.936653897	0.751337953	0.774154915	0.817428711	0.036678008	0.236952225	0.008476361	0.998586097	0.065501353	0.999553761	0.084350227
K03561 biopolymer transport protein ExbB	-0.007213086	-0.410742928	0.03457842	-0.548014772	0.011414174	0.176484274	0.203024404	0.204166713	0.528236151	0.021071037	0.865101886	0.008499209	0.998586097	0.041807363	0.999553761	0.084350227
K03527 4-hydroxy-3-methylbut-2-enyl diphosphate reductase [EC:1.17.1.2]	0.000432082	-0.140621612	0.029047258	-0.134869449	0.003635046	0.052063499	0.049458955	0.05029983	0.905515949	0.007581806	0.558312699	0.008566828	0.998586097	0.017522294	0.999553761	0.084662993
K10852 isopenicillin-N N-acyltransferase [EC:2.3.1.164]	0.019720546	-4.579377395	0.497591428	-2.476888708	0.039868137	0.649414511	0.926925216	0.923880731	0.621461208	3.76906E-11	0.592572946	0.008575155	0.998586097	5.00484E-10	0.999553761	0.084662993
K11060 probable enterotoxin B	0.021144301	-3.216317987	-0.336679461	1.708128315	0.067698659	0.81714925	0.615505428	0.637733997	0.755155562	0.000118687	0.585587533	0.008635735	0.998586097	0.000439567	0.999553761	0.085040787
K02781 PTS system, glucitol/sorbitol-specific IIA component [EC:2.7.1.69]	0.035120586	2.112445287	-0.335819875	1.653199205	0.061022597	0.764846541	0.598596116	0.618094828	0.565656993	0.006349296	0.576031602	0.008726679	0.998586097	0.015094926	0.999553761	0.085714876
K02063 thiamine transport system permease protein	-0.066180741	2.038566376	1.80582676	2.245474582	0.066519232	0.920571979	0.822273208	0.839949585	0.321129925	0.028067043	0.030369791	0.008758887	0.998586097	0.052978456	0.999553761	0.08581007
K01929 UDP-N-acetylmuramoylalanyl-D-glutamyl-2,6-diaminopimelate--D-alanyl-D-alanine ligase [EC:6.3.2.10]	-0.001832298	-0.378782059	0.059702975	-0.259298986	0.004893932	0.077462119	0.09688086	0.097049971	0.708550819	2.24441E-06	0.539114998	0.008796354	0.998586097	1.13141E-05	0.999553761	0.085956162
K01354 oligopeptidase B [EC:3.4.21.83]	0.030033846	1.633875146	-0.164317633	1.41203308	0.052596368	0.657038744	0.512373111	0.529230974	0.568702858	0.013813583	0.749100972	0.008887833	0.998586097	0.029289606	0.999553761	0.086627962
K02761 PTS system, cellobiose-specific IIC component	-0.052543675	1.823233169	0.212516982	0.998058975	0.034517503	0.447424603	0.36407645	0.374676445	0.129725284	6.92393E-05	0.560713216	0.008994422	0.998586097	0.000268982	0.999553761	0.087443216
K03571 rod shape-determining protein MreD	-0.043863169	2.236579445	0.25431634	1.498562301	0.050219346	0.660684412	0.547863203	0.56292567	0.383604612	0.000874944	0.643505765	0.009036739	0.998586097	0.002659988	0.999553761	0.087631078
K00208 enoyl-[acyl-carrier protein] reductase I [EC:1.3.1.9]	0.008360003	-0.227127423	0.064883469	-0.530136462	0.01031561	0.162431348	0.199115061	0.199637472	0.418779534	0.163763361	0.745205077	0.009203478	0.998586097	0.225470436	0.999553761	0.088605253
K00821 acetylornithine/N-succinyldiaminopimelate aminotransferase [EC:2.6.1.11 2.6.1.17]	-0.013132755	-0.198996135	-0.062948613	0.573214361	0.020718098	0.263340664	0.209345895	0.215870715	0.526973879	0.450851586	0.76426755	0.009206948	0.998586097	0.52480006	0.999553761	0.088605253
K10005 glutamate transport system substrate-binding protein	0.045848895	-1.097015311	-1.065424618	1.834514069	0.062203598	0.814715989	0.671693433	0.690491266	0.462045428	0.179853299	0.115825194	0.009169691	0.998586097	0.244356835	0.999553761	0.088605253
K02115 F-type H+-transporting ATPase subunit gamma [EC:3.6.3.14]	-0.000176046	-0.062188545	0.078991273	0.138207863	0.004367698	0.059044612	0.050848956	0.052087876	0.96789414	0.293655554	0.123443857	0.009258036	0.998586097	0.366444439	0.999553761	0.088872484
K00703 starch synthase [EC:2.4.1.21]	0.000175602	-0.24242107	0.173335449	0.419182014	0.018700943	0.212577093	0.152040866	0.158285666	0.992518469	0.255655399	0.256958385	0.009389395	0.998586097	0.326290264	0.999553761	0.088884027
K00851 gluconokinase [EC:2.7.1.12]	0.03665225	1.439668241	0.467073709	1.145617376	0.038834833	0.509487213	0.420950168	0.432653645	0.346551994	0.00525665	0.269819215	0.009399177	0.998586097	0.012891286	0.999553761	0.088884027
K00962 polyribonucleotide nucleotidyltransferase [EC:2.7.7.8]	-0.004347791	-0.291963949	-0.009356884	-0.120659329	0.003670673	0.050420529	0.044495683	0.04549369	0.237807337	3.11337E-08	0.833866975	0.009287229	0.998586097	2.16911E-07	0.999553761	0.088884027
K00970 poly(A) polymerase [EC:2.7.7.19]	-0.000834656	-0.014772728	0.085905988	-0.230873517	0.006423049	0.091363331	0.085649997	0.087185921	0.896755127	0.871731716	0.318263193	0.009394661	0.998586097	0.900561011	0.999553761	0.088884027
K01069 hydroxyacylglutathione hydrolase [EC:3.1.2.6]	-0.003649053	0.594468292	0.154630757	0.449309623	0.01739386	0.21380518	0.163946308	0.169593931	0.834071739	0.006012954	0.347839903	0.009361849	0.998586097	0.014412182	0.999553761	0.088884027
K03643 LPS-assembly lipoprotein	0.048068083	1.855599194	0.24037897	2.157986104	0.070966562	0.943258481	0.793016267	0.813901902	0.499073287	0.050711539	0.762421996	0.009308131	0.998586097	0.085528168	0.999553761	0.088884027
K00337 NADH dehydrogenase I subunit H [EC:1.6.5.3]	-0.021351735	-0.929815797	-0.157059012	-0.667356051	0.018870297	0.267056225	0.247997068	0.25261222	0.259366938	0.000626775	0.527962716	0.009557845	0.998586097	0.001975715	0.999553761	0.088888804
K00882 1-phosphofructokinase [EC:2.7.1.56]	-0.023915972	0.45719914	0.030575088	0.694495685	0.024215063	0.314137005	0.255875563	0.263302972	0.324665424	0.147316263	0.905122918	0.00966888	0.998586097	0.20640525	0.999553761	0.088888804
K01457 allophanate hydrolase [EC:3.5.1.54]	0.038571092	0.395994983	-0.360541265	1.360732375	0.046623994	0.609408756	0.501105716	0.515242513	0.409186126	0.516657869	0.473499738	0.009580668	0.998586097	0.588810748	0.999553761	0.088888804
K01711 GDPmannose 4,6-dehydratase [EC:4.2.1.47]	-0.0013679	-1.897779452	-0.475810221	-0.727364225	0.025228994	0.327628517	0.267207321	0.274933966	0.956821214	3.08393E-08	0.077971645	0.009458787	0.998586097	2.15254E-07	0.999553761	0.088888804
K01712 urocanate hydratase [EC:4.2.1.49]	-0.016215095	-0.566017246	-0.060241262	-0.742628429	0.021501242	0.301555862	0.275530371	0.280983942	0.451757502	0.062155737	0.82737365	0.009527927	0.998586097	0.100592416	0.999553761	0.088888804
K01997 branched-chain amino acid transport system permease protein	0.003728884	0.258211295	0.036990586	0.535510115	0.020836356	0.256142239	0.196427494	0.203192451	0.858172289	0.314785519	0.851006214	0.009726222	0.998586097	0.388738695	0.999553761	0.088888804
K02111 F-type H+-transporting ATPase subunit alpha [EC:3.6.3.14]	-0.003858938	-0.268325264	0.067515039	0.16618878	0.005254265	0.071212019	0.061561246	0.063042337	0.463647502	0.000223577	0.275374727	0.009708476	0.998586097	0.000781698	0.999553761	0.088888804
K02622 topoisomerase IV subunit B [EC:5.99.1.-]	-0.004759596	-0.026316331	0.060377962	-0.266842005	0.00565297	0.087404551	0.100545545	0.101111416	0.400938048	0.763699948	0.549515783	0.009630083	0.998586097	0.812297098	0.999553761	0.088888804
K03600 stringent starvation protein B	-0.073926016	2.684963888	0.769017882	2.040526323	0.064151663	0.870220127	0.753270983	0.771314875	0.25071714	0.002357698	0.309738746	0.009460862	0.998586097	0.006390604	0.999553761	0.088888804
K03633 chromosome partition protein MukF	0.000783496	1.575663693	0.961647229	2.232934488	0.070731762	0.957449158	0.826163813	0.84616309	0.99117442	0.101592391	0.247169951	0.00963526	0.998586097	0.150356739	0.999553761	0.088888804
K04023 ethanolamine transporter	0.034731184	-0.485008279	0.274679364	1.237207577	0.046346054	0.580822779	0.454512597	0.469323365	0.454612519	0.404816473	0.546973925	0.009708313	0.998586097	0.48001107	0.999553761	0.088888804
K06145 LacI family transcriptional regulator, gluconate utilization system Gnt-I transcriptional repressor	0.0455831	1.456321643	0.406321619	1.640261323	0.058674959	0.751296873	0.602370511	0.620688569	0.438263786	0.054155028	0.501510615	0.00953605	0.998586097	0.089999525	0.999553761	0.088888804
K07160	-0.055783433	0.102770315	-0.257426703	1.011428654	0.041117554	0.493729914	0.370076029	0.383612059	0.176600473	0.835349138	0.488273749	0.009696537	0.998586097	0.870526542	0.999553761	0.088888804
K10120 putative sugar transport system substrate-binding protein	-0.033729243	-2.283212711	0.615258918	1.587259313	0.065157403	0.778039613	0.580176229	0.601680522	0.605339734	0.003780437	0.291460652	0.009657862	0.998586097	0.009701848	0.999553761	0.088888804
K04078 chaperonin GroES	0.008686556	-0.15608298	-0.081904795	-0.131823663	0.004279085	0.057367886	0.048813784	0.050050886	0.043844778	0.007160111	0.09645796	0.009771558	0.998586097	0.016740604	0.999553761	0.089089495
K09906 hypothetical protein	0.012215235	1.475419016	0.923189864	2.247457549	0.074899078	0.992747674	0.831449304	0.853611675	0.870633165	0.138995966	0.269489819	0.009796118	0.998586097	0.196627181	0.999553761	0.08910025
K00001 alcohol dehydrogenase [EC:1.1.1.1]	0.000484382	0.321551397	-0.099228821	0.275851013	0.006784735	0.100769548	0.103607998	0.104835267	0.943165143	0.001676317	0.340484257	0.009839322	0.998586097	0.004739201	0.999553761	0.08928013
K03297 small multidrug resistance protein, SMR family	-0.046248489	0.085787733	0.59406505	1.596508802	0.052127406	0.697729073	0.592341714	0.607464244	0.376157549	0.902283201	0.318301337	0.009924291	0.998586097	0.923114437	0.999553761	0.089374936
K03529 chromosome segregation protein	-0.016926985	-0.752963469	0.025631232	0.504565818	0.015436316	0.212332752	0.18780246	0.191982012	0.274311171	0.000499655	0.891713707	0.009923187	0.998586097	0.001606907	0.999553761	0.089374936
K03676 glutaredoxin 3	0.011461777	0.993345009	-0.749467586	2.182661433	0.077333717	0.997518216	0.806841703	0.830754518	0.882343305	0.320691145	0.355160529	0.009946908	0.998586097	0.395007742	0.999553761	0.089374936
K07277 outer membrane protein	-0.001035059	0.059648358	0.093947232	-0.432014992	0.009252765	0.142803209	0.163317138	0.164284245	0.911056665	0.676672661	0.566405502	0.00988272	0.998586097	0.735748791	0.999553761	0.089374936
K11605 manganese/iron transport system permease protein	-0.034534489	1.770271644	0.312707329	2.431760052	0.075933221	1.036056203	0.904787675	0.925824515	0.649806743	0.089256298	0.730351607	0.009967029	0.998586097	0.135072266	0.999553761	0.089374936
K00016 L-lactate dehydrogenase [EC:1.1.1.27]	-0.003830022	-0.426029456	0.061750657	0.602446577	0.020835564	0.27216894	0.223624712	0.229948425	0.854362807	0.119285712	0.783008454	0.010151095	0.998586097	0.172196155	0.999553761	0.090387435
K01008 selenide,water dikinase [EC:2.7.9.3]	0.018534498	0.126340653	0.222926507	0.527086452	0.020107864	0.250394034	0.194603029	0.201065859	0.357904694	0.614486795	0.25469059	0.010108278	0.998586097	0.680560644	0.999553761	0.090387435
K07568 S-adenosylmethionine:tRNA ribosyltransferase-isomerase [EC:5.-.-.-]	-0.001852339	-0.744784576	0.033642032	-0.25129418	0.006499807	0.095139303	0.094565334	0.09588621	0.775987946	4.25943E-13	0.722766471	0.010127915	0.998586097	8.32445E-12	0.999553761	0.090387435
K03408 purine-binding chemotaxis protein CheW	0.09473885	-0.334402704	-0.829810212	1.230031708	0.050472255	0.605567566	0.453560799	0.470182815	0.062147687	0.581494647	0.070267908	0.010258743	0.998586097	0.649685166	0.999553761	0.091133026
K01485 cytosine deaminase [EC:3.5.4.1]	-0.004260527	0.872149441	0.088231836	0.672700243	0.02855362	0.336335912	0.247753778	0.257225328	0.881555718	0.010302856	0.722488192	0.010282749	0.998586097	0.022907926	0.999553761	0.091133848
K02814 PTS system, sorbose-specific IIC component	-0.030499174	0.770219454	-0.639011084	2.068560731	0.062264106	0.863888623	0.774910818	0.79131938	0.624853419	0.373825654	0.411527612	0.010315239	0.998586097	0.449558083	0.999553761	0.09120969
K00262 glutamate dehydrogenase (NADP+) [EC:1.4.1.4]	-0.007161956	-0.794214899	0.001631365	-0.245458787	0.007277345	0.101640177	0.092197496	0.094072017	0.326380507	4.63719E-13	0.985917683	0.01045162	0.998586097	8.97072E-12	0.999553761	0.092201676
K00564 ribosomal RNA small subunit methyltransferase C [EC:2.1.1.52]	-0.046325623	1.943323934	0.762832343	1.592838919	0.049610691	0.679988636	0.598046867	0.611619359	0.351680767	0.004773513	0.205044351	0.010594426	0.998586097	0.011851374	0.999553761	0.093090059
K02017 molybdate transport system ATP-binding protein [EC:3.6.3.29]	-0.003239504	1.342494802	0.467674744	0.965091035	0.036719557	0.45941339	0.358856874	0.370609502	0.929798727	0.003926692	0.195457776	0.010601177	0.998586097	0.010016482	0.999553761	0.093090059
K00876 uridine kinase [EC:2.7.1.48]	-0.002920978	-0.917043547	0.056738841	-0.301337955	0.008518576	0.12123669	0.113772268	0.115804192	0.732081973	2.00835E-12	0.619071359	0.010657205	0.998586097	3.51094E-11	0.999553761	0.093152768
K03704 cold shock protein (beta-ribbon, CspA family)	0.00915121	0.539713771	-0.191771022	0.403372431	0.011049941	0.159020451	0.152501045	0.154994273	0.408684262	0.000849137	0.211470244	0.010646579	0.998586097	0.002588849	0.999553761	0.093152768
K01927 dihydrofolate synthase [EC:6.3.2.12]	0.008892304	-0.895204624	0.255099632	0.885491179	0.036931524	0.440783075	0.32854173	0.340732979	0.810004157	0.043748488	0.439291802	0.010755038	0.998586097	0.075784312	0.999553761	0.093463406
K02377 GDP-L-fucose synthase [EC:1.1.1.271]	0.00035727	-2.200468432	-0.586997975	-0.859909572	0.026603497	0.365948802	0.323681449	0.330884232	0.989300231	1.00803E-08	0.072723593	0.010753872	0.998586097	7.6374E-08	0.999553761	0.093463406
K08659 dipeptidase A [EC:3.4.-.-]	-0.019261817	-0.528422317	0.425517162	0.910914209	0.039317104	0.460466381	0.337503576	0.35056751	0.624801301	0.252681765	0.210293479	0.010766317	0.998586097	0.323191241	0.999553761	0.093463406
K00426 cytochrome bd-I oxidase subunit II [EC:1.10.3.-]	0.003091205	0.480179364	-0.006380733	-0.282785346	0.007998976	0.113923989	0.10705642	0.108958014	0.69962495	3.96788E-05	0.952590719	0.010855825	0.998586097	0.000160868	0.999553761	0.093600789
K02416 flagellar motor switch protein FliM	0.048685547	-0.364693682	-1.002120014	1.298337258	0.054760486	0.649850485	0.481869426	0.499987415	0.375168893	0.575369545	0.040090073	0.010815109	0.998586097	0.643596518	0.999553761	0.093600789
K09901 hypothetical protein	0.042790048	2.236728533	1.055288557	2.245299357	0.07029014	0.962767872	0.845835377	0.865102915	0.543457543	0.021297361	0.215052012	0.010854278	0.998586097	0.042185157	0.999553761	0.093600789
K05820 MFS transporter, PPP family, 3-phenylpropionic acid transporter	-0.029272896	2.084175628	1.188483925	1.860958857	0.061277401	0.822002993	0.700019686	0.717712532	0.633441921	0.012089814	0.092627252	0.010928727	0.998586097	0.026193452	0.999553761	0.09401666
K10819 histidine kinase	-0.00546653	-1.32250298	0.063681546	0.443643641	0.018395108	0.220612651	0.165171097	0.171230342	0.766680939	1.10749E-08	0.700641571	0.010987945	0.998586097	8.30836E-08	0.999553761	0.094313191
K03151 thiamine biosynthesis protein ThiI	-0.004205267	0.340906493	0.046216332	0.797683369	0.033580584	0.399619549	0.297068351	0.308166777	0.900483474	0.394762721	0.876678744	0.011061042	0.998586097	0.469990855	0.999553761	0.094657537
K03281 chloride channel protein, CIC family	-0.002189101	-0.134318104	-0.014555597	-0.40268694	0.007997228	0.126080551	0.155276537	0.155651819	0.784607552	0.288167011	0.925501529	0.011102577	0.998586097	0.360776767	0.999553761	0.094657537
K04094 glucose inhibited division protein Gid	-0.036381152	-1.282434735	0.317213553	0.780235728	0.03355631	0.394723238	0.290416149	0.301551869	0.279750354	0.001384826	0.277311963	0.011093508	0.998586097	0.004010314	0.999553761	0.094657537
K07667 two-component system, OmpR family, KDP operon response regulator KdpE	-0.009805681	-0.415997736	0.127797914	0.481710713	0.01932511	0.236129836	0.179984523	0.186284648	0.612497911	0.079831128	0.479309663	0.011139313	0.998586097	0.12382435	0.999553761	0.094758756
K01159 crossover junction endodeoxyribonuclease RuvC [EC:3.1.22.4]	0.00961837	-0.334696238	0.028644996	-0.244523284	0.006286859	0.092607111	0.093375533	0.094594544	0.127812553	0.000392007	0.759648505	0.011167293	0.998586097	0.001297948	0.999553761	0.094785198
K02788 PTS system, lactose-specific IIC component	-0.073017717	0.11497237	0.36881498	1.30381682	0.052533922	0.641075781	0.48802287	0.50516342	0.166290297	0.857872471	0.451568243	0.011288665	0.998586097	0.889377581	0.999553761	0.095602453
K01804 L-arabinose isomerase [EC:5.3.1.4]	-0.012400213	-0.43672454	-0.030200444	-0.334426676	0.010978717	0.147782057	0.126476311	0.129621869	0.260216271	0.003547815	0.811757374	0.011318196	0.998586097	0.009175394	0.999553761	0.095632835
K02200 cytochrome c-type biogenesis protein CcmH	-0.042020179	0.829969127	0.956778819	1.476180338	0.057706212	0.71560192	0.553722267	0.572334062	0.467463742	0.247675616	0.087061828	0.011342441	0.998586097	0.317925171	0.999553761	0.095632835
K02417 flagellar motor switch protein FliN/FliY	-0.022592099	-0.698509441	-0.849117892	1.174405052	0.044058999	0.558121112	0.441974926	0.455902892	0.6087485	0.212380725	0.057527092	0.01144221	0.998586097	0.280160243	0.999553761	0.096261062
K00161 pyruvate dehydrogenase E1 component subunit alpha [EC:1.2.4.1]	0.018712334	0.467437645	-0.643460379	1.048358735	0.044989744	0.531716858	0.392834249	0.407741405	0.677966312	0.380526813	0.104534653	0.011593864	0.998586097	0.455774701	0.999553761	0.097183963
K02036 phosphate transport system ATP-binding protein [EC:3.6.3.27]	0.001440234	-0.258859814	0.280880805	0.390125474	0.018619231	0.206956869	0.145531751	0.151749723	0.938430426	0.212652298	0.056408202	0.011602913	0.998586097	0.280421422	0.999553761	0.097183963
K00383 glutathione reductase (NADPH) [EC:1.8.1.7]	-0.019925739	1.309124573	0.210076073	0.802993854	0.028837933	0.373631829	0.30385663	0.312718405	0.490493354	0.000580174	0.490921812	0.011699428	0.998586097	0.00184319	0.999553761	0.097578186
K05590 ATP-dependent RNA helicase SrmB [EC:2.7.7.-]	-0.044905579	1.776874635	0.982224668	1.471020465	0.051040316	0.671888933	0.557594836	0.572887506	0.380150626	0.008909881	0.081173377	0.011701189	0.998586097	0.020187608	0.999553761	0.097578186
K07262 D-alanyl-D-alanine endopeptidase (penicillin binding protein 7) [EC:3.4.99.-]	0.018942541	1.691024834	0.215218539	1.565230983	0.056941116	0.733470186	0.592284183	0.609923987	0.739775659	0.02229115	0.717087653	0.011747395	0.998586097	0.04376691	0.999553761	0.097749614
K02221 YggT family protein	-0.001289275	1.977918312	0.344297751	1.174882431	0.045454635	0.568414632	0.443758346	0.458313478	0.977403615	0.000631197	0.439640126	0.011836005	0.998586097	0.001986369	0.999553761	0.098272364
K02782 PTS system, glucitol/sorbitol-specific IIB component [EC:2.7.1.69]	0.094723284	0.98608575	-0.233623298	1.211432898	0.045694532	0.579061552	0.458756744	0.473195712	0.039615953	0.090331649	0.611685642	0.011944539	0.998586097	0.136446261	0.999553761	0.098743249
K04017 formate-dependent nitrite reductase complex NrfF subunit	-0.035474654	0.147514033	0.810506755	2.200186839	0.068531676	0.945792017	0.840976284	0.859347459	0.605353028	0.876234367	0.337463697	0.011938422	0.998586097	0.90227754	0.999553761	0.098743249
K00341 NADH dehydrogenase I subunit L [EC:1.6.5.3]	-0.011614049	-0.923718493	-0.196255266	-0.729736813	0.020318876	0.292551108	0.280829394	0.285402033	0.568321414	0.001869669	0.486257155	0.012049261	0.998586097	0.005208558	0.999553761	0.098752115
K03599 stringent starvation protein A	-0.044187557	1.768016971	0.844710485	1.563857773	0.06004843	0.754637607	0.592321151	0.611459847	0.462781243	0.020241147	0.156922475	0.012026305	0.998586097	0.040514186	0.999553761	0.098752115
K06024 segregation and condensation protein B	-0.051029859	-0.955364843	0.152770867	0.838968202	0.037655777	0.435272585	0.315538338	0.328086998	0.177081646	0.029467458	0.629320914	0.01204022	0.998586097	0.055312823	0.999553761	0.098752115
K07237 tRNA 2-thiouridine synthesizing protein B	-0.010138522	1.380250492	1.116359386	2.259413862	0.071811498	0.983239828	0.863317813	0.883023014	0.887885471	0.162127186	0.198925177	0.011989212	0.998586097	0.223702645	0.999553761	0.098752115
K10914 CRP/FNR family transcriptional regulator, cyclic AMP receptor protein	0.016238103	2.02526935	0.874361768	2.169870452	0.071953715	0.968514934	0.828837039	0.849454648	0.821713663	0.037938138	0.293976156	0.01212894	0.998586097	0.067278849	0.999553761	0.099191822
K01146	0.076665335	1.276581485	0.028216772	1.57253058	0.059839104	0.756101081	0.597052433	0.616019939	0.201793115	0.093090603	0.962399233	0.012184636	0.998586097	0.139672554	0.999553761	0.099221471
K02312 2,3-dihydroxybenzoate-AMP ligase [EC:2.7.7.58]	0.024108073	-2.877399451	0.990360174	1.624536941	0.055748521	0.739368628	0.6197515	0.636228094	0.665942726	0.000140543	0.113167911	0.012162969	0.998586097	0.000512054	0.999553761	0.099221471
K06726 D-ribose pyranase [EC:5.-.-.-]	-0.026450677	2.120027457	0.097897452	1.371509788	0.052640178	0.662798942	0.521329196	0.538075169	0.615950456	0.001634897	0.851422473	0.012310171	0.998586097	0.00463241	0.999553761	0.100029982
K04082 molecular chaperone HscB	-0.014788473	2.330310092	0.710572802	1.848885553	0.067715402	0.873109674	0.705878016	0.726827899	0.827374214	0.008311629	0.316508148	0.012481621	0.998586097	0.0189788	0.999553761	0.101207359
K00332 NADH dehydrogenase I subunit C [EC:1.6.5.3]	-0.019108506	-0.768537759	-0.16966607	-0.688840123	0.018931909	0.274562039	0.267517401	0.271604129	0.314187403	0.005689165	0.527368252	0.012738186	0.998586097	0.013746223	0.999553761	0.102668622
K03146 thiamine biosynthetic enzyme	0.024165431	-3.382623844	0.229350398	-2.161708015	0.069277162	0.948780419	0.833391866	0.852388087	0.727634848	0.000466926	0.783723908	0.012742655	0.998586097	0.001513143	0.999553761	0.102668622
K11517 (S)-2-hydroxy-acid oxidase [EC:1.1.3.15]	0.018700906	-2.491850441	0.65228674	1.286148187	0.056766607	0.665537501	0.488261016	0.507117369	0.742214258	0.000244203	0.184571757	0.012738095	0.998586097	0.000846821	0.999553761	0.102668622
K02538 activator of the mannose operon, transcriptional antiterminator	-0.080752859	1.519060338	0.05607479	1.747077387	0.066012085	0.840148334	0.668883507	0.689642058	0.222831829	0.072281137	0.933354816	0.012836921	0.998586097	0.11378084	0.999553761	0.103209932
K01649 2-isopropylmalate synthase [EC:2.3.3.13]	-0.003154831	-0.447377536	-0.03525944	-0.16572682	0.004967164	0.069917991	0.064295932	0.065538139	0.526154497	1.34382E-09	0.584632203	0.012996061	0.998586097	1.2614E-08	0.999553761	0.10394144
K02527 3-deoxy-D-manno-octulosonic-acid transferase [EC:2.-.-.-]	-0.000150644	0.09523126	0.111742761	-0.384189359	0.00908172	0.138000986	0.150632184	0.151894724	0.986784184	0.491044725	0.459914769	0.012975029	0.998586097	0.565027611	0.999553761	0.10394144
K03978 GTP-binding protein	-0.005175865	-0.151378179	0.030342176	-0.11044733	0.004304339	0.054014858	0.042329438	0.043703245	0.230776285	0.005632291	0.475145532	0.013048199	0.998586097	0.013628357	0.999553761	0.10394144
K07048	-0.066071996	-0.495926659	0.459863036	1.430402784	0.050307322	0.663005211	0.551061211	0.566103628	0.190749624	0.455448391	0.405966269	0.013064274	0.998586097	0.529181042	0.999553761	0.10394144
K07224 putative lipoprotein	0.060931578	1.544108897	-0.596012117	1.981628332	0.068866013	0.912470431	0.763861609	0.784252033	0.377466498	0.092352031	0.437061512	0.013063433	0.998586097	0.138947331	0.999553761	0.10394144
K09681 LysR family transcriptional regulator, transcription activator of glutamate synthase operon	-0.002411088	-0.039960482	-0.009654977	0.931313336	0.039677717	0.47562534	0.355937435	0.369009982	0.951613103	0.933137552	0.978413168	0.013167154	0.998586097	0.948063772	0.999553761	0.104541718
K05966 triphosphoribosyl-dephospho-CoA synthase [EC:2.7.8.25]	0.008945522	1.414942142	0.754149845	1.230918725	0.045019724	0.583109792	0.474036906	0.487877342	0.842722409	0.016240708	0.114755204	0.01319559	0.998586097	0.033692617	0.999553761	0.104549676
K03292 glycoside/pentoside/hexuronide:cation symporter, GPH family	-0.007514784	0.522189977	-0.102600009	0.374673957	0.011098217	0.157066839	0.145861867	0.148575988	0.499211185	0.00107503	0.483421581	0.013239435	0.998586097	0.003215808	0.999553761	0.104679435
K00246 fumarate reductase subunit C [EC:1.3.99.1]	-0.052711348	1.665623741	0.341003096	1.58308011	0.051967087	0.708210353	0.617350126	0.631793206	0.311805992	0.019772347	0.581918078	0.013818734	0.998586097	0.039763807	0.999553761	0.104698204
K00340 NADH dehydrogenase I subunit K [EC:1.6.5.3]	-0.013245291	-0.821857739	-0.436127896	-0.874659532	0.027225201	0.378349451	0.340298711	0.347434745	0.627205163	0.031161525	0.202916305	0.01339181	0.998586097	0.057986608	0.999553761	0.104698204
K00878 hydroxyethylthiazole kinase [EC:2.7.1.50]	0.007028331	0.181061888	0.302509711	0.590860153	0.024485996	0.298922609	0.227645441	0.235632628	0.774419584	0.545475631	0.186887368	0.01375075	0.998586097	0.615760554	0.999553761	0.104698204
K01494 dCTP deaminase [EC:3.5.4.13]	0.02142885	1.230838774	0.190311785	0.823772359	0.037724216	0.435828378	0.31580074	0.3283734	0.570723898	0.005281556	0.548103903	0.013710675	0.998586097	0.01293574	0.999553761	0.104698204
K01708 galactarate dehydratase [EC:4.2.1.42]	-0.010038016	0.464755507	0.253228471	1.283537408	0.046684924	0.608121491	0.497880999	0.512112617	0.830000827	0.445731504	0.612133116	0.013794351	0.998586097	0.520494537	0.999553761	0.104698204
K01893 asparaginyl-tRNA synthetase [EC:6.1.1.22]	-0.009399968	-0.466143572	0.067051175	-0.183766757	0.006930458	0.088505414	0.070741347	0.072912035	0.176712998	3.97203E-07	0.345475423	0.013288185	0.998586097	2.25595E-06	0.999553761	0.104698204
K01897 long-chain acyl-CoA synthetase [EC:6.2.1.3]	0.002477036	-0.669602212	0.041208028	-0.494564756	0.008147642	0.133568537	0.197605781	0.196727001	0.761468685	1.2863E-06	0.835230023	0.013517845	0.998586097	6.7615E-06	0.999553761	0.104698204
K02058 simple sugar transport system substrate-binding protein	0.023454988	1.034195513	0.091605387	0.533940613	0.021132331	0.264267394	0.206316837	0.213083539	0.268534934	0.000129382	0.657989913	0.013815531	0.998586097	0.000475022	0.999553761	0.104698204
K02404 flagellar biosynthesis protein FlhF	0.0481871	-5.382034733	-1.149243217	1.962589682	0.073557121	0.944684257	0.760120951	0.782997887	0.513250555	4.95872E-08	0.133676519	0.013788876	0.998586097	3.32121E-07	0.999553761	0.104698204
K02420 flagellar biosynthetic protein FliQ	0.089145142	-0.341070207	-1.022326147	1.305973668	0.056439844	0.672707598	0.50079016	0.519431722	0.116003275	0.612774569	0.043815962	0.013508098	0.998586097	0.678924659	0.999553761	0.104698204
K03296 hydrophobic/amphiphilic exporter-1 (mainly G- bacteria), HAE1 family	0.000870952	-0.31248657	0.037722936	-0.459743608	0.009356732	0.147611288	0.18225267	0.182672859	0.925942405	0.03565297	0.836441005	0.013417526	0.998586097	0.06415178	0.999553761	0.104698204
K03892 ArsR family transcriptional regulator	-0.031565494	-0.331052616	-0.123237775	0.54034529	0.020580423	0.261831124	0.208365303	0.214839981	0.126863416	0.207748681	0.555540044	0.013476801	0.998586097	0.275480244	0.999553761	0.104698204
K04028 ethanolamine utilization protein EutN	-0.027969637	0.05202386	0.037451716	1.334745557	0.052503328	0.658163484	0.515183803	0.531958028	0.594890986	0.937086435	0.942191933	0.013693432	0.998586097	0.951022175	0.999553761	0.104698204
K05364 peptidoglycan glycosyltransferase [EC:2.4.1.129]	0.022479403	-1.514220569	0.407337409	1.005126383	0.037143582	0.480223425	0.389527211	0.400975752	0.545814999	0.001895944	0.298185379	0.013781759	0.998586097	0.005270561	0.999553761	0.104698204
K05836 GntR family transcriptional regulator, histidine utilization repressor	-0.035409553	0.798754659	0.117341685	1.663429663	0.052350254	0.725370341	0.649221666	0.663078106	0.499666606	0.272310341	0.856932197	0.013710569	0.998586097	0.343975707	0.999553761	0.104698204
K05846 osmoprotectant transport system permease protein	0.013898722	1.206313426	0.13886545	0.735735665	0.027577338	0.353840498	0.28439354	0.292980675	0.614891138	0.000805928	0.626405549	0.01361744	0.998586097	0.002468964	0.999553761	0.104698204
K06910	-0.024868018	1.357619337	0.142937168	1.189512983	0.045164628	0.57582963	0.459377365	0.473551045	0.582592593	0.019475683	0.756324743	0.013592393	0.998586097	0.039333242	0.999553761	0.104698204
K06967	-0.05164524	-0.852377579	0.104557746	0.772833175	0.03389323	0.401003806	0.296546859	0.307773034	0.129342666	0.03491482	0.725134871	0.013623236	0.998586097	0.06315158	0.999553761	0.104698204
K08365 MerR family transcriptional regulator, mercuric resistance operon regulatory protein	0.004454135	1.166780296	0.302695033	1.131442729	0.044081721	0.554817462	0.436203811	0.450232726	0.919630301	0.036871763	0.489318905	0.013552004	0.998586097	0.065816528	0.999553761	0.104698204
K09516 all-trans-retinol 13,14-reductase [EC:1.3.99.23]	-0.056670524	-2.875158608	0.779945138	-2.41430729	0.047047616	0.748836237	0.957989157	0.958749586	0.229981813	0.000171182	0.41747545	0.013366657	0.998586097	0.000611984	0.999553761	0.104698204
K11681 helicase SWR1 [EC:3.6.1.-]	-0.0501638	-3.109788642	-0.043284238	1.425603182	0.058604681	0.717475715	0.547940492	0.567021627	0.393165617	2.44077E-05	0.937193365	0.01350954	0.998586097	0.000102217	0.999553761	0.104698204
K01785 aldose 1-epimerase [EC:5.1.3.3]	-0.002729206	-0.725858042	0.034830162	-0.350884387	0.006900539	0.109759473	0.140025794	0.140153026	0.692942953	4.24235E-10	0.804066195	0.013896553	0.998586097	4.45388E-09	0.999553761	0.105078899
K00343 NADH dehydrogenase I subunit N [EC:1.6.5.3]	-0.015456089	-0.818560056	-0.169326991	-0.626212376	0.014590631	0.223203988	0.24842199	0.250243008	0.290891209	0.000323495	0.497045384	0.013939571	0.998586097	0.001086987	0.999553761	0.105195457
K02498 HemY protein	0.088142942	1.584540433	0.411477184	2.015076131	0.075626589	0.97186502	0.78257053	0.806072154	0.245375261	0.104782649	0.60017833	0.014034138	0.998586097	0.154837795	0.999553761	0.105585676
K03337 5-deoxy-glucuronate isomerase [EC:5.3.1.-]	0.032530938	0.368266678	0.200698847	1.445946601	0.055439949	0.705174967	0.56104062	0.57848651	0.55809632	0.602156396	0.721294811	0.014046691	0.998586097	0.669043156	0.999553761	0.105585676
K02435 aspartyl-tRNA(Asn)/glutamyl-tRNA (Gln) amidotransferase subunit C [EC:6.3.5.6 6.3.5.7]	-0.018547566	-0.748899146	0.138292681	0.806458584	0.034249165	0.414056425	0.312353317	0.323589393	0.588807123	0.072186986	0.658897399	0.014321423	0.998586097	0.113718446	0.999553761	0.106599498
K03187 urease accessory protein	0.024872438	0.549876245	0.106332331	1.130875609	0.047148461	0.575401598	0.438061851	0.453444493	0.598479423	0.340550675	0.808704029	0.014255599	0.998586097	0.415840635	0.999553761	0.106599498
K03705 heat-inducible transcriptional repressor	-0.02993482	-0.63736888	0.012899083	0.770328984	0.034785745	0.406395124	0.297243911	0.308809676	0.39064441	0.11857597	0.965471848	0.014235081	0.998586097	0.171366334	0.999553761	0.106599498
K04074 cell division initiation protein	-0.005127048	-0.387112736	0.554409759	1.285813246	0.060169812	0.689134451	0.495837557	0.515916066	0.932190487	0.575001416	0.266164879	0.014319018	0.998586097	0.643373575	0.999553761	0.106599498
K06193 PhnA protein	-0.037999163	1.915021434	-0.459756597	1.369230127	0.055847132	0.689511051	0.531107705	0.549182051	0.497126504	0.006067426	0.388730414	0.01428395	0.998586097	0.014524474	0.999553761	0.106599498
K01269 aminopeptidase [EC:3.4.11.-]	-0.020336102	-0.858150362	-0.064556228	0.399210724	0.011501503	0.165129671	0.157616522	0.16024434	0.078752983	5.51519E-07	0.682983037	0.014358091	0.998586097	3.06838E-06	0.999553761	0.1066641
K02529 LacI family transcriptional regulator	0.002642134	0.629803847	-0.040223088	0.188199587	0.005465072	0.078300343	0.074431764	0.075693844	0.629364516	1.18433E-13	0.590109404	0.014546867	0.998586097	2.655E-12	0.999553761	0.107039487
K02902 large subunit ribosomal protein L28	0.005007696	-0.157367921	-0.055104278	-0.124756333	0.005536913	0.065412169	0.048309392	0.050144277	0.366995112	0.017161488	0.256711669	0.014484619	0.998586097	0.035314487	0.999553761	0.107039487
K03092 RNA polymerase sigma-54 factor	-0.00121002	-0.525452645	0.030008806	-0.398917004	0.009734953	0.147331363	0.159015843	0.160448027	0.901220849	0.00046488	0.850694229	0.014549056	0.998586097	0.001509078	0.999553761	0.107039487
K03930 putative tributyrin esterase [EC:3.1.1.-]	0.00930304	-0.995447991	0.11907172	1.097843246	0.045674994	0.558845204	0.4265368	0.4414141	0.838836964	0.076575417	0.78069339	0.014516935	0.998586097	0.119504059	0.999553761	0.107039487
K08303 putative protease [EC:3.4.-.-]	-0.007294708	-0.284794257	0.000750748	-0.129012914	0.005290252	0.065209279	0.050144712	0.051858939	0.169657059	2.13006E-05	0.988084357	0.014491572	0.998586097	9.01962E-05	0.999553761	0.107039487
K02387 flagellar basal-body rod protein FlgB	0.024409961	0.18407007	-1.408995224	1.334180078	0.054359301	0.672718327	0.519430505	0.536991489	0.653942928	0.784692893	0.007849356	0.014615488	0.998586097	0.828842742	0.999553761	0.107211561
K11183 phosphocarrier protein FPr	-0.053647122	1.432215228	0.524935821	1.158152607	0.044802102	0.569102843	0.452086952	0.466206741	0.232733413	0.012732537	0.248322275	0.014628709	0.998586097	0.027321902	0.999553761	0.107211561
K01238	-0.002138206	-1.256250962	-0.121065856	-0.43947624	0.011203235	0.167550721	0.17525378	0.177148941	0.848855854	2.95234E-12	0.491273875	0.014759702	0.998586097	5.03088E-11	0.999553761	0.10793457
K03486 GntR family transcriptional regulator, trehalose operon transcriptional repressor	-0.082021203	-0.019701398	0.460726673	1.11477744	0.04761622	0.575445335	0.433947771	0.449572265	0.086707229	0.972726696	0.290899509	0.014806097	0.998586097	0.979926365	0.999553761	0.10793457
K05802 potassium efflux system protein KefA	-0.021879215	1.822880293	1.151728824	1.614512464	0.057738851	0.761695848	0.633915211	0.651149422	0.70518847	0.017742877	0.072205728	0.014812327	0.998586097	0.036373376	0.999553761	0.10793457
K01989 putative ABC transport system substrate-binding protein	-0.027949192	-0.795651086	-0.097357842	0.586029531	0.025705221	0.306460522	0.228195294	0.236684582	0.278375988	0.010211807	0.67054765	0.014949212	0.998586097	0.022731999	0.999553761	0.108724132
K00121 S-(hydroxymethyl)glutathione dehydrogenase [EC:1.1.1.284]	-0.015110722	1.599222194	0.040865767	1.200032974	0.046379404	0.591088033	0.471338169	0.485899717	0.744953272	0.0074819	0.931080372	0.015198603	0.998586097	0.017333448	0.999553761	0.109123731
K00797 spermidine synthase [EC:2.5.1.16]	-0.006827853	-0.541893342	-0.086343718	0.659811457	0.023433401	0.31046194	0.25986577	0.26680536	0.771105548	0.082633504	0.740379437	0.015067361	0.998586097	0.127183763	0.999553761	0.109123731
K01299 carboxypeptidase Taq [EC:3.4.17.19]	-0.056821549	-1.009600283	-0.198759424	1.074327483	0.04350681	0.542172902	0.421702432	0.435676905	0.193224872	0.064232023	0.638424284	0.015352593	0.998586097	0.103373412	0.999553761	0.109123731
K02422 flagellar protein FliS	0.045348862	-0.568865686	-1.318788873	1.578776778	0.062882325	0.789493379	0.619028496	0.639089062	0.471750914	0.472134552	0.035565632	0.015172956	0.998586097	0.545739999	0.999553761	0.109123731
K03285 general bacterial porin, GBP family	-0.052824499	1.792931383	0.943025104	1.799024263	0.063820429	0.847680269	0.71197817	0.730786462	0.408945814	0.035812709	0.188321648	0.015519565	0.998586097	0.064290758	0.999553761	0.109123731
K03332 fructan beta-fructosidase [EC:3.2.1.80]	0.0096347	-1.522324289	0.339075514	1.575662635	0.064026271	0.796471994	0.618335333	0.638931913	0.880555986	0.057568339	0.584649088	0.015344227	0.998586097	0.094281452	0.999553761	0.109123731
K03427 type I restriction enzyme M protein [EC:2.1.1.72]	-0.010438802	-0.443518715	-0.021358609	-0.242917381	0.007358597	0.104157328	0.096752889	0.098551341	0.157768295	3.33145E-05	0.825729451	0.015392991	0.998586097	0.000136518	0.999553761	0.109123731
K03458 nucleobase:cation symporter-2, NCS2 family	-0.000572577	0.290883832	0.155197072	0.395142625	0.01862266	0.213694845	0.153990576	0.16020346	0.975506341	0.175167634	0.315942171	0.015327433	0.998586097	0.238541248	0.999553761	0.109123731
K03720 TrpR family transcriptional regulator, trp operon repressor	0.039441701	1.752582985	0.286074154	2.036512229	0.078068366	0.999406581	0.801099387	0.825478376	0.614029288	0.081216224	0.72176053	0.015304707	0.998586097	0.125470906	0.999553761	0.109123731
K07105	0.025956886	-1.712475962	-0.21061489	0.887940294	0.038899661	0.46497964	0.347060797	0.359893332	0.505458742	0.000305658	0.545310227	0.015298158	0.998586097	0.001032679	0.999553761	0.109123731
K07461 putative endonuclease	0.018288557	0.380858993	0.247800179	0.628217162	0.028656069	0.335278112	0.245537755	0.25506185	0.524157956	0.257504831	0.31528363	0.015469315	0.998586097	0.328357069	0.999553761	0.109123731
K07862 serine/threonine transporter	-0.021760834	0.433602442	0.32735615	0.629909874	0.025238729	0.316246999	0.247428986	0.255495758	0.389737527	0.172073704	0.188812683	0.015370345	0.998586097	0.235044045	0.999553761	0.109123731
K08301 ribonuclease G [EC:3.1.4.-]	-0.020639741	0.253181766	0.016246183	-0.244707641	0.008181587	0.111468256	0.097126254	0.099401809	0.012521897	0.024323944	0.867493076	0.015518014	0.998586097	0.047055102	0.999553761	0.109123731
K09007 hypothetical protein	0.058388722	-1.571192912	-0.579070953	-2.118154638	0.062102746	0.889108322	0.843946269	0.858342103	0.348391423	0.078915768	0.494192729	0.015278216	0.998586097	0.122554195	0.999553761	0.109123731
K09118 hypothetical protein	0.001424577	-0.418051684	0.04897757	1.410734654	0.05316849	0.686613697	0.556153839	0.572568055	0.978654342	0.543393425	0.929999558	0.015433868	0.998586097	0.613591806	0.999553761	0.109123731
K09771 hypothetical protein	-0.031399903	1.764887114	-0.584636664	1.920634345	0.068061375	0.903945626	0.759162744	0.779223636	0.645113012	0.052456088	0.443033871	0.015396087	0.998586097	0.087718364	0.999553761	0.109123731
K09900 hypothetical protein	-0.019726466	1.777378506	0.677214151	2.123720153	0.074938327	0.997426526	0.840150069	0.862144352	0.792673135	0.076459865	0.422100166	0.015457101	0.998586097	0.119372612	0.999553761	0.109123731
K09963 hypothetical protein	-0.098078158	0.924665819	0.098371932	1.323209128	0.057552424	0.690614082	0.517328045	0.536280499	0.090097379	0.18230937	0.849570218	0.015292097	0.998586097	0.247077173	0.999553761	0.109123731
K02398 negative regulator of flagellin synthesis FlgM	0.085325087	-0.702221354	-1.093438966	1.763216378	0.066314514	0.857801796	0.696224553	0.716649768	0.199879187	0.414092769	0.119420369	0.015576911	0.998586097	0.489639325	0.999553761	0.109325246
K00884 N-acetylglucosamine kinase [EC:2.7.1.59]	0.026390315	1.172650087	0.383077817	1.148830919	0.044840396	0.57019324	0.453502953	0.467617872	0.556916722	0.041185498	0.400270079	0.01572421	0.998586097	0.071768602	0.999553761	0.109570636
K02023 multiple sugar transport system ATP-binding protein	0.008310863	0.455694919	0.297034799	0.709421021	0.033273584	0.383665971	0.277562043	0.288655	0.803050459	0.236518849	0.287099701	0.015686929	0.998586097	0.306277041	0.999553761	0.109570636
K03706 transcriptional pleiotropic repressor	-0.007958173	-1.517499379	0.240675126	0.925836086	0.036239877	0.460051981	0.365197305	0.376626647	0.826436542	0.001173692	0.51137773	0.015664099	0.998586097	0.003454008	0.999553761	0.109570636
K08996 putative membrane protein	-0.006400936	1.862894095	0.794312957	1.911657261	0.075831172	0.956640288	0.754061228	0.778137706	0.932825033	0.053068584	0.294680435	0.01572688	0.998586097	0.088575916	0.999553761	0.109570636
K03578 ATP-dependent helicase HrpA [EC:3.6.1.-]	-0.006487946	1.303902559	0.182005983	0.755203257	0.032680368	0.394470024	0.297132372	0.307862759	0.842859075	0.001146757	0.541556083	0.015878332	0.998586097	0.003390451	0.999553761	0.110423949
K09824 hypothetical protein	-0.028570378	2.279222919	0.48016562	2.037088476	0.069414284	0.939770001	0.811106988	0.830725848	0.681133512	0.016294738	0.555181483	0.015914671	0.998586097	0.033767944	0.999553761	0.110475064
K03724 ATP-dependent helicase Lhr and Lhr-like helicase [EC:3.6.1.-]	0.032895494	-0.059004061	-0.074785975	1.175258329	0.042947722	0.564006973	0.466599462	0.479520665	0.444724899	0.916798436	0.872981627	0.015967964	0.998586097	0.934854882	0.999553761	0.110643471
K01697 cystathionine beta-synthase [EC:4.2.1.22]	0.022197271	0.920771245	-0.132274519	1.083742544	0.047663179	0.571102182	0.427216978	0.442923601	0.641991633	0.10867469	0.757488543	0.016140574	0.998586097	0.159230774	0.999553761	0.111244148
K09687 antibiotic transport system ATP-binding protein	0.00424731	-0.509914732	-0.031646461	0.33280828	0.009105956	0.133823705	0.134223154	0.13602031	0.641476575	0.000190953	0.814084721	0.016142224	0.998586097	0.000675066	0.999553761	0.111244148
K09898 hypothetical protein	0.003816344	2.809476269	0.552662619	2.084681358	0.07212795	0.97097136	0.83107694	0.851739066	0.957862351	0.004286265	0.507568847	0.0161083	0.998586097	0.010846585	0.999553761	0.111244148
K04062 osmotically inducible lipoprotein OsmB	0.050398793	1.893468207	-0.001650726	2.128182911	0.063871392	0.909966205	0.855629115	0.870790666	0.431122725	0.038882822	0.998464484	0.016260306	0.998586097	0.068634754	0.999553761	0.1117437
K09065 N-acetylornithine carbamoyltransferase [EC:2.1.3.9]	0.040909514	-3.851176322	0.452988136	-2.37077556	0.053113162	0.82540398	0.965537479	0.970174397	0.442182696	6.02282E-06	0.639968985	0.016273354	0.998586097	2.80942E-05	0.999553761	0.1117437
K03712 MarR family transcriptional regulator	0.012843982	0.898831719	0.148311424	0.871585166	0.031934639	0.419674962	0.347514569	0.357110814	0.688022393	0.033574611	0.67044968	0.016401434	0.998586097	0.061427192	0.999553761	0.11242062
K02802 PTS system, N-acetylglucosamine-specific IIA component [EC:2.7.1.69]	-0.013684688	1.733375226	0.224535652	0.989746383	0.039557039	0.499022984	0.393345246	0.40590477	0.729790153	0.000644943	0.569378688	0.016499599	0.998586097	0.00202628	0.999553761	0.112890435
K00757 uridine phosphorylase [EC:2.4.2.3]	0.010163925	-0.415947073	0.058669332	-0.168891972	0.005521226	0.076227448	0.06782318	0.069301433	0.067303514	1.6075E-07	0.389070301	0.016555976	0.998586097	9.73953E-07	0.999553761	0.113073165
K00602 phosphoribosylaminoimidazolecarboxamide formyltransferase / IMP cyclohydrolase [EC:2.1.2.3 3.5.4.10]	-0.003630276	0.140026434	0.095544405	-0.121590932	0.004280974	0.057322501	0.048689959	0.04993091	0.397575499	0.015551132	0.052478858	0.016637311	0.998586097	0.032403152	0.999553761	0.113425387
K00349 Na+-transporting NADH:ubiquinone oxidoreductase subunit D [EC:1.6.5.-]	0.024446204	-0.054471463	0.109125594	-0.861097486	0.026315972	0.373124737	0.347692711	0.354077002	0.354173367	0.884096629	0.754277396	0.016778077	0.998586097	0.907920305	0.999553761	0.113468906
K01531 Mg2+-importing ATPase [EC:3.6.3.2]	0.015561943	0.091960123	0.112796795	0.448083077	0.010309957	0.159373592	0.183201722	0.18423945	0.132967277	0.564661877	0.539479355	0.016772863	0.998586097	0.633473523	0.999553761	0.113468906
K01754 threonine dehydratase [EC:4.3.1.19]	0.002347111	0.107605397	-0.069972169	0.255427114	0.006787052	0.100871744	0.10388266	0.105102851	0.72988501	0.287527387	0.502123691	0.016852113	0.998586097	0.360212646	0.999553761	0.113468906
K02114 F-type H+-transporting ATPase subunit epsilon [EC:3.6.3.14]	0.002287655	0.19406467	0.163754974	0.329394759	0.01669136	0.184939242	0.129748351	0.135321303	0.891141258	0.29544299	0.209820626	0.016681414	0.998586097	0.368313129	0.999553761	0.113468906
K03673 thiol:disulfide interchange protein DsbA	-0.034537828	1.766456369	0.480524195	1.687954892	0.064199015	0.830781193	0.674636391	0.694398415	0.591262423	0.034859933	0.477938907	0.016827673	0.998586097	0.063082243	0.999553761	0.113468906
K07236 tRNA 2-thiouridine synthesizing protein C	0.021434535	1.918423252	0.680640017	2.142403352	0.071412645	0.978818165	0.860867692	0.880404694	0.764412672	0.051564143	0.431004267	0.016713505	0.998586097	0.086530581	0.999553761	0.113468906
K07533 foldase protein PrsA [EC:5.2.1.8]	-0.056359274	1.509893054	-0.327126528	1.384823909	0.054839227	0.696037131	0.5524118	0.569710518	0.305476908	0.031388115	0.555054269	0.016830567	0.998586097	0.058322822	0.999553761	0.113468906
K01838 beta-phosphoglucomutase [EC:5.4.2.6]	0.021096324	0.138027199	0.450790918	0.613358989	0.033830722	0.356337095	0.24161082	0.252794917	0.533698554	0.698959815	0.064975138	0.017026088	0.998586097	0.757388642	0.999553761	0.11403589
K02197 cytochrome c-type biogenesis protein CcmE	0.012274005	1.217342914	1.304272848	1.447333052	0.057523858	0.729369252	0.5781972	0.59636317	0.831280685	0.096868293	0.026242066	0.016998586	0.998586097	0.144205104	0.999553761	0.11403589
K07462 single-stranded-DNA-specific exonuclease [EC:3.1.-.-]	-0.00177412	-0.33148493	0.052882909	-0.121143415	0.003907573	0.054319612	0.048880765	0.049903967	0.650366935	6.35887E-09	0.281884103	0.016972151	0.998586097	5.08043E-08	0.999553761	0.11403589
K02532 MFS transporter, OHS family, lactose permease	0.084198749	2.185770551	0.155567883	1.447500785	0.054312279	0.708174981	0.580520314	0.597051773	0.122852641	0.002349447	0.789261177	0.017110223	0.998586097	0.00637277	0.999553761	0.114198006
K02815 PTS system, sorbose-specific IID component	-0.052620644	0.37721398	-0.282449647	1.858872093	0.068044141	0.897239693	0.746274281	0.766600861	0.440352273	0.674688628	0.705868666	0.017092015	0.998586097	0.73401038	0.999553761	0.114198006
K00325 NAD(P) transhydrogenase subunit beta [EC:1.6.1.2]	0.029456316	1.733356819	0.279334809	1.209134099	0.048112942	0.610596979	0.484540567	0.499719395	0.541165096	0.005055143	0.565563783	0.017324296	0.998586097	0.012445187	0.999553761	0.114440012
K01892 histidyl-tRNA synthetase [EC:6.1.1.21]	0.003190831	-0.148054021	0.049629013	-0.114171524	0.004045453	0.054137798	0.045947605	0.047121723	0.43131027	0.006874025	0.282660435	0.017177381	0.998586097	0.01619092	0.999553761	0.114440012
K02575 MFS transporter, NNP family, nitrate/nitrite transporter	-0.055910785	1.497252703	0.041692485	1.603373346	0.057974968	0.769617667	0.645929413	0.663033183	0.336156161	0.053296009	0.948662662	0.017386714	0.998586097	0.08877233	0.999553761	0.114440012
K02654 leader peptidase (prepilin peptidase) / N-methyltransferase [EC:2.1.1.- 3.4.23.43]	-0.013445897	-0.585645517	-0.219573932	0.966814236	0.046139751	0.531637432	0.384384762	0.39976888	0.771071919	0.272128071	0.569109474	0.017378012	0.998586097	0.343859442	0.999553761	0.114440012
K02784 phosphocarrier protein HPr	-0.045831566	2.30770312	0.123505225	1.564939956	0.05908875	0.768760415	0.628438759	0.646485085	0.438991188	0.003069193	0.844592556	0.017276527	0.998586097	0.008076326	0.999553761	0.114440012
K02808 PTS system, sucrose-specific IIA component [EC:2.7.1.69]	0.043869402	0.656603734	0.007977212	0.878586605	0.037701553	0.460559532	0.350968865	0.363261711	0.246144896	0.155716269	0.981911195	0.017370256	0.998586097	0.216187505	0.999553761	0.114440012
K04768 acetoin utilization protein AcuC	-0.161382579	-1.0638378	1.004822587	1.80697741	0.069558987	0.896660387	0.72470271	0.746230131	0.021470894	0.237027963	0.168637867	0.017241364	0.998586097	0.306832054	0.999553761	0.114440012
K05539 tRNA-dihydrouridine synthase A [EC:1.-.-.-]	-0.029165149	1.837527645	0.725487469	1.13130988	0.043608471	0.562075636	0.454218916	0.467717195	0.504492358	0.001294734	0.113340822	0.017361903	0.998586097	0.00378102	0.999553761	0.114440012
K00333 NADH dehydrogenase I subunit D [EC:1.6.5.3]	-0.025351812	-0.711782739	-0.162420928	-0.57924657	0.018808736	0.261477031	0.235318377	0.240242526	0.179411727	0.007130584	0.49164027	0.017711822	0.998586097	0.016689543	0.999553761	0.116178576
K01555 fumarylacetoacetase [EC:3.7.1.2]	-0.023942422	-1.855914599	-0.150407757	1.249862491	0.054590764	0.661699282	0.500419431	0.518303151	0.661497673	0.005594939	0.76436527	0.017695332	0.998586097	0.013572446	0.999553761	0.116178576
K09818 manganese/iron transport system substrate-binding protein	0.040909656	0.062408766	1.034783718	1.680952246	0.061335056	0.812221853	0.679415839	0.69759599	0.50564442	0.93883944	0.130871391	0.017778654	0.998586097	0.952333539	0.999553761	0.116416581
K00693 glycogen(starch) synthase [EC:2.4.1.11]	-0.002381211	-4.284532624	0.347161135	-1.672987638	0.038313853	0.59470616	0.692901326	0.696363705	0.950513009	1.58888E-11	0.61744347	0.0181114	0.998586097	2.31115E-10	0.999553761	0.118392015
K02407 flagellar hook-associated protein 2	-0.041981879	0.273186182	-0.371478412	1.31254208	0.055237591	0.68441702	0.529130275	0.546957852	0.448245879	0.690259939	0.484259783	0.018240378	0.998586097	0.748813159	0.999553761	0.119030961
K07654 two-component system, OmpR family, sensor histidine kinase MtrB [EC:2.7.13.3]	0.010817932	-0.762319408	-0.073494639	1.338677895	0.054192909	0.684830983	0.540838639	0.558014526	0.842006458	0.267145111	0.892178608	0.018273893	0.998586097	0.339137248	0.999553761	0.119045825
K01226 trehalose-6-phosphate hydrolase [EC:3.2.1.93]	-0.007793703	0.880662453	0.197755244	0.567799183	0.019450152	0.265370778	0.231730681	0.237119943	0.68912055	0.001097093	0.395465787	0.018484112	0.998586097	0.003263874	0.999553761	0.119436306
K03336 3D-(3,5/4)-trihydroxycyclohexane-1,2-dione hydrolase [EC:3.7.1.-]	-0.000437549	-0.10350538	0.290435819	1.111776756	0.045885041	0.574835549	0.449649375	0.464317828	0.992402346	0.857309619	0.51979849	0.018490533	0.998586097	0.889035907	0.999553761	0.119436306
K03745 SlyX protein	0.070302195	2.420407655	0.314476703	1.901861592	0.065181068	0.889051376	0.776006974	0.794081316	0.282239893	0.007124391	0.686150982	0.018461212	0.998586097	0.016687801	0.999553761	0.119436306
K07107	-0.005711953	-0.312626607	0.124192676	-0.336608432	0.008213864	0.125558531	0.139430672	0.140469415	0.48770912	0.013695502	0.375200185	0.01840113	0.998586097	0.029077191	0.999553761	0.119436306
K07313 serine/threonine protein phosphatase 1 [EC:3.1.3.16]	0.085124136	1.597617396	-0.493119452	1.462630304	0.055102275	0.721262286	0.594174977	0.610843599	0.124161253	0.028026937	0.408539687	0.018489926	0.998586097	0.052928967	0.999553761	0.119436306
K02744 PTS system, N-acetylgalactosamine-specific IIA component [EC:2.7.1.69]	-0.037918833	1.399521509	-0.604610644	1.170868282	0.052760916	0.631449127	0.471852062	0.489247721	0.473273249	0.027933769	0.203002588	0.018549171	0.998586097	0.05283156	0.999553761	0.119612338
K00712 poly(glycerol-phosphate) alpha-glucosyltransferase [EC:2.4.1.52]	0.031194924	-0.355022118	0.220079648	1.33099882	0.053415517	0.679176108	0.54012872	0.556944586	0.559956367	0.60181587	0.68453413	0.018711201	0.998586097	0.668859808	0.999553761	0.120453356
K02005 HlyD family secretion protein	0.006644888	-0.541727533	0.099695537	-0.586189512	0.011133953	0.179874206	0.246120211	0.245674817	0.551390549	0.002976039	0.686283864	0.018894186	0.998586097	0.007865245	0.999553761	0.121221788
K03799 heat shock protein HtpX [EC:3.4.24.-]	0.000296508	0.569882499	0.386582291	0.360228672	0.010433285	0.151739163	0.148735701	0.150948616	0.977359499	0.000233999	0.010745099	0.018875053	0.998586097	0.000814402	0.999553761	0.121221788
K04753 suppressor of ftsI	-0.01219049	2.138557128	1.40549765	1.771128598	0.058204476	0.808817121	0.727395246	0.742654626	0.834342338	0.008923574	0.056132315	0.018951395	0.998586097	0.020206618	0.999553761	0.121384483
K00041 tagaturonate reductase [EC:1.1.1.58]	-0.008629246	-0.413902296	-0.115996363	-0.323753769	0.01325888	0.167167962	0.131682419	0.135894654	0.515997	0.014222225	0.380474324	0.019072193	0.998586097	0.030011571	0.999553761	0.121545363
K07270 glycosyl transferase, family 25	0.160247886	0.349631879	0.879632641	2.001506966	0.057707529	0.840935432	0.827776397	0.839862242	0.00607573	0.67808246	0.290477077	0.019035529	0.998586097	0.737071379	0.999553761	0.121545363
K07773 two-component system, OmpR family, aerobic respiration control protein ArcA	-0.01014347	1.798677186	0.212641688	1.387777327	0.060987106	0.741553639	0.562519897	0.582462637	0.868092682	0.016283727	0.706211787	0.019061651	0.998586097	0.033763483	0.999553761	0.121545363
K04751 nitrogen regulatory protein P-II 1	0.005652564	-0.147314855	0.077924679	0.347661119	0.017660732	0.198030092	0.140161402	0.146061114	0.749295206	0.457917002	0.579465097	0.019177416	0.998586097	0.531563112	0.999553761	0.122011907
K01941 urea carboxylase [EC:6.3.4.6]	0.054731847	-0.339472753	-1.050186052	1.380913829	0.061179922	0.741379895	0.56054262	0.580587777	0.372206492	0.647587695	0.063888139	0.01926462	0.998586097	0.709999052	0.999553761	0.122362444
K03780 L(+)-tartrate dehydratase beta subunit [EC:4.2.1.32]	0.013771765	-1.578329238	-0.513671847	1.037285496	0.042302166	0.535329432	0.423447052	0.436834093	0.745141949	0.003623706	0.227931737	0.019459302	0.998586097	0.009337352	0.999553761	0.123188373
K05501 TetR/AcrR family transcriptional regulator	0.013879608	2.231562255	0.092524873	1.508874601	0.060590679	0.772587802	0.616420783	0.635433106	0.819076199	0.004352436	0.880984919	0.019458885	0.998586097	0.010968682	0.999553761	0.123188373
K00912 tetraacyldisaccharide 4'-kinase [EC:2.7.1.130]	-0.006368755	-0.147377935	0.101476129	-0.443147263	0.010251436	0.15932699	0.186434972	0.187327489	0.535226703	0.356216706	0.587436275	0.019908668	0.998586097	0.431239475	0.999553761	0.124883352
K00989 ribonuclease PH [EC:2.7.7.56]	-0.033670252	1.280068893	0.475198574	0.862282407	0.037420891	0.459520765	0.352008019	0.364166731	0.369457497	0.005920672	0.180044836	0.019797317	0.998586097	0.01421782	0.999553761	0.124883352
K02803 PTS system, N-acetylglucosamine-specific IIB component [EC:2.7.1.69]	0.006677101	0.428458118	0.194350016	0.590506486	0.02479296	0.309769346	0.241609576	0.249554831	0.787999682	0.168350681	0.423057113	0.019877617	0.998586097	0.230655057	0.999553761	0.124883352
K03526 4-hydroxy-3-methylbut-2-en-1-yl diphosphate synthase [EC:1.17.4.3]	-0.001935077	-0.629773713	0.044718019	-0.214630267	0.005756433	0.086018526	0.089782442	0.090764631	0.737146908	8.15557E-12	0.619516896	0.019956432	0.998586097	1.26345E-10	0.999553761	0.124883352
K03969 phage shock protein A	-0.002699071	0.403862438	-0.735229421	1.318437399	0.054412977	0.685655261	0.539772925	0.557069283	0.960494022	0.556596801	0.176193705	0.019852275	0.998586097	0.626089259	0.999553761	0.124883352
K07024	0.004653216	0.278314569	0.074887666	0.157152746	0.004843925	0.069163334	0.065309179	0.066446979	0.338041711	8.44989E-05	0.254229882	0.01993634	0.998586097	0.000322204	0.999553761	0.124883352
K09774 lipopolysaccharide export system protein LptA	-0.022364826	2.084321871	1.025391033	1.619467361	0.065524597	0.833721394	0.663562924	0.684174505	0.733265602	0.013323039	0.125406026	0.019837068	0.998586097	0.028381276	0.999553761	0.124883352
K02413 flagellar FliJ protein	0.112303363	-0.405897507	-1.251929932	1.672212944	0.069895211	0.875813938	0.685238867	0.707578424	0.109884101	0.643606772	0.07065329	0.020027943	0.998586097	0.706243998	0.999553761	0.125125393
K06929	0.018496688	1.567322608	-0.589936556	1.608132848	0.061080737	0.801889857	0.663132232	0.681518527	0.762377903	0.052204276	0.375783327	0.020215774	0.998586097	0.087373955	0.999553761	0.125886136
K09893 hypothetical protein	-0.037524922	2.625849423	1.040654281	1.937418395	0.066945247	0.915630402	0.802613134	0.821037979	0.575821777	0.004632755	0.197729354	0.020211316	0.998586097	0.011539497	0.999553761	0.125886136
K04774 serine protease SohB [EC:3.4.21.-]	-0.024650761	1.901105659	0.819890086	1.873884201	0.072314403	0.94265515	0.772475743	0.794495684	0.733593571	0.045223816	0.291048772	0.020269907	0.998586097	0.0778447	0.999553761	0.126017318
K01222 6-phospho-beta-glucosidase [EC:3.2.1.86]	-0.035160667	0.537020628	-0.18167859	0.740543024	0.028961717	0.375406975	0.305472431	0.31436637	0.226340953	0.154325938	0.553343157	0.020421033	0.998586097	0.21464823	0.999553761	0.126750095
K02783 PTS system, glucitol/sorbitol-specific IIC component	0.062216378	1.152586054	-0.119917566	1.138967927	0.044364501	0.576222037	0.470052987	0.483636713	0.16254013	0.046993972	0.799153053	0.020455475	0.998586097	0.080167425	0.999553761	0.126757425
K00614	0.018102348	1.740755633	-0.347919547	1.598480962	0.060512615	0.797261752	0.662385896	0.680489449	0.765174591	0.030313527	0.600559171	0.020769711	0.998586097	0.056602082	0.999553761	0.126833396
K01999 branched-chain amino acid transport system substrate-binding protein	-0.001152392	0.665881181	0.034660181	0.520041639	0.021434206	0.271021134	0.214177204	0.220966355	0.957183349	0.014971488	0.871763452	0.020534767	0.998586097	0.031384125	0.999553761	0.126833396
K02168 high-affinity choline transport protein	-0.079687555	2.309950046	0.579372594	1.303400974	0.047559658	0.63654826	0.540352503	0.554151802	0.095586354	0.000371786	0.286179987	0.020609283	0.998586097	0.001234213	0.999553761	0.126833396
K02340 DNA polymerase III subunit delta [EC:2.7.7.7]	0.003167021	-0.02862638	0.023671887	-0.16125896	0.00455379	0.067135779	0.067826331	0.068703393	0.487668264	0.670335038	0.727810349	0.020867106	0.998586097	0.730573522	0.999553761	0.126833396
K02507 protein transport protein HofQ	-0.027640829	2.287063992	0.781889106	1.93956148	0.078358387	1.001723735	0.801645712	0.826157232	0.724694104	0.023604902	0.331714535	0.020839842	0.998586097	0.045897082	0.999553761	0.126833396
K02686 primosomal replication protein N	-0.006768084	2.875830385	0.928330586	1.838753035	0.075956165	0.960344495	0.758859733	0.782920233	0.929098535	0.003139616	0.224054213	0.020792624	0.998586097	0.008217771	0.999553761	0.126833396
K03675 glutaredoxin 2	-0.076420499	1.258528837	-0.098472648	2.097973498	0.075543339	1.017020856	0.870581329	0.892218327	0.313097051	0.217543998	0.910166782	0.020643513	0.998586097	0.285390766	0.999553761	0.126833396
K03784 purine-nucleoside phosphorylase [EC:2.4.2.1]	0.014252889	0.432807579	0.278568125	0.569099388	0.025806097	0.310849044	0.23368613	0.242168457	0.581430854	0.1655564	0.236030675	0.020717067	0.998586097	0.227774527	0.999553761	0.126833396
K05349 beta-glucosidase [EC:3.2.1.21]	0.005066214	-1.367693578	-0.209654095	-0.492255649	0.014127496	0.207125635	0.206626331	0.209464094	0.72031435	4.47779E-10	0.312695617	0.020714052	0.998586097	4.66252E-09	0.999553761	0.126833396
K05968	-0.018482193	-1.429251763	-0.40512115	-0.977750712	0.034371323	0.467788048	0.406941645	0.41652806	0.591441106	0.002593911	0.321859424	0.020856157	0.998586097	0.006981212	0.999553761	0.126833396
K09471 gamma-glutamylputrescine oxidase [EC:1.4.3.-]	0.020432315	0.802346873	0.845027785	2.089667813	0.067965603	0.953124135	0.870711019	0.887956424	0.764049557	0.40102537	0.334114192	0.020542239	0.998586097	0.476108313	0.999553761	0.126833396
K09787 hypothetical protein	-0.048581299	-0.913555883	0.276641439	0.746083169	0.037992775	0.428903519	0.305129493	0.31782061	0.20266794	0.034547082	0.366757169	0.020850053	0.998586097	0.062724596	0.999553761	0.126833396
K09998 arginine transport system permease protein	-0.030994194	2.10405635	0.145747295	1.951742079	0.075712239	0.986981845	0.808835457	0.831888808	0.68276154	0.0343942	0.857361321	0.020921185	0.998586097	0.06250658	0.999553761	0.126959611
K03214 RNA methyltransferase, TrmH family [EC:2.1.1.-]	-0.011391526	2.457527697	0.782268661	1.902569143	0.074383185	0.966424603	0.788675142	0.811439277	0.878456203	0.011844985	0.323627927	0.020999595	0.998586097	0.025780261	0.999553761	0.127232841
K03834 tyrosine-specific transport protein	-0.072679556	1.051709696	0.488163525	1.949370814	0.068641856	0.934476188	0.813286414	0.832416579	0.291115255	0.261912032	0.549693601	0.021152776	0.998586097	0.333159797	0.999553761	0.127957505
K03492 GntR family transcriptional regulator	-0.015896123	2.38381667	-0.461185622	1.772507342	0.068847943	0.898165785	0.736742691	0.757681668	0.817667444	0.008672352	0.532740658	0.021284012	0.998586097	0.019695843	0.999553761	0.128547334
K01284 peptidyl-dipeptidase Dcp [EC:3.4.15.5]	-0.00489064	-1.470119023	-0.06052062	-0.909138852	0.022769625	0.347934999	0.385965317	0.388862615	0.830178565	3.80562E-05	0.875712921	0.021361794	0.998586097	0.000154618	0.999553761	0.128609475
K01436 aminoacylase [EC:3.5.1.14]	-0.018321545	-0.472809331	0.111472491	0.434307225	0.02148695	0.247251332	0.178574548	0.185740261	0.3949813	0.057448479	0.533880724	0.021345193	0.998586097	0.094166088	0.999553761	0.128609475
K00130 betaine-aldehyde dehydrogenase [EC:1.2.1.8]	0.021749057	1.826990334	0.192425852	1.236054795	0.046277329	0.614662375	0.516256763	0.529895236	0.638950165	0.003364394	0.710128336	0.021650632	0.998586097	0.008740086	0.999553761	0.12952565
K01698 porphobilinogen synthase [EC:4.2.1.24]	0.018949372	0.269787856	0.217653036	0.557446923	0.026195905	0.310798053	0.230411051	0.239078955	0.470401158	0.386536454	0.347102463	0.021705275	0.998586097	0.462073533	0.999553761	0.12952565
K01807 ribose 5-phosphate isomerase A [EC:5.3.1.6]	0.028793881	0.454876205	0.212745945	0.389759435	0.010656148	0.159009469	0.165377365	0.167221626	0.007557173	0.004733294	0.201235002	0.02175188	0.998586097	0.01175918	0.999553761	0.12952565
K02959 small subunit ribosomal protein S16	0.023669572	-0.094199629	-0.001475046	-0.305763505	0.017427977	0.184347175	0.125329023	0.131097766	0.176139324	0.609991013	0.990632817	0.021667513	0.998586097	0.67636769	0.999553761	0.12952565
K03750 molybdopterin biosynthesis protein MoeA	0.002396677	0.63108742	0.209115143	0.627723689	0.029276215	0.348776461	0.25952966	0.269201228	0.934846611	0.072070948	0.422281949	0.021696637	0.998586097	0.113590729	0.999553761	0.12952565
K04568 lysyl-tRNA synthetase, class II [EC:6.1.1.6]	0.144672034	1.567319583	0.560908781	1.837301793	0.071454844	0.933165347	0.766486128	0.788181535	0.044396263	0.094794716	0.465989844	0.021737108	0.998586097	0.141949965	0.999553761	0.12952565
K07751 PepB aminopeptidase [EC:3.4.11.23]	-0.052622243	1.905331083	0.932688843	1.951956396	0.069663121	0.944763068	0.817510718	0.837116252	0.451018404	0.045226689	0.256614186	0.021698743	0.998586097	0.0778447	0.999553761	0.12952565
K00124 formate dehydrogenase, beta subunit [EC:1.2.1.2]	-0.03844511	1.64300051	0.503136823	1.041052097	0.037468479	0.506512402	0.436200858	0.446829199	0.306253099	0.001408877	0.25144717	0.02180308	0.998586097	0.004070684	0.999553761	0.129627987
K01618	-0.006022899	-1.005593296	-0.14639515	-0.374300204	0.013662625	0.183642786	0.156838164	0.160765594	0.65987078	1.46554E-07	0.352831681	0.021893104	0.998586097	8.9794E-07	0.999553761	0.129960465
K00247 fumarate reductase subunit D [EC:1.3.99.1]	0.086793613	2.335885267	0.98363422	1.957124679	0.075716831	0.992275306	0.818687885	0.841547738	0.253212896	0.019659699	0.232376216	0.022037952	0.998586097	0.039599955	0.999553761	0.130616853
K01758 cystathionine gamma-lyase [EC:4.4.1.1]	-0.037903917	-0.088362158	0.170037153	0.617834384	0.028579567	0.342612551	0.256412492	0.265828257	0.186453031	0.796776657	0.508752137	0.02211816	0.998586097	0.838121954	0.999553761	0.130685746
K03762 MFS transporter, MHS family, proline/betaine transporter	0.027960606	2.074024454	0.008120902	1.251504647	0.051397447	0.65499732	0.522259545	0.538397852	0.58711695	0.001815771	0.987624428	0.022100771	0.998586097	0.005084425	0.999553761	0.130685746
K00971 mannose-1-phosphate guanylyltransferase [EC:2.7.7.22]	-0.020462876	-1.128552337	-0.134289379	-0.474983001	0.013203168	0.196340559	0.202477989	0.204839443	0.122954641	3.85285E-08	0.508694486	0.022420313	0.998586097	2.6314E-07	0.999553761	0.130848105
K02567 periplasmic nitrate reductase NapA [EC:1.7.99.4]	-0.020456191	0.545952514	0.626302593	1.239979028	0.051982882	0.656383005	0.517913107	0.534402185	0.694408004	0.406659388	0.229377951	0.022335468	0.998586097	0.481896432	0.999553761	0.130848105
K02774 PTS system, galactitol-specific IIB component [EC:2.7.1.69]	-0.02465664	0.509747661	-0.28137495	1.309849094	0.057796626	0.711268954	0.546051951	0.564802225	0.670178646	0.474514817	0.607476601	0.022402102	0.998586097	0.548158826	0.999553761	0.130848105
K03651 Icc protein	-0.02109547	2.286293811	1.168818344	1.855223981	0.069415692	0.924107002	0.778608471	0.798973648	0.761558581	0.014295851	0.136433233	0.022240008	0.998586097	0.030150242	0.999553761	0.130848105
K04032 ethanolamine utilization cobalamin adenosyltransferase [EC:2.5.1.17]	-0.048338726	0.475559052	-0.308008662	1.596536122	0.062578018	0.815942423	0.668852303	0.687900001	0.440869212	0.560742627	0.646145	0.022303195	0.998586097	0.630008889	0.999553761	0.130848105
K04961 ryanodine receptor 1	0.079528035	-2.085611624	0.226893233	-2.087244641	0.06308454	0.913061379	0.885923786	0.899705452	0.209082044	0.023540711	0.798387425	0.022357472	0.998586097	0.045795636	0.999553761	0.130848105
K08369 MFS transporter, putative metabolite:H+ symporter	-0.004453698	0.520407636	0.558399737	1.210020745	0.045658165	0.605657158	0.507800445	0.521290009	0.922403825	0.391361266	0.274101418	0.022285175	0.998586097	0.466670145	0.999553761	0.130848105
K10763 DnaA-homolog protein	0.067634927	1.256008681	0.70795939	1.997753295	0.06897892	0.950175985	0.842312	0.860909766	0.328162328	0.187907879	0.402616014	0.022324005	0.998586097	0.25331338	0.999553761	0.130848105
K01282 dipeptidyl aminopeptidase [EC:3.4.14.-]	-0.056518626	-3.797898709	-0.207047191	-1.790898938	0.054529767	0.787502763	0.760624106	0.772690177	0.301387571	3.02769E-06	0.786018569	0.02248034	0.998586097	1.49077E-05	0.999553761	0.130997821
K01486 adenine deaminase [EC:3.5.4.2]	0.001548667	-0.60053224	0.058923871	0.510312272	0.020929279	0.267315906	0.213698422	0.220252542	0.941097269	0.025899284	0.78331592	0.022525892	0.998586097	0.04957417	0.999553761	0.13106286
K03644 lipoic acid synthetase [EC:2.8.1.8]	0.003981026	-0.057710412	0.095082198	-0.446859989	0.010774942	0.166653885	0.191914147	0.192984018	0.712216046	0.729534497	0.621364881	0.022606189	0.998586097	0.781494104	0.999553761	0.131329555
K02523 octaprenyl-diphosphate synthase [EC:2.5.1.-]	-0.000248534	0.083718801	0.103738917	-0.351408978	0.008922983	0.136231247	0.150738073	0.151890115	0.977810398	0.539646902	0.492900411	0.022717683	0.998586097	0.610446526	0.999553761	0.131776392
K05596 LysR family transcriptional regulator, chromosome initiation inhibitor	-0.002169355	1.628890726	-0.198810684	1.493563024	0.060393085	0.777365137	0.627175537	0.645903076	0.971385928	0.03755023	0.751902708	0.022786923	0.998586097	0.06677738	0.999553761	0.131977149
K03667 ATP-dependent HslUV protease ATP-binding subunit HslU	0.080905646	1.36031043	0.668297965	1.168055592	0.05143855	0.63473605	0.48864343	0.505297818	0.117526982	0.033462076	0.174454179	0.022829709	0.998586097	0.061325992	0.999553761	0.132024308
K01174 micrococcal nuclease [EC:3.1.31.1]	0.084486709	0.506891856	-0.432324524	1.736866154	0.059824085	0.826743969	0.736750941	0.752719932	0.159621551	0.540580728	0.558648229	0.023069909	0.998586097	0.611051038	0.999553761	0.132195242
K02494 outer membrane lipoprotein LolB	-0.012394308	2.424420771	0.653972948	2.021894739	0.071979378	0.981538704	0.856413281	0.876385803	0.863481827	0.014452648	0.446874796	0.023091381	0.998586097	0.030413606	0.999553761	0.132195242
K03491 lichenan operon transcriptional antiterminator	0.013575998	-1.067899387	-0.034714775	1.129243765	0.050419375	0.61827521	0.472953565	0.489351543	0.788040291	0.085862213	0.941633015	0.023059504	0.998586097	0.131097981	0.999553761	0.132195242
K03771 peptidyl-prolyl cis-trans isomerase SurA [EC:5.2.1.8]	-0.004321294	-0.106250554	0.253860419	-0.510827057	0.011773714	0.18421658	0.220621728	0.221434564	0.714033352	0.564823676	0.25258944	0.023102081	0.998586097	0.633473523	0.999553761	0.132195242
K07085	-0.003387015	-0.485927353	0.127146364	-0.598020652	0.012154578	0.19514158	0.259259309	0.259075403	0.780827952	0.013686585	0.624899344	0.023021593	0.998586097	0.029076822	0.999553761	0.132195242
K08094 6-phospho-3-hexuloisomerase [EC:5.-.-.-]	0.056973554	-0.382172932	-0.641216095	1.424646925	0.064850269	0.786824585	0.595609603	0.616842452	0.380835124	0.62776621	0.284236723	0.022946986	0.998586097	0.693253268	0.999553761	0.132195242
K09780 hypothetical protein	-0.0244169	1.595261585	0.638505921	1.950610164	0.07052187	0.95545828	0.825538063	0.845434415	0.729577579	0.096750324	0.441067254	0.023082957	0.998586097	0.14408577	0.999553761	0.132195242
K05807 putative lipoprotein	0.001749739	0.01058415	0.125778554	-0.425051631	0.010479022	0.161380773	0.183313304	0.184462209	0.867578935	0.947781871	0.494197066	0.023254726	0.998586097	0.9594414	0.999553761	0.132869204
K06186 small protein A	-0.027756225	2.301317022	0.864012647	1.701205882	0.067148796	0.87582953	0.718244319	0.738672731	0.6798448	0.009349941	0.231807646	0.023325845	0.998586097	0.021022199	0.999553761	0.133076042
K00853 L-ribulokinase [EC:2.7.1.16]	-0.031584876	-0.187936377	-0.025376129	-0.392360897	0.019908088	0.227937022	0.163960117	0.170603641	0.114392867	0.410753275	0.877311404	0.023514834	0.998586097	0.486294107	0.999553761	0.1333557
K03710 GntR family transcriptional regulator	0.006819388	0.217591962	0.188132544	0.414077906	0.01913406	0.230794727	0.173727691	0.180012565	0.721962778	0.347063951	0.28142414	0.023489314	0.998586097	0.422170673	0.999553761	0.1333557
K04073 acetaldehyde dehydrogenase [EC:1.2.1.10]	0.143419047	-1.141202228	-0.448706877	1.84748489	0.072217322	0.946459723	0.780936007	0.802737567	0.048575429	0.229510807	0.566855867	0.023418279	0.998586097	0.29848763	0.999553761	0.1333557
K10040 putative glutamine transport system permease protein	-0.036487614	0.180672065	0.016556679	0.71122754	0.029579744	0.376572457	0.299904586	0.3092034	0.219003039	0.63197259	0.95608302	0.023493971	0.998586097	0.696888756	0.999553761	0.1333557
K03487 LacI family transcriptional regulator, asc operon repressor	-0.004886904	1.597119944	-0.299100068	1.547219592	0.067352591	0.838477152	0.651460981	0.673113823	0.942240086	0.058420351	0.647133148	0.023587924	0.998586097	0.095389871	0.999553761	0.133373263
K07230	0.090445565	1.333704037	-0.099021525	1.538929502	0.047543717	0.685124679	0.658820798	0.669469761	0.058737926	0.053149658	0.880826778	0.023580322	0.998586097	0.08864479	0.999553761	0.133373263
K03648 uracil-DNA glycosylase [EC:3.2.2.-]	0.00612961	-0.327194436	0.05927314	-0.152322798	0.00472065	0.067965935	0.065238914	0.066301436	0.195806578	3.14554E-06	0.365747952	0.023657256	0.998586097	1.54083E-05	0.999553761	0.133567114
K09797 hypothetical protein	-0.008601266	-4.012866914	-0.0801613	-1.746155038	0.046017536	0.69693901	0.753693759	0.760398919	0.85194188	3.66697E-08	0.915509343	0.023720198	0.998586097	2.51799E-07	0.999553761	0.133724372
K02897 large subunit ribosomal protein L25	0.004888754	-0.454307752	0.039831169	-0.377346811	0.009623629	0.147090521	0.163282825	0.164502396	0.6120859	0.002333431	0.807772323	0.023868985	0.998586097	0.006338351	0.999553761	0.13403199
K11063 toxin A/B	-0.056120522	-4.994811009	-0.549087541	1.380898185	0.059468387	0.745151961	0.583000273	0.602007496	0.346600341	2.60023E-10	0.348526637	0.023871728	0.998586097	2.8975E-09	0.999553761	0.13403199
K11631 bacitracin transport system ATP-binding protein	0.014993062	-3.838361562	-0.152629727	1.397694746	0.065272111	0.784052275	0.587883918	0.609368028	0.818587942	2.1884E-06	0.79568105	0.023880273	0.998586097	1.10485E-05	0.999553761	0.13403199
K01239 purine nucleosidase [EC:3.2.2.1]	-7.60232E-05	1.286408158	0.182312601	0.739355631	0.037258619	0.429142236	0.310181991	0.322605656	0.998374267	0.003109935	0.558005172	0.023991263	0.999160802	0.0081524	0.999553761	0.134456917
K02112 F-type H+-transporting ATPase subunit beta [EC:3.6.3.14]	-0.003704071	-0.286333592	0.071924555	0.152541752	0.00541699	0.07417207	0.065129543	0.066615812	0.494998491	0.000158225	0.272073695	0.024108569	0.998586097	0.000569401	0.999553761	0.134718118
K06878	0.052623796	1.330857651	-0.305604945	1.133024907	0.054744249	0.645968916	0.476570846	0.494719852	0.337722323	0.0408297	0.522807478	0.024086752	0.998586097	0.071344332	0.999553761	0.134718118
K11071 spermidine/putrescine transport system permease protein	0.005607337	-0.082548233	0.129062682	0.216786623	0.007158152	0.100877478	0.09296269	0.09474436	0.43446271	0.414278926	0.168091798	0.024214261	0.998586097	0.489707502	0.999553761	0.135110613
K07442 tRNA (adenine-N1-)-methyltransferase [EC:2.1.1.36]	0.060627882	-1.309093001	0.487052316	1.622863571	0.070090361	0.878351533	0.6873027	0.709702423	0.388205239	0.137889614	0.480178409	0.024301464	0.998586097	0.195424812	0.999553761	0.135398944
K00997 holo-[acyl-carrier protein] synthase [EC:2.7.8.7]	0.009326647	1.387723676	-0.029269914	0.982341464	0.042520886	0.532579395	0.416501607	0.430097253	0.826634396	0.009945823	0.944113235	0.024464701	0.998586097	0.022204763	0.999553761	0.136096819
K09121 hypothetical protein	0.015417567	-2.34454154	0.276678442	0.700269673	0.031559164	0.387243214	0.296412091	0.306671682	0.625776497	8.14888E-09	0.352826751	0.024498142	0.998586097	6.32492E-08	0.999553761	0.136096819
K01585 arginine decarboxylase [EC:4.1.1.19]	-0.026640014	-0.714270498	-0.183219468	-0.540841127	0.019504088	0.265805215	0.231706812	0.237127403	0.173703638	0.007888545	0.430949531	0.024660295	0.998586097	0.018121304	0.999553761	0.136369134
K01834 phosphoglycerate mutase [EC:5.4.2.1]	-5.11266E-05	-0.296144145	0.003430053	-0.138569908	0.003604483	0.054890193	0.060284439	0.060769428	0.988698926	2.15939E-07	0.95473901	0.024693928	0.998586097	1.28585E-06	0.999553761	0.136369134
K01993 HlyD family secretion protein	-0.012743844	-1.041259316	-0.37836522	-0.705317085	0.021619413	0.313244189	0.304608463	0.309301768	0.55629817	0.001076924	0.217062792	0.024688044	0.998586097	0.003216425	0.999553761	0.136369134
K02401 flagellar biosynthetic protein FlhB	0.032891621	-0.376131807	-0.714474066	1.125935964	0.047438723	0.60256893	0.47864847	0.493599935	0.488993894	0.533286428	0.13863542	0.02464396	0.998586097	0.604507608	0.999553761	0.136369134
K03804 chromosome partition protein MukE	0.016309623	2.145538798	0.232705149	1.962131826	0.075599136	1.001556662	0.838294903	0.860684301	0.829438823	0.033536128	0.781891895	0.024726075	0.998586097	0.061415754	0.999553761	0.136369134
K09680 type II pantothenate kinase [EC:2.7.1.33]	-0.059812206	-5.088047471	0.616886696	-1.770683281	0.050442514	0.748603331	0.768227329	0.777416438	0.237301539	1.55556E-10	0.423860265	0.024854698	0.998586097	1.81292E-09	0.999553761	0.136880426
K00600 glycine hydroxymethyltransferase [EC:2.1.2.1]	-0.002932246	-0.180069909	0.005294572	-0.11897169	0.003977114	0.055901062	0.051273735	0.052274042	0.461922963	0.001517733	0.917960667	0.024961812	0.998586097	0.004335892	0.999553761	0.137271957
K01196 amylo-1,6-glucosidase [EC:3.2.1.33]	-0.001289213	-4.124016463	-0.529471586	1.24810569	0.052970428	0.672221744	0.533423924	0.550135792	0.980609982	5.37553E-09	0.323281562	0.025412486	0.998586097	4.38644E-08	0.999553761	0.13934818
K03429 1,2-diacylglycerol 3-glucosyltransferase [EC:2.4.1.157]	-0.055890777	0.497156817	-0.250821865	1.148322899	0.048747825	0.618546061	0.490750917	0.506133024	0.253115377	0.422613037	0.610397818	0.025406592	0.998586097	0.497955139	0.999553761	0.13934818
K10680 N-ethylmaleimide reductase [EC:1.-.-.-]	-0.010718758	0.665722326	-0.083840016	0.947521302	0.042193205	0.522951928	0.404429133	0.418043372	0.799757941	0.204675081	0.836189386	0.025549123	0.998586097	0.27225715	0.999553761	0.13989613
K01689 enolase [EC:4.2.1.11]	-0.003222238	-0.232045208	-0.064651769	-0.121597424	0.004030461	0.05694249	0.052713474	0.053706368	0.425082697	6.92041E-05	0.222871529	0.025704615	0.998586097	0.000268982	0.999553761	0.140545607
K07054	0.001828783	0.934926259	0.392898057	1.44538236	0.055045019	0.735683209	0.623252955	0.639272413	0.973533659	0.205448464	0.529857313	0.025905084	0.998586097	0.273095255	0.999553761	0.141438791
K00606 3-methyl-2-oxobutanoate hydroxymethyltransferase [EC:2.1.2.11]	-0.008105439	-0.962602867	-0.222467055	-0.390417972	0.016734368	0.211786065	0.167536202	0.172831613	0.628726663	1.01087E-05	0.187212765	0.026035637	0.998586097	4.51632E-05	0.999553761	0.141948229
K00350 Na+-transporting NADH:ubiquinone oxidoreductase subunit E [EC:1.6.5.-]	0.030543782	-0.134141486	0.180980332	-0.865652099	0.034130043	0.449419359	0.3731172	0.383337828	0.372036443	0.765687028	0.628691598	0.026084242	0.998586097	0.813729299	0.999553761	0.142010065
K05592 ATP-dependent RNA helicase DeaD	-0.00617378	-0.210654432	0.053879533	-0.110628034	0.003559204	0.050907698	0.04823228	0.049061252	0.084543471	5.39789E-05	0.266608529	0.026298025	0.998586097	0.000214508	0.999553761	0.142789367
K05823 N-acetyldiaminopimelate deacetylase [EC:3.5.1.47]	-0.080251469	0.745415292	0.191591225	1.089761738	0.05407269	0.634137231	0.465340972	0.483301018	0.139540273	0.241372847	0.681415465	0.026302319	0.998586097	0.311293375	0.999553761	0.142789367
K05945	0.02601145	0.142289676	-0.835367195	-1.566661429	0.051286223	0.729098159	0.682776703	0.695072329	0.612654879	0.84549148	0.223993254	0.02635931	0.998586097	0.879892963	0.999553761	0.142895209
K08350 formate dehydrogenase-N, gamma subunit [EC:1.2.1.2]	0.012462271	1.610878292	1.310598732	1.939174015	0.069610771	0.955375624	0.841992223	0.860964627	0.858119403	0.093524618	0.122706623	0.026465513	0.998586097	0.140213344	0.999553761	0.143267145
K10551 D-allose transport system ATP-binding protein [EC:3.6.3.17]	0.027055136	-0.628266543	0.253517385	1.562668348	0.059847293	0.799584867	0.677054913	0.694484781	0.651769311	0.433063966	0.708860957	0.026610695	0.998586097	0.508130165	0.999553761	0.143848738
K01322 prolyl oligopeptidase [EC:3.4.21.26]	-0.014218465	-1.963482802	-0.040296125	-1.864775983	0.052337712	0.783126831	0.820159438	0.828967621	0.786192385	0.013063489	0.960911081	0.026649849	0.998586097	0.027913209	0.999553761	0.143856337
K01787 N-acylglucosamine 2-epimerase [EC:5.1.3.8]	0.002091876	-3.582805242	-0.322272163	-1.317162146	0.024878399	0.406280725	0.588045818	0.585842683	0.933084099	1.04362E-15	0.584874211	0.026728585	0.998586097	4.14295E-14	0.999553761	0.143889321
K02821 PTS system, ascorbate-specific IIA component [EC:2.7.1.69]	0.033352044	1.12063169	0.000309622	1.278549099	0.053735782	0.688384096	0.552241098	0.569007114	0.535612425	0.105311367	0.999553761	0.026816941	0.998586097	0.155423229	0.999553761	0.143889321
K02825 pyrimidine operon attenuation protein / uracil phosphoribosyltransferase [EC:2.4.2.9]	-0.038398349	0.656955583	0.362488667	1.03362357	0.050007246	0.596103872	0.443808458	0.460324631	0.443590339	0.271913767	0.415983236	0.026920253	0.998586097	0.343816645	0.999553761	0.143889321
K03407 two-component system, chemotaxis family, sensor kinase CheA [EC:2.7.13.3]	-0.005559189	-0.987021756	-0.563306463	0.648955871	0.028981061	0.36035265	0.279621937	0.288948443	0.848100722	0.006788774	0.046612301	0.02688712	0.998586097	0.016019826	0.999553761	0.143889321
K03613 electron transport complex protein RnfE	-0.004723471	-0.626459477	-0.000928776	-0.201389342	0.008843119	0.110893562	0.08683648	0.089660811	0.593910568	6.28637E-08	0.991487337	0.026873749	0.998586097	4.11639E-07	0.999553761	0.143889321
K06989 aspartate dehydrogenase [EC:1.4.1.21]	0.002963682	-1.587858657	-0.041163267	-1.363355098	0.045590274	0.643833176	0.595565902	0.606816454	0.948241462	0.014600168	0.945033761	0.026833395	0.998586097	0.030707086	0.999553761	0.143889321
K07141	-0.04016311	-0.744506951	-0.25785355	1.078265815	0.047377941	0.593688529	0.464524242	0.479666352	0.397733748	0.211473205	0.580059261	0.026753052	0.998586097	0.279059689	0.999553761	0.143889321
K03656 ATP-dependent DNA helicase Rep [EC:3.6.1.-]	-0.015862157	1.651505359	0.681727056	0.87042908	0.035731379	0.463331742	0.377194087	0.388160912	0.657633871	0.000468292	0.073682421	0.027118586	0.998586097	0.00151628	0.999553761	0.144746402
K01716 3-hydroxydecanoyl-[acyl-carrier-protein] dehydratase [EC:4.2.1.60]	0.014795533	2.014333433	0.792006022	1.952161523	0.069914563	0.962395804	0.852193937	0.871083428	0.832643239	0.037763045	0.354911733	0.027210283	0.998586097	0.067124516	0.999553761	0.144830153
K05351 D-xylulose reductase [EC:1.1.1.9]	0.00606248	-2.613464507	-0.40277165	1.639422168	0.065073286	0.857200847	0.712022188	0.731496105	0.925878148	0.002647846	0.572870739	0.027202407	0.998586097	0.00711632	0.999553761	0.144830153
K00642 glutamate N-acetyltransferase [EC:2.3.1.35]	-0.036603786	-1.636079202	0.100789756	0.607039833	0.029843464	0.353084486	0.261106705	0.270991558	0.221620747	6.92E-06	0.700301299	0.027277595	0.998586097	3.18889E-05	0.999553761	0.144985936
K11741 quaternary ammonium compound-resistance protein SugE	-0.013377698	0.45475266	-0.492731165	-0.808306818	0.035789291	0.44761115	0.349500358	0.360959066	0.709005008	0.311029887	0.161666012	0.027327189	0.998586097	0.384848994	0.999553761	0.14504724
K00022 3-hydroxyacyl-CoA dehydrogenase [EC:1.1.1.35]	-0.001161978	0.345412087	0.138036027	0.940422736	0.038483265	0.500230222	0.40846592	0.42023498	0.975945874	0.490775292	0.73611155	0.027426942	0.998586097	0.564888142	0.999553761	0.145287384
K00620 amino-acid N-acetyltransferase [EC:2.3.1.1]	-0.036873251	-1.636020333	0.099764218	0.606398769	0.029839551	0.353117287	0.26118299	0.271065769	0.218191983	6.93784E-06	0.703285682	0.027478167	0.998586097	3.19325E-05	0.999553761	0.145287384
K03739 membrane protein involved in D-alanine export	0.051422274	0.450872879	0.12899255	1.053348103	0.052439947	0.616758022	0.453717323	0.471120416	0.328124122	0.465717813	0.776761333	0.027563049	0.998586097	0.539304341	0.999553761	0.145287384
K05837 rod shape determining protein RodA	-0.008062118	-0.342686187	0.106258106	-0.266728821	0.007974133	0.117232805	0.117680128	0.119249593	0.313372653	0.003915503	0.368706136	0.027502743	0.998586097	0.010008036	0.999553761	0.145287384
K11710 manganese/zinc/iron transport system ATP- binding protein	0.006591862	-2.423311916	-0.973977832	1.445861012	0.056173643	0.747842613	0.630122569	0.646601804	0.906716627	0.001424584	0.125305733	0.027545739	0.998586097	0.004106724	0.999553761	0.145287384
K01005	-0.003289938	-0.665838492	0.070708589	-0.34171272	0.008245975	0.128611368	0.152319299	0.152960328	0.690389821	6.04538E-07	0.643494239	0.02768798	0.998586097	3.35356E-06	0.999553761	0.145744326
K09775 hypothetical protein	-0.005597594	-2.715640529	0.367236044	1.119806456	0.052616581	0.63914293	0.484368135	0.501583781	0.915397009	3.45921E-05	0.45011144	0.027787062	0.998586097	0.000141449	0.999553761	0.14606413
K06191 glutaredoxin-like protein NrdH	-0.019506278	1.63306525	-0.766670829	1.563965029	0.069940281	0.872181388	0.678880745	0.701332218	0.780646057	0.062792426	0.261439666	0.027961481	0.998586097	0.101382503	0.999553761	0.146778517
K00817 histidinol-phosphate aminotransferase [EC:2.6.1.9]	-0.001430584	-0.379300362	0.004553593	-0.169177449	0.004669188	0.070398242	0.075206033	0.075927002	0.759667149	2.23598E-07	0.951838647	0.028087439	0.998586097	1.32938E-06	0.999553761	0.147040149
K04783 yersiniabactin salicyl-AMP ligase [EC:6.3.2.-]	-0.037279419	-1.034560588	-0.203270862	1.902184363	0.071568931	0.967597862	0.833411925	0.853708016	0.603091965	0.286425041	0.807801444	0.028088488	0.998586097	0.359067708	0.999553761	0.147040149
K02357 elongation factor EF-Ts	0.00048862	-0.346002211	0.077296055	-0.12040857	0.004462685	0.060739747	0.052843594	0.054088091	0.912937098	4.97614E-08	0.146645445	0.028225644	0.998586097	3.32703E-07	0.999553761	0.147353327
K07030	-0.045314275	-1.393457327	0.035538559	0.591073806	0.027827357	0.338179593	0.256400896	0.265503273	0.105207148	5.786E-05	0.890037926	0.028219941	0.998586097	0.000229453	0.999553761	0.147353327
K00561 rRNA (adenine-N6-)-methyltransferase [EC:2.1.1.48]	-0.035098363	-1.169865812	-0.715227368	-1.467072592	0.044234465	0.650068669	0.651978129	0.660709632	0.428565182	0.073616917	0.275245086	0.028622798	0.998586097	0.115597062	0.999553761	0.148612375
K01883 cysteinyl-tRNA synthetase [EC:6.1.1.16]	-0.006639273	-0.312680771	0.028207644	-0.116360847	0.003836067	0.054687529	0.051485974	0.052393772	0.085229309	4.48101E-08	0.584989648	0.028591937	0.998586097	3.02786E-07	0.999553761	0.148612375
K02906 large subunit ribosomal protein L3	-0.01143873	-0.241079526	0.000136591	-0.113297178	0.004606576	0.0602747	0.049629726	0.051024103	0.013948944	9.28759E-05	0.997809492	0.028621816	0.998586097	0.000350793	0.999553761	0.148612375
K03587 cell division protein FtsI (penicillin binding protein 3) [EC:2.4.1.129]	-0.003178518	0.147302349	0.119218377	-0.321707867	0.006875337	0.110143705	0.144905392	0.144857672	0.644425621	0.182809894	0.412598363	0.02859445	0.998586097	0.247403588	0.999553761	0.148612375
K00941 phosphomethylpyrimidine kinase [EC:2.7.4.7]	-0.001615983	-0.266179211	0.107101516	0.142365654	0.005771507	0.075648711	0.062428295	0.064170302	0.779807797	0.000550677	0.089302837	0.028755399	0.998586097	0.001757645	0.999553761	0.149024857
K01728 pectate lyase [EC:4.2.2.2]	-0.025213297	-3.408841783	0.052917079	-1.756368007	0.045665299	0.700561055	0.786386152	0.791797469	0.58155013	2.49883E-06	0.946482699	0.02878045	0.998586097	1.24322E-05	0.999553761	0.149024857
K01488 adenosine deaminase [EC:3.5.4.4]	-0.031132745	0.942884202	0.032120318	0.946405498	0.040798558	0.520112534	0.414880507	0.42768551	0.446423171	0.07154026	0.93844208	0.02915899	0.998586097	0.112847653	0.999553761	0.14926107
K02062 thiamine transport system ATP-binding protein	-0.038495439	2.038646244	0.53902502	1.045430293	0.043676055	0.565243864	0.45905098	0.472494032	0.37929782	0.000402686	0.24306975	0.029178561	0.998586097	0.001328691	0.999553761	0.14926107
K02408 flagellar hook-basal body complex protein FliE	0.069708621	-0.087130592	-1.059695519	1.362546861	0.059070496	0.750959722	0.597107454	0.615706935	0.239538285	0.907763005	0.078957786	0.029150041	0.998586097	0.927227234	0.999553761	0.14926107
K02475 two-component system, CitB family, response regulator	0.007329952	-1.030915535	0.058894074	1.304407235	0.064997891	0.767825896	0.567037248	0.588577451	0.910338277	0.18109753	0.917484194	0.028921488	0.998586097	0.245696934	0.999553761	0.14926107
K02476 two-component system, CitB family, sensor kinase [EC:2.7.13.3]	-0.053236119	0.003050045	-0.689456479	1.495682898	0.07230856	0.868922391	0.651763913	0.675559449	0.462556618	0.997203245	0.292655711	0.029078124	0.998586097	0.997988857	0.999553761	0.14926107
K06203 CysZ protein	-0.013717401	1.465948385	1.248778686	1.925483475	0.067319434	0.940170265	0.852736517	0.87008066	0.838769255	0.120716445	0.146180398	0.029148997	0.998586097	0.173997871	0.999553761	0.14926107
K07164	-0.024712843	-5.205751511	-0.211743715	-1.455856366	0.035880132	0.558055388	0.65462331	0.657678645	0.491870313	4.25528E-17	0.747016534	0.029103886	0.998586097	2.4949E-15	0.999553761	0.14926107
K09009 hypothetical protein	0.114588482	-1.714049032	-1.410955077	1.716623842	0.074544201	0.946980506	0.752336307	0.775827472	0.126022854	0.071980139	0.063621774	0.029174487	0.998586097	0.113494542	0.999553761	0.14926107
K09952 hypothetical protein	-0.029449999	-0.884610194	0.404927428	0.793794084	0.031132527	0.414310693	0.34890911	0.358049193	0.34545341	0.034117407	0.248559648	0.028865431	0.998586097	0.062151739	0.999553761	0.14926107
K00371 nitrate reductase 1, beta subunit [EC:1.7.99.4]	-0.040827748	1.382052988	0.210256588	1.437420931	0.05482136	0.739311243	0.634436618	0.650076386	0.457410068	0.063212541	0.741023903	0.029279957	0.998586097	0.101861731	0.999553761	0.149378735
K01718 pseudouridylate synthase [EC:4.2.1.70]	0.031116978	-0.569124197	0.049630526	1.565405817	0.063489327	0.833222707	0.688733744	0.707856226	0.624657124	0.495469798	0.942696234	0.029257304	0.998586097	0.568916963	0.999553761	0.149378735
K02804 PTS system, N-acetylglucosamine-specific IIC component	0.007700515	0.42086525	0.160599909	0.54352906	0.025016787	0.308833749	0.237857936	0.245955026	0.758583828	0.174680786	0.50109627	0.029371873	0.998586097	0.238093161	0.999553761	0.149647338
K00945 cytidylate kinase [EC:2.7.4.14]	-0.000690187	-0.358643749	0.007307242	-0.129169828	0.005110477	0.067861606	0.056978243	0.058485072	0.892722295	3.64727E-07	0.898209173	0.029463444	0.998586097	2.08705E-06	0.999553761	0.14971358
K03655 ATP-dependent DNA helicase RecG [EC:3.6.1.-]	-0.00171734	-0.131976869	0.050470963	-0.092637157	0.003072952	0.043794585	0.04120581	0.041934106	0.576961851	0.002958924	0.223480489	0.029426291	0.998586097	0.007830876	0.999553761	0.14971358
K06176 tRNA pseudouridine synthase D [EC:5.4.99.12]	0.065061545	2.17121886	0.823494051	1.89001246	0.065854102	0.921867153	0.839536128	0.856357935	0.324510865	0.019599781	0.328989927	0.029575597	0.998586097	0.03952104	0.999553761	0.150083355
K01042 L-seryl-tRNA(Ser) seleniumtransferase [EC:2.9.1.1]	0.004636495	1.484470328	0.707687077	0.864051487	0.037040759	0.474349685	0.380383236	0.391945205	0.900528011	0.002046762	0.065730085	0.029757247	0.998586097	0.005656425	0.999553761	0.150174242
K01903 succinyl-CoA synthetase beta subunit [EC:6.2.1.5]	0.001796735	0.705601439	0.362653042	0.445157078	0.021893572	0.261287437	0.19474242	0.20196976	0.934685814	0.007592397	0.065479142	0.02978937	0.998586097	0.017536137	0.999553761	0.150174242
K03695 ATP-dependent Clp protease ATP-binding subunit ClpB	-0.001711074	-0.330785762	-0.027413563	-0.107291259	0.003435057	0.04960027	0.047891893	0.048652666	0.619013595	3.13115E-10	0.56831955	0.029704541	0.998586097	3.35922E-09	0.999553761	0.150174242
K08676 tricorn protease [EC:3.4.21.-]	-0.073139063	-5.037906477	0.80445114	-2.122141556	0.045428723	0.728585583	0.963336973	0.962832146	0.109175516	8.10057E-11	0.405650837	0.029790534	0.998586097	9.98652E-10	0.999553761	0.150174242
K09772 hypothetical protein	-0.046971301	-0.419388733	0.137112551	0.707008065	0.036765787	0.425312038	0.308513663	0.320764038	0.203060682	0.325435732	0.657682993	0.029785042	0.998586097	0.399946977	0.999553761	0.150174242
K01209 alpha-N-arabinofuranosidase [EC:3.2.1.55]	-0.005282318	-1.277772554	-0.040270654	-0.483634563	0.015317928	0.222084734	0.21625335	0.21956583	0.730617684	3.74667E-08	0.852645914	0.029890439	0.998586097	2.56809E-07	0.999553761	0.150213557
K01823 isopentenyl-diphosphate delta-isomerase [EC:5.3.3.2]	0.066670704	1.201624798	0.358581904	1.205347593	0.051316545	0.659639541	0.531330874	0.547272293	0.195553926	0.070188501	0.501297199	0.029906571	0.998586097	0.111083213	0.999553761	0.150213557
K11442 putative uridylyltransferase [EC:2.7.7.-]	0.081604398	-4.210159839	-0.254560339	1.637408192	0.065243282	0.864725773	0.724183262	0.743490189	0.212659664	2.46663E-06	0.725935259	0.029916581	0.998586097	1.2288E-05	0.999553761	0.150213557
K04016 formate-dependent nitrite reductase, possible assembly protein	-0.09069238	0.056275908	0.885014418	1.833935823	0.073762015	0.973648093	0.81094541	0.83293896	0.220497058	0.95397355	0.27772139	0.029957474	0.998586097	0.964348328	0.999553761	0.150220966
K07285 outer membrane lipoprotein	0.034866171	1.820562905	0.27866632	1.959336122	0.071743351	0.986576075	0.872200322	0.891642143	0.627575738	0.066650191	0.750008764	0.030273544	0.998586097	0.106500578	0.999553761	0.15140745
K08651 thermitase [EC:3.4.21.66]	-0.099976636	-4.619862122	0.345555684	-1.3572917	0.044728449	0.640155696	0.607250926	0.617636293	0.026648197	1.48139E-11	0.570586011	0.03026535	0.998586097	2.17137E-10	0.999553761	0.15140745
K00374 nitrate reductase 1, gamma subunit [EC:1.7.99.4]	-0.153271544	1.651340784	0.272319589	1.49624995	0.05353636	0.743545356	0.668087583	0.682148732	0.004701209	0.027619154	0.684422265	0.030569669	0.998586097	0.052340426	0.999553761	0.151654901
K08139 MFS transporter, SP family, sugar:H+ symporter	0.027116301	-1.029247002	-0.506310263	-1.094680696	0.037726565	0.531493694	0.48950427	0.498906889	0.473232008	0.054387946	0.303450919	0.030516186	0.998586097	0.090236162	0.999553761	0.151654901
K08304 membrane-bound lytic murein transglycosylase A [EC:3.2.1.-]	0.036555742	1.598345713	0.701504312	1.339958281	0.051747969	0.696546572	0.596099027	0.610926591	0.480851323	0.022919191	0.242031329	0.030578218	0.998586097	0.044792328	0.999553761	0.151654901
K09698 nondiscriminating glutamyl-tRNA synthetase [EC:6.1.1.24]	-0.041598755	0.687373833	0.021034845	1.044594167	0.04796823	0.594991714	0.460515914	0.475983822	0.386991939	0.24952986	0.96365813	0.030483485	0.998586097	0.319925601	0.999553761	0.151654901
K09923 hypothetical protein	0.043174078	2.481184762	0.177829692	1.866119501	0.074651672	0.989202036	0.82817788	0.850278326	0.563765315	0.013026645	0.830415439	0.030474912	0.998586097	0.02785889	0.999553761	0.151654901
K10764 O-succinylhomoserine sulfhydrylase [EC:2.5.1.-]	-0.075310437	-2.105548418	-0.593114418	1.252074021	0.060046569	0.728398302	0.551277241	0.570939514	0.211413661	0.00432307	0.284539178	0.030601579	0.998586097	0.010910742	0.999553761	0.151654901
K11069 spermidine/putrescine transport system substrate-binding protein	0.001891212	0.058373553	0.358678893	0.344055615	0.019206419	0.213759175	0.150457294	0.156871821	0.921671729	0.78510758	0.018997058	0.030585163	0.998586097	0.82905098	0.999553761	0.151654901
K03746 DNA-binding protein H-NS	-0.057138916	2.050900266	1.00713818	1.670644435	0.069929196	0.908310878	0.741000557	0.762410207	0.414965451	0.025164587	0.177123131	0.030730913	0.998586097	0.048411025	0.999553761	0.151900791
K06605 myo-inositol catabolism protein IolH	-0.012057513	-0.530309951	-0.185836198	1.534110899	0.067639911	0.85692912	0.678685245	0.700065061	0.858721245	0.53680684	0.784783728	0.030722259	0.998586097	0.607775065	0.999553761	0.151900791
K00530 flavorubredoxin reductase [EC:1.18.1.-]	-0.042674055	0.998561511	-0.203210513	1.908311745	0.067183055	0.939732938	0.854641407	0.871852426	0.526119696	0.289402263	0.81253897	0.030915089	0.998586097	0.362052711	0.999553761	0.1524103
K00607	-0.024513449	-3.453477027	0.419313479	-2.026617077	0.045788235	0.72780709	0.925883201	0.926833009	0.593065266	4.26411E-06	0.651606912	0.031079995	0.998586097	2.04153E-05	0.999553761	0.1524103
K02397 flagellar hook-associated protein 3 FlgL	0.030365076	0.022264798	-1.277499507	1.458686123	0.062648238	0.804586208	0.647397042	0.666881113	0.628491023	0.97795447	0.051195528	0.031025773	0.998586097	0.984152227	0.999553761	0.1524103
K06017	-0.058975751	-3.249903342	0.259602539	1.110392241	0.050637111	0.631295788	0.49124311	0.50750187	0.245709318	6.92214E-07	0.59833913	0.030978378	0.998586097	3.79027E-06	0.999553761	0.1524103
K06142 outer membrane protein	-0.002807852	0.003093384	0.137671048	-0.438393085	0.011023117	0.171132686	0.199514784	0.200505612	0.799230367	0.985598518	0.491758281	0.031092513	0.998586097	0.990014747	0.999553761	0.1524103
K06180 ribosomal large subunit pseudouridine synthase D [EC:5.4.99.12]	-0.006293999	-0.422424555	0.002780051	-0.136177282	0.00500923	0.068860396	0.060843671	0.062202519	0.210588391	5.38665E-09	0.963646193	0.030881004	0.998586097	4.38644E-08	0.999553761	0.1524103
K07009	-0.002059921	-0.404574196	-0.018799137	0.915527062	0.043203958	0.529440343	0.404726756	0.418784457	0.962025535	0.445786977	0.963044132	0.031113937	0.998586097	0.520494537	0.999553761	0.1524103
K06021 phosphate-transporting ATPase [EC:3.6.3.27]	0.028821264	-1.942213142	-0.204169838	-0.577248127	0.020124542	0.282911984	0.259571179	0.264629476	0.153856003	1.06644E-10	0.433377706	0.031477893	0.998586097	1.27911E-09	0.999553761	0.153995184
K02238 competence protein ComEC	-0.007479016	0.011314728	0.196786138	0.345817306	0.018710792	0.212893396	0.152381767	0.158629425	0.689844436	0.957674075	0.199511964	0.031577856	0.998586097	0.967319347	0.999553761	0.154286168
K07115	0.033284807	0.400457759	0.2504301	0.904896476	0.039501245	0.504528439	0.403336211	0.415706098	0.400567993	0.428411306	0.536066317	0.031827601	0.998586097	0.503601322	0.999553761	0.15530728
K00097 4-hydroxythreonine-4-phosphate dehydrogenase [EC:1.1.1.262]	-0.023828403	-0.702367697	-0.278804964	-0.403297424	0.017950181	0.227195771	0.179746463	0.185425997	0.186051882	0.002312382	0.124005369	0.031965499	0.998586097	0.006290141	0.999553761	0.15578071
K02019 molybdate transport system regulatory protein	0.003886778	1.868709942	0.644972038	1.049363567	0.047596069	0.596993793	0.467597583	0.482795654	0.935007448	0.002042051	0.170839137	0.032078452	0.998586097	0.0056475	0.999553761	0.156011815
K02481 two-component system, NtrC family, response regulator	0.006379088	-2.224680297	-0.085631176	-0.671749564	0.020683246	0.304009355	0.30501368	0.309091443	0.758124837	8.32405E-12	0.779479999	0.032094795	0.998586097	1.28433E-10	0.999553761	0.156011815
K00282 glycine dehydrogenase subunit 1 [EC:1.4.4.2]	-0.005919263	-0.722952671	-0.106207324	-0.393998277	0.012657138	0.183524424	0.178739792	0.181475367	0.640598311	0.000117218	0.553706477	0.03226692	0.998586097	0.000434552	0.999553761	0.156146726
K00324 NAD(P) transhydrogenase subunit alpha [EC:1.6.1.2]	0.07935017	1.737935933	0.497596147	1.127366748	0.04963746	0.632395438	0.504078603	0.519669279	0.111684305	0.006610075	0.325932949	0.032398619	0.998586097	0.015662848	0.999553761	0.156146726
K01878 glycyl-tRNA synthetase alpha chain [EC:6.1.1.14]	-0.021561497	1.183203743	0.742489956	0.804158515	0.029755173	0.409660137	0.362851517	0.370886584	0.469630341	0.004354662	0.043328577	0.032491303	0.998586097	0.010968682	0.999553761	0.156146726
K03502 DNA polymerase V	0.006325228	0.299605483	-0.155900117	0.308343968	0.00921497	0.136735935	0.140268681	0.141949657	0.493349113	0.02974166	0.269018071	0.032179777	0.998586097	0.055698018	0.999553761	0.156146726
K03575 A/G-specific adenine glycosylase [EC:3.2.2.-]	-0.004988008	-0.118457322	-0.011752114	-0.091801314	0.004231101	0.052700417	0.040968363	0.042327996	0.240014941	0.025819599	0.774808485	0.032444225	0.998586097	0.049446479	0.999553761	0.156146726
K07231 putative iron-regulated protein	0.001854545	-2.924618615	0.034867535	-1.965763244	0.060473719	0.889448389	0.893725537	0.905588833	0.975569497	0.001215364	0.968956483	0.03229665	0.998586097	0.003573883	0.999553761	0.156146726
K07738 transcriptional repressor NrdR	0.011785751	0.074783188	0.170322697	0.541694506	0.029466439	0.335098742	0.239754744	0.249594157	0.689656703	0.823660952	0.479090878	0.032327818	0.998586097	0.860463786	0.999553761	0.156146726
K07774 two-component system, OmpR family, response regulator TctD	-0.02587465	-0.277592591	0.138516515	0.594225531	0.03213766	0.366915896	0.263334172	0.274062025	0.421824976	0.450315809	0.600034081	0.032490559	0.998586097	0.524657154	0.999553761	0.156146726
K09697 sodium transport system ATP-binding protein	-0.027642504	-4.367072972	-0.627065068	1.233826222	0.052367699	0.678738972	0.552235865	0.568319696	0.598258004	1.11216E-09	0.258852327	0.032272885	0.998586097	1.06226E-08	0.999553761	0.156146726
K01533 Cu2+-exporting ATPase [EC:3.6.3.4]	-0.000679418	0.240423667	0.053802948	0.242150219	0.007366277	0.108807326	0.110416368	0.111813444	0.92661614	0.028406735	0.62712059	0.032690704	0.998586097	0.053513628	0.999553761	0.156507938
K03758 arginine:ornithine antiporter	0.020285597	1.580211717	0.433072961	1.163101697	0.047269927	0.625739958	0.523170592	0.537191232	0.668337512	0.012431425	0.409743729	0.032730734	0.998586097	0.026796471	0.999553761	0.156507938
K05809 ribosome-associated inhibitor A	0.022879282	2.190954777	0.755514427	1.83671595	0.068125302	0.937426143	0.829601653	0.848027698	0.737386164	0.020541015	0.364624232	0.032674587	0.998586097	0.041049715	0.999553761	0.156507938
K06950	-0.00709342	-0.829841725	0.015661662	-0.205480293	0.008192292	0.109362092	0.092496341	0.094886356	0.387729677	1.74693E-12	0.865882069	0.032700284	0.998586097	3.09653E-11	0.999553761	0.156507938
K01449 N-acetylmuramoyl-L-alanine amidase [EC:3.5.1.28]	-0.011298739	-4.683066404	-0.323609823	1.175075349	0.049089322	0.642523206	0.529275499	0.544126406	0.818226351	9.83983E-12	0.54229507	0.033173296	0.998586097	1.4822E-10	0.999553761	0.157938378
K01546 K+-transporting ATPase ATPase A chain [EC:3.6.3.12]	-0.006262154	-0.989625105	-0.12698068	-0.343751667	0.010753252	0.157549347	0.156933733	0.159104165	0.561068021	2.49962E-09	0.420339142	0.033095221	0.998586097	2.17988E-08	0.999553761	0.157938378
K01581 ornithine decarboxylase [EC:4.1.1.17]	0.027445277	0.950312223	0.561661361	0.790147276	0.034706553	0.443781955	0.35523537	0.366089108	0.430124234	0.033602289	0.116982678	0.033270265	0.998586097	0.061448331	0.999553761	0.157938378
K01813 L-rhamnose isomerase [EC:5.3.1.14]	-0.019124713	-0.93424019	-0.15411977	-0.439787945	0.019122334	0.245694005	0.19779678	0.203740598	0.318607949	0.000196666	0.437694164	0.033252613	0.998586097	0.000692054	0.999553761	0.157938378
K06205 MioC protein	-0.009017487	2.03193414	0.861041936	1.837004698	0.071630367	0.966846196	0.830764527	0.851157413	0.899961736	0.0369949	0.30246958	0.03327854	0.998586097	0.066005413	0.999553761	0.157938378
K10540 methyl-galactoside transport system substrate-binding protein	-0.035686615	0.346308903	0.142895446	0.57571748	0.023965105	0.314231328	0.259438011	0.266666995	0.138228727	0.271913645	0.582995012	0.033223115	0.998586097	0.343816645	0.999553761	0.157938378
K00231 protoporphyrinogen oxidase [EC:1.3.3.4]	-0.167708818	-2.233532327	0.240097762	1.410742553	0.055132028	0.743644149	0.638334456	0.654055765	0.002706072	0.00305344	0.707607984	0.03338475	0.998586097	0.008041922	0.999553761	0.158228969
K01735 3-dehydroquinate synthase [EC:4.2.3.4]	-0.005068829	-0.089812029	0.025136367	-0.089275866	0.004049918	0.050994471	0.040111329	0.041399658	0.212362333	0.079919691	0.532292743	0.033422808	0.998586097	0.123911286	0.999553761	0.158228969
K03636 molybdenum cofactor biosynthesis protein D	-0.045002212	2.136974076	0.234238154	1.433932296	0.068606333	0.840835605	0.642849757	0.665171021	0.512704324	0.011891419	0.716340016	0.033479342	0.998586097	0.025866552	0.999553761	0.158299968
K02424 cystine transport system substrate-binding protein	-0.094115991	1.48626858	-0.561381615	1.32879183	0.058575303	0.748398272	0.598524165	0.61685981	0.109881228	0.048575906	0.350511182	0.03360893	0.998586097	0.082386638	0.999553761	0.158555802
K03638 molybdenum cofactor biosynthesis protein B	-0.082835973	1.091764528	-0.844796535	1.090195809	0.053896442	0.649620241	0.488652636	0.506362457	0.12608196	0.094590799	0.086895411	0.033699869	0.998586097	0.141700289	0.999553761	0.158555802
K09159 hypothetical protein	-0.013158202	2.627341219	0.668673888	1.796800652	0.072593324	0.965828903	0.81308758	0.834410561	0.856370422	0.007169282	0.412793138	0.033669028	0.998586097	0.016751768	0.999553761	0.158555802
K09815 zinc transport system substrate-binding protein	-0.021959144	-0.081448213	0.226556499	0.337207369	0.017953755	0.207627142	0.150570298	0.156552835	0.222910695	0.695319799	0.135533392	0.033622653	0.998586097	0.753658633	0.999553761	0.158555802
K01603 methylmalonyl-CoA decarboxylase [EC:4.1.1.41]	-0.04147343	-5.26366113	-0.120364679	-1.300313323	0.039628158	0.586437141	0.597722747	0.605122955	0.296719478	3.91928E-16	0.840812637	0.03403658	0.998586097	1.71682E-14	0.999553761	0.159322721
K03556 LuxR family transcriptional regulator, maltose regulon positive regulatory protein	0.026873272	0.657540814	0.299026789	1.101347022	0.043345827	0.58370645	0.499848619	0.512256222	0.536067966	0.261473602	0.55102253	0.033942982	0.998586097	0.332935482	0.999553761	0.159322721
K06167 PhnP protein	-0.012242822	-0.914731257	-0.255300274	-0.496029969	0.018447741	0.254353236	0.225819401	0.230779054	0.507773703	0.000417925	0.260921805	0.033993435	0.998586097	0.001374649	0.999553761	0.159322721
K06888	-0.018276419	-4.8840411	-0.122444413	1.421758563	0.060708223	0.788229464	0.642723184	0.661320576	0.763725122	3.90643E-09	0.849292859	0.03395228	0.998586097	3.27916E-08	0.999553761	0.159322721
K07668 two-component system, OmpR family, response regulator VicR	-0.013124336	-1.471046997	0.088535143	0.48113687	0.021387746	0.272507183	0.217233345	0.223950432	0.540237893	2.12876E-07	0.684460924	0.034071902	0.998586097	1.27158E-06	0.999553761	0.159322721
K00764 amidophosphoribosyltransferase [EC:2.4.2.14]	-0.004319694	-0.519893192	-0.007205577	-0.144387049	0.004929178	0.070279144	0.066179306	0.067345155	0.382019982	5.26618E-12	0.913514009	0.034433927	0.998586097	8.65061E-11	0.999553761	0.160621414
K02504 protein transport protein HofB	-0.040005726	2.005648026	1.218176131	1.575051456	0.065263782	0.86019981	0.715050873	0.73456213	0.5406686	0.020840956	0.091526879	0.034415933	0.998586097	0.041453488	0.999553761	0.160621414
K00662 aminoglycoside N3'-acetyltransferase [EC:2.3.1.81]	-0.058808099	-0.396719373	-0.352598692	1.62296149	0.063037836	0.854882136	0.739697743	0.757440235	0.35213446	0.643169473	0.634620118	0.034540427	0.998586097	0.705967414	0.999553761	0.160724748
K10553 fructose transport system permease protein	0.004822974	-2.428043331	-0.45177591	1.319045604	0.060796515	0.761807934	0.596043843	0.615475222	0.936859439	0.001696979	0.450241334	0.034504071	0.998586097	0.004794061	0.999553761	0.160724748
K03631 DNA repair protein RecN (Recombination protein N)	-0.000731903	-0.062444508	0.05825325	-0.086814015	0.003469062	0.046496781	0.039549795	0.040553254	0.833144201	0.180986556	0.143885184	0.034701674	0.998586097	0.245633819	0.999553761	0.161278144
K00285 D-amino-acid dehydrogenase [EC:1.4.99.1]	0.083682015	1.577789397	-0.357119911	1.492637517	0.070651835	0.875401398	0.67677868	0.699581201	0.237822775	0.073180441	0.598881515	0.035295975	0.998586097	0.115053903	0.999553761	0.162063809
K00574 cyclopropane-fatty-acyl-phospholipid synthase [EC:2.1.1.79]	-0.023528919	1.424729218	-0.082886	0.681812736	0.030503117	0.388514566	0.309587053	0.319170792	0.441515665	0.000323729	0.789452502	0.035079398	0.998586097	0.001086987	0.999553761	0.162063809
K01187 alpha-glucosidase [EC:3.2.1.20]	-0.001638844	-0.562643255	0.042183553	-0.257722894	0.00732442	0.110866878	0.119710431	0.120785752	0.823207953	9.69719E-07	0.725287596	0.035287279	0.998586097	5.19775E-06	0.999553761	0.162063809
K02439 thiosulfate sulfurtransferase [EC:2.8.1.1]	0.023023872	2.294940744	0.1119804	1.756132118	0.070628209	0.944851919	0.801525898	0.822039274	0.744817176	0.016139507	0.889168117	0.035070087	0.998586097	0.033555734	0.999553761	0.162063809
K02496 uroporphyrin-III C-methyltransferase [EC:2.1.1.107]	0.011234478	2.375059476	0.984927418	1.883228521	0.071850381	0.983256181	0.862625167	0.882370013	0.875926979	0.016724916	0.256245576	0.035239841	0.998586097	0.034546696	0.999553761	0.162063809
K02560 lipid A biosynthesis (KDO)2-(lauroyl)-lipid iva acyltransferase [EC:2.3.1.-]	-0.01096109	2.200996279	1.234876004	1.823462427	0.071952138	0.970980944	0.834055134	0.854549998	0.879092394	0.024607005	0.141834315	0.035278179	0.998586097	0.047497787	0.999553761	0.162063809
K03548 putative permease	0.028832132	1.829718538	0.313314894	1.393458429	0.057832298	0.763349393	0.635757124	0.653002096	0.618713877	0.017566973	0.623208308	0.035269885	0.998586097	0.036057349	0.999553761	0.162063809
K06438 similar to stage IV sporulation protein	-0.018165198	-5.427338361	-0.408111027	1.223389935	0.05117053	0.672563052	0.557024194	0.572396989	0.72301484	1.0123E-13	0.465460927	0.03498674	0.998586097	2.32401E-12	0.999553761	0.162063809
K07125	-0.004110121	2.103212443	0.725758481	1.765418136	0.074676564	0.977211088	0.804740407	0.827340468	0.956169147	0.032723719	0.369280002	0.035276539	0.998586097	0.060286121	0.999553761	0.162063809
K10039 putative glutamine transport system substrate-binding protein	-0.035718303	0.390911392	0.315086732	0.775654758	0.031293741	0.418108009	0.354048824	0.363162302	0.255241655	0.351079092	0.375606165	0.035109938	0.998586097	0.426102682	0.999553761	0.162063809
K00283 glycine dehydrogenase subunit 2 [EC:1.4.4.2]	-0.008914485	-0.824476167	-0.117411517	-0.396631237	0.012995924	0.188368047	0.183317027	0.186132011	0.493640477	2.04754E-05	0.523308818	0.035523656	0.998586097	8.68949E-05	0.999553761	0.162813244
K02553 regulator of ribonuclease activity A	0.019527631	2.501821435	0.904628786	1.756038665	0.070806263	0.94726504	0.8036102	0.824173854	0.783029586	0.008998772	0.262957831	0.035544639	0.998586097	0.02034064	0.999553761	0.162813244
K00244 fumarate reductase flavoprotein subunit [EC:1.3.99.1]	-0.004531785	1.108342468	0.495680258	0.661512256	0.026816737	0.358167921	0.303145396	0.310960703	0.86599567	0.002290227	0.10513606	0.035828597	0.998586097	0.006238782	0.999553761	0.163916908
K07493 putative transposase	-0.019988226	-0.54526046	0.078837951	-0.376491544	0.011241285	0.167929803	0.175149091	0.177072817	0.077093159	0.001394003	0.653589218	0.035924186	0.998586097	0.004033824	0.999553761	0.164157162
K03776 aerotaxis receptor	0.025144448	0.661700896	-1.067866296	1.555309184	0.064154899	0.85064448	0.712781138	0.731751383	0.695576269	0.437671379	0.137208433	0.035986936	0.998586097	0.512589314	0.999553761	0.164246963
K02967 small subunit ribosomal protein S2	-0.000389695	-0.143950999	0.003967573	-0.098043014	0.003809154	0.051835793	0.045085228	0.046147958	0.918629808	0.006072857	0.930049647	0.036066038	0.998586097	0.014528347	0.999553761	0.164411089
K01259 proline iminopeptidase [EC:3.4.11.5]	0.028510258	1.451374219	0.114756754	0.932380896	0.043303082	0.543055884	0.425272645	0.439102113	0.511139083	0.008225772	0.787831772	0.036165098	0.998586097	0.018794016	0.999553761	0.164665696
K03788 acid phosphatase (class B) [EC:3.1.3.2]	0.034139293	2.066123918	0.113746153	1.952261592	0.073737304	1.015511554	0.899930697	0.91982385	0.643940384	0.043378298	0.899671052	0.036246761	0.998586097	0.075245651	0.999553761	0.164840578
K00384 thioredoxin reductase (NADPH) [EC:1.8.1.9]	-0.002230088	-0.219351932	0.203273122	0.321092087	0.019256193	0.209405545	0.144989556	0.151404093	0.907932506	0.29629013	0.16398573	0.036390383	0.998586097	0.369248425	0.999553761	0.1650997
K06899	0.036722143	2.153288104	0.761960435	1.815116033	0.071121909	0.965118637	0.835866378	0.855852726	0.606267063	0.026922262	0.36415962	0.036384751	0.998586097	0.051223536	0.999553761	0.1650997
K03549 KUP system potassium uptake protein	-0.017746767	1.876550643	-0.012458356	1.118959135	0.045273677	0.606140786	0.514766462	0.527893755	0.695535528	0.002279839	0.980739269	0.036484954	0.998586097	0.006214927	0.999553761	0.165331939
K00372 nitrate reductase catalytic subunit [EC:1.7.99.4]	-0.012440164	1.518595381	-1.130163331	1.27887905	0.060695847	0.753905194	0.5843597	0.603909583	0.837838288	0.045482943	0.055909427	0.03665832	0.998586097	0.078119293	0.999553761	0.165920258
K03764 transcriptional repressor of met regulon (beta-ribbon, MetJ family)	-0.044977213	1.781887569	0.619248232	1.905842591	0.068647263	0.964052536	0.882901381	0.900225221	0.513189271	0.066213587	0.484679642	0.036709866	0.998586097	0.105891725	0.999553761	0.165956465
K00632 acetyl-CoA acyltransferase [EC:2.3.1.16]	-0.005487312	1.577645387	0.140726668	1.116938622	0.048664255	0.630843765	0.513373157	0.528315925	0.910349027	0.013293027	0.784551034	0.036964807	0.998586097	0.028335493	0.999553761	0.166910996
K00694 cellulose synthase (UDP-forming) [EC:2.4.1.12]	-0.00535927	1.58601731	0.196707994	1.230406822	0.050957156	0.676514001	0.567854915	0.582885806	0.916357683	0.020160946	0.729758706	0.037250913	0.998586097	0.040396092	0.999553761	0.167975424
K09762 hypothetical protein	-0.023944027	-0.977789196	-0.1899773	0.489944249	0.021912556	0.28078073	0.22531574	0.232150529	0.275998658	0.000625307	0.401131164	0.037288693	0.998586097	0.001972718	0.999553761	0.167975424
K02302 uroporphyrin-III C-methyltransferase / precorrin-2 dehydrogenase / sirohydrochlorin ferrochelatase [EC:1.3.1.76 2.1.1.107 4.99.1.4]	-0.006343288	0.952216567	0.213512452	1.065879805	0.044594959	0.589532986	0.492005154	0.50526557	0.887049522	0.108037459	0.66524028	0.037369444	0.998586097	0.15847989	0.999553761	0.16814044
K07486 transposase	-0.027392347	-0.099900786	-0.192045908	0.5829515	0.026827691	0.339257339	0.268136354	0.276632817	0.308617647	0.76874264	0.475505329	0.03756695	0.998586097	0.816521238	0.999553761	0.168795544
K09896 hypothetical protein	-0.005845703	1.607474739	0.075556391	1.876425603	0.07055757	0.976314996	0.871852171	0.890610542	0.934063808	0.101431156	0.931111816	0.037603625	0.998586097	0.150234797	0.999553761	0.168795544
K03572 DNA mismatch repair protein MutL	0.001608956	-0.199505888	0.048656491	-0.09874006	0.003710169	0.051376371	0.045935524	0.046919548	0.665059593	0.000145136	0.292019632	0.037821029	0.998586097	0.000526774	0.999553761	0.169571696
K01611 S-adenosylmethionine decarboxylase [EC:4.1.1.50]	-0.032657505	0.173118211	0.193823282	0.925393028	0.028864202	0.426914441	0.434570285	0.439985211	0.259400806	0.685589426	0.656543728	0.0379298	0.998586097	0.744806528	0.999553761	0.169859541
K00010 myo-inositol 2-dehydrogenase [EC:1.1.1.18]	-0.003024417	0.016908359	0.020891305	0.479200076	0.02555678	0.299832109	0.220095061	0.228582729	0.905930843	0.955092179	0.924566862	0.038545688	0.998586097	0.965011961	0.999553761	0.170536546
K00827 alanine--glyoxylate transaminase [EC:2.6.1.44]	-0.076304497	-2.751130362	-0.615542577	1.252724567	0.057956999	0.732526196	0.578619427	0.596984909	0.189675173	0.000233996	0.289950447	0.038362689	0.998586097	0.000814402	0.999553761	0.170536546
K02046 sulfate transport system permease protein	0.054164441	-0.296252647	-0.251898516	0.945169724	0.043296363	0.550084456	0.437077444	0.45071966	0.212570454	0.590864401	0.565677878	0.038488891	0.998586097	0.658801706	0.999553761	0.170536546
K02116 ATP synthase protein I	0.093734309	1.659562287	0.391432576	1.726829344	0.067553722	0.921660342	0.804800631	0.823519445	0.167008108	0.073455382	0.627757051	0.03850102	0.998586097	0.115390956	0.999553761	0.170536546
K02196 cytochrome c-type biogenesis protein CcmD	0.064532973	1.045544394	0.300049204	1.685604915	0.067321008	0.910515325	0.784689222	0.803763015	0.339067577	0.252385739	0.702983218	0.038478192	0.998586097	0.322982556	0.999553761	0.170536546
K02843 heptosyltransferase II [EC:2.4.-.-]	-0.005115339	1.896914654	0.951203501	0.943924486	0.044432365	0.556716764	0.435544312	0.449746467	0.908474689	0.000811145	0.031280858	0.038328994	0.998586097	0.002480958	0.999553761	0.170536546
K04021 aldehyde dehydrogenase	-0.043378625	-0.769960396	0.338668641	0.955390993	0.042631898	0.548337067	0.44199936	0.455232356	0.310289191	0.162009592	0.445332662	0.038338358	0.998586097	0.223621353	0.999553761	0.170536546
K05851 adenylate cyclase, class 1 [EC:4.6.1.1]	0.04271771	1.614411132	0.503333783	1.689113298	0.068446507	0.920223597	0.786173752	0.805838816	0.533358608	0.081088212	0.523471416	0.03857321	0.998586097	0.125399931	0.999553761	0.170536546
K06149 universal stress protein A	-0.100903756	2.341883974	0.694014798	1.646499273	0.064922121	0.882433571	0.766144304	0.784312498	0.121906315	0.008677334	0.367169131	0.038284135	0.998586097	0.019695843	0.999553761	0.170536546
K06346 spoIIIJ-associated protein	-0.032967272	-1.204500871	0.27515679	0.658133281	0.036098749	0.416740142	0.301785289	0.313817746	0.36234509	0.004327837	0.364064355	0.038474439	0.998586097	0.010915544	0.999553761	0.170536546
K11075 putrescine transport system permease protein	-0.074432785	0.931531353	-0.204449685	1.003891334	0.051629389	0.617623466	0.461325406	0.478351476	0.151151183	0.133263093	0.658584166	0.038342036	0.998586097	0.189732134	0.999553761	0.170536546
K03217 preprotein translocase YidC subunit	-0.000700189	0.129578998	0.044620692	-0.113904298	0.003902863	0.056036855	0.053492148	0.054383644	0.8578245	0.021900668	0.406162745	0.038721747	0.998586097	0.043178193	0.999553761	0.170834553
K03763 DNA polymerase III subunit alpha, Gram-positive type [EC:2.7.7.7]	-0.025538665	-0.936120673	-0.045736643	0.413083279	0.015660097	0.216502024	0.19306061	0.19723556	0.104698248	2.54834E-05	0.813211856	0.038730269	0.998586097	0.000106372	0.999553761	0.170834553
K10542 methyl-galactoside transport system ATP-binding protein [EC:3.6.3.17]	-0.02375671	0.233034015	0.206565583	0.531053275	0.024297532	0.309138913	0.246028844	0.253672443	0.329529057	0.451955404	0.403116216	0.038812692	0.998586097	0.525442967	0.999553761	0.171000194
K03559 biopolymer transport protein ExbD	0.011374365	-0.040614932	0.08469886	-0.416906836	0.019168277	0.243328574	0.193153322	0.199198777	0.553669916	0.867627223	0.661956171	0.038862153	0.998586097	0.896806983	0.999553761	0.1710204
K00832 aromatic-amino-acid transaminase [EC:2.6.1.57]	-0.017873659	1.679297203	0.301759547	1.218731709	0.050673334	0.674390211	0.567969481	0.582845111	0.724713296	0.013687698	0.596380637	0.039037282	0.998586097	0.029076822	0.999553761	0.17134954
K01910 [citrate (pro-3S)-lyase] ligase [EC:6.2.1.22]	-0.033440579	0.84826784	0.814689839	0.874263773	0.03473516	0.471444441	0.408425318	0.418181677	0.33698909	0.073665797	0.048769106	0.039071483	0.998586097	0.115626175	0.999553761	0.17134954
K05345 putative cyclase [EC:4.6.1.-]	-0.011688886	0.577062447	-0.540566609	1.11642969	0.05516994	0.675576032	0.516056367	0.534016509	0.832450421	0.394154261	0.297371478	0.039071832	0.998586097	0.46941309	0.999553761	0.17134954
K03528 cell division protein ZipA	-0.02771404	1.874672584	0.335447027	1.768112934	0.07393108	0.98170136	0.824233235	0.846032911	0.708208475	0.057790924	0.684883359	0.039139855	0.998586097	0.09456471	0.999553761	0.17145056
K09134 hypothetical protein	-0.032828378	0.153965955	0.253213846	0.962584122	0.047958538	0.585257296	0.445542209	0.461189663	0.494539795	0.792797835	0.571074104	0.039389555	0.998586097	0.834627776	0.999553761	0.172226493
K09157 hypothetical protein	-0.035587886	-0.975232215	0.110225157	0.475379821	0.022511168	0.282007206	0.220586737	0.227783229	0.1156764	0.000680367	0.618379687	0.039407374	0.998586097	0.002127054	0.999553761	0.172226493
K00068 sorbitol-6-phosphate 2-dehydrogenase [EC:1.1.1.140]	0.056339719	1.05645929	0.019677617	0.848855076	0.037750019	0.488148485	0.396039449	0.407672076	0.137353547	0.0317799	0.960470737	0.039851505	0.998586097	0.058935863	0.999553761	0.172407269
K00639 glycine C-acetyltransferase [EC:2.3.1.29]	-0.018360436	-0.759535264	-0.181480723	-0.50859822	0.019223955	0.26663492	0.239038921	0.244110658	0.340831968	0.004908614	0.449495265	0.03973284	0.998586097	0.012155118	0.999553761	0.172407269
K00652 8-amino-7-oxononanoate synthase [EC:2.3.1.47]	-0.0157772	-0.916938772	-0.15117569	-0.551207675	0.020135626	0.28304938	0.259667209	0.264729583	0.434347564	0.001428846	0.561735968	0.039855892	0.998586097	0.004115896	0.999553761	0.172407269
K00661 maltose O-acetyltransferase [EC:2.3.1.79]	-0.002741885	-0.428072804	0.01372763	-0.194332227	0.006054033	0.089850031	0.092214816	0.093317261	0.651170686	3.91841E-06	0.88195638	0.039824553	0.998586097	1.89266E-05	0.999553761	0.172407269
K03412 protein-glutamate methylesterase, two-component system, chemotaxis family, response regulator CheB [EC:3.1.1.61]	0.023587377	-0.422646361	-0.36018635	0.560314705	0.028890324	0.346390983	0.259277196	0.268794667	0.415336628	0.224024909	0.167829014	0.03963323	0.998586097	0.29248336	0.999553761	0.172407269
K05875 methyl-accepting chemotaxis protein II, aspartate sensor receptor	-0.022620831	0.971152999	-0.127452386	1.46572479	0.071174903	0.880822149	0.680118274	0.703111522	0.750993766	0.271709856	0.851725022	0.039625721	0.998586097	0.34378694	0.999553761	0.172407269
K07015	-0.072655295	-0.732020508	-0.044775138	0.806110462	0.04262623	0.504204122	0.372783738	0.386903679	0.090037401	0.148308148	0.904634439	0.039731232	0.998586097	0.20748985	0.999553761	0.172407269
K07109	0.0228918	2.00942413	0.540730209	1.907891325	0.076123861	1.03302213	0.894711601	0.916102145	0.763980651	0.053327554	0.546957842	0.039812531	0.998586097	0.088786068	0.999553761	0.172407269
K09999 arginine transport system permease protein	-0.07127775	1.847327873	0.668344371	1.645712815	0.069727599	0.921416463	0.7685791	0.789327766	0.30805861	0.046491512	0.386589472	0.039595219	0.998586097	0.079559566	0.999553761	0.172407269
K02674 type IV pilus assembly protein PilY1	-0.053782801	-4.189465947	0.125128727	1.352542476	0.061024218	0.783937451	0.630982345	0.6499548	0.379324843	2.75518E-07	0.843202854	0.039965615	0.998586097	1.59817E-06	0.999553761	0.172490327
K04767 acetoin utilization protein AcuB	0.022209967	-0.402647428	0.607332175	1.247121085	0.059341437	0.742655059	0.580279828	0.599267977	0.708645816	0.588377515	0.297773399	0.039956744	0.998586097	0.656706282	0.999553761	0.172490327
K06978	-0.060636777	-5.705152207	-0.133365082	-1.267849497	0.036794044	0.557733098	0.604607142	0.609904749	0.101115612	1.30617E-19	0.825863673	0.040173072	0.998586097	1.7266E-17	0.999553761	0.173189566
K03325 arsenite transporter, ACR3 family	-0.00260183	-2.827046348	-0.589091442	-0.929985461	0.032908775	0.468513706	0.439943239	0.447780915	0.937072206	9.04904E-09	0.183571012	0.040351023	0.998586097	6.93881E-08	0.999553761	0.173395618
K03685 ribonuclease III [EC:3.1.26.3]	-0.00154791	-0.315677781	0.053550846	-0.129193803	0.004220949	0.061763626	0.061348177	0.062207845	0.714262791	8.21163E-07	0.38478794	0.040357364	0.998586097	4.43894E-06	0.999553761	0.173395618
K06948	-0.014530286	-0.67932882	0.119984803	0.569927493	0.031295846	0.362992561	0.263886379	0.274308879	0.643008753	0.062921051	0.650312658	0.040274772	0.998586097	0.101477836	0.999553761	0.173395618
K01207 beta-N-acetylhexosaminidase [EC:3.2.1.52]	-0.014003759	-1.215518692	0.012171362	-0.443192296	0.010117391	0.162140639	0.213659018	0.213575124	0.168052356	2.97021E-12	0.954684594	0.040517701	0.998586097	5.03088E-11	0.999553761	0.173584743
K02315 DNA replication protein DnaC	-0.042343332	0.03364569	0.317923351	0.609672181	0.028956587	0.363183457	0.284450472	0.293697109	0.145421261	0.926292929	0.266357113	0.040447563	0.998586097	0.942924619	0.999553761	0.173584743
K11472 glycolate oxidase FAD binding subunit	-0.023275711	-0.290598309	-0.685344111	1.915512835	0.081524167	1.077468784	0.89893235	0.923184424	0.775587784	0.787699915	0.447599419	0.040538027	0.998586097	0.830867527	0.999553761	0.173584743
K03189 urease accessory protein	0.0642301	-0.037703524	-0.187341652	0.988009871	0.04736756	0.591695624	0.461396735	0.476579255	0.176818963	0.949263767	0.685578345	0.040705846	0.998586097	0.960118978	0.999553761	0.174107722
K03700 recombination protein U	-0.057254196	-0.908486564	0.187118604	0.759863524	0.037619307	0.46246832	0.354662257	0.366875914	0.129799489	0.051036992	0.598936472	0.040891999	0.998586097	0.08589255	0.999553761	0.174317013
K03789 ribosomal-protein-alanine N-acetyltransferase [EC:2.3.1.128]	0.000269793	0.497759992	0.259847729	0.330745711	0.017831987	0.209342341	0.153757491	0.159678558	0.987945654	0.018479516	0.094115381	0.040877796	0.998586097	0.037660661	0.999553761	0.174317013
K06446 acyl-CoA dehydrogenase [EC:1.3.99.-]	-0.042734755	-2.937909733	0.225850862	1.225453144	0.061499952	0.750616588	0.571507429	0.591571216	0.488039939	0.00012911	0.693540148	0.040858668	0.998586097	0.000474481	0.999553761	0.174317013
K03230 type III secretion protein SctV	-0.06247197	-3.546005145	0.541015116	1.615490124	0.063686654	0.870723266	0.762788187	0.780335031	0.327960015	6.99139E-05	0.479797254	0.040979961	0.998586097	0.000270774	0.999553761	0.174323784
K03604 LacI family transcriptional regulator, purine nucleotide synthesis repressor	0.014061605	2.131517533	0.226039523	1.002461437	0.046823479	0.593042704	0.469541844	0.484346361	0.764290404	0.000421074	0.631270466	0.041030814	0.998586097	0.001383372	0.999553761	0.174323784
K08884 serine/threonine protein kinase, bacterial [EC:2.7.11.1]	-0.016675455	-0.814732036	-0.031243297	0.529602905	0.026912898	0.326455786	0.247063871	0.255876706	0.536308	0.013481175	0.899620498	0.041027179	0.998586097	0.028686074	0.999553761	0.174323784
K11004 ATP-binding cassette, subfamily B, bacterial HlyB/CyaB	-0.006059609	-1.758854284	0.051379826	0.844230785	0.038038159	0.490387634	0.396393183	0.408163736	0.873610427	0.000432588	0.89712618	0.041160845	0.998586097	0.001418754	0.999553761	0.174681492
K01175	-0.001607487	0.301414283	0.079751248	-0.143881355	0.005554907	0.076643109	0.068121803	0.069612042	0.772626235	0.000120206	0.244467964	0.041301108	0.998586097	0.000444763	0.999553761	0.175081782
K02389 flagellar basal-body rod modification protein FlgD	0.045883921	0.655080703	-0.840421932	1.200108312	0.058661233	0.726963846	0.562125618	0.581055516	0.43514528	0.368742838	0.138011958	0.041446594	0.998586097	0.443922659	0.999553761	0.175237435
K03831 molybdopterin biosynthesis protein Mog	0.014504582	1.475194973	0.286813987	0.944853469	0.047821077	0.58201571	0.441907359	0.457535927	0.762008294	0.012118251	0.517787963	0.041475772	0.998586097	0.026240144	0.999553761	0.175237435
K09810 lipoprotein-releasing system ATP-binding protein [EC:3.6.3.-]	-0.005640622	-0.241968886	0.162638157	0.341406935	0.017001064	0.208666524	0.159765886	0.165291732	0.740445331	0.247766402	0.31112072	0.041438152	0.998586097	0.317925171	0.999553761	0.175237435
K00342 NADH dehydrogenase I subunit M [EC:1.6.5.3]	-0.019826298	-1.271602079	-0.315541248	-0.667262307	0.021316329	0.314785101	0.319253652	0.32330473	0.353579447	7.95235E-05	0.32533259	0.041592852	0.998586097	0.000304893	0.999553761	0.175528698
K03674 glutaredoxin 1	-0.049613003	2.24187356	-0.009248649	1.743661035	0.072557412	0.970929992	0.82397059	0.845031853	0.495005913	0.022092579	0.991066483	0.041636826	0.998586097	0.043466607	0.999553761	0.175528698
K00940 nucleoside-diphosphate kinase [EC:2.7.4.6]	-0.003624846	-0.100733626	0.478800363	0.410536429	0.024278834	0.270844662	0.19096595	0.199075426	0.881485423	0.710391833	0.013761468	0.041754298	0.998586097	0.765207257	0.999553761	0.175635355
K09907 hypothetical protein	-0.0580188	2.658006755	1.016714842	1.738274102	0.069629452	0.947164285	0.823328878	0.842774717	0.405819952	0.005569942	0.219739165	0.04172077	0.998586097	0.01352903	0.999553761	0.175635355
K09779 hypothetical protein	-0.052813555	-3.887713706	-0.167484515	0.927064471	0.04323413	0.549166849	0.436233125	0.449859276	0.223485331	3.22456E-11	0.701834798	0.041893176	0.998586097	4.37324E-10	0.999553761	0.176025242
K01667 tryptophanase [EC:4.1.99.1]	0.021290267	-1.650793928	-0.384166156	-0.806873046	0.035073381	0.46065615	0.38116076	0.391710629	0.544610713	0.000437389	0.315918292	0.041982633	0.998586097	0.001429579	0.999553761	0.176206843
K01815 4-deoxy-L-threo-5-hexosulose-uronate ketol-isomerase [EC:5.3.1.17]	-0.005263673	-0.95052223	-0.024303302	-0.315880146	0.011557577	0.163052509	0.150551495	0.153415598	0.649354603	2.56021E-08	0.8720784	0.042069262	0.998586097	1.8102E-07	0.999553761	0.17637619
K01554	-0.008420232	0.491537479	0.141045359	0.679129296	0.031037005	0.398383288	0.320339638	0.329999324	0.786477327	0.218892686	0.66066112	0.042168241	0.998586097	0.286863833	0.999553761	0.176552577
K01629 rhamnulose-1-phosphate aldolase [EC:4.1.2.19]	-0.005750105	-0.965985792	-0.219673884	-0.441338896	0.018230418	0.24510108	0.209401511	0.214639034	0.75281782	0.000116368	0.296656202	0.042342969	0.998586097	0.000433083	0.999553761	0.176552577
K01915 glutamine synthetase [EC:6.3.1.2]	0.000989942	-0.72994287	0.006512694	-0.172996794	0.005511719	0.081553252	0.083093964	0.084124501	0.857665525	4.58656E-16	0.937682872	0.042318746	0.998586097	1.98629E-14	0.999553761	0.176552577
K03089 RNA polymerase sigma-32 factor	-0.007773902	1.491294284	0.757530671	1.078814625	0.053784246	0.661069207	0.506873446	0.524337552	0.885238667	0.025295039	0.138158525	0.042216327	0.998586097	0.04863047	0.999553761	0.176552577
K03806 AmpD protein	-0.03931487	1.101794076	1.185747519	1.408442009	0.057225353	0.774668087	0.668504926	0.684682927	0.492965232	0.156695277	0.079121586	0.04225647	0.998586097	0.217230157	0.999553761	0.176552577
K00251 3-oxo-5beta-steroid 4-dehydrogenase [EC:1.3.99.6]	-0.031560065	-2.866257394	-0.566934387	1.1655286	0.055587789	0.699240811	0.549410431	0.567110994	0.570918961	6.29595E-05	0.304585519	0.042440145	0.998586097	0.000246851	0.999553761	0.176764362
K01153 type I restriction enzyme, R subunit [EC:3.1.21.3]	-0.011189289	-0.645817785	0.020932251	-0.260183037	0.010539895	0.142940899	0.123687959	0.126654234	0.289849684	1.13401E-05	0.865950798	0.042531383	0.998586097	5.002E-05	0.999553761	0.176881241
K03269 UDP-2,3-diacylglucosamine hydrolase [EC:3.6.1.-]	0.000390538	-0.22850782	0.210035114	-0.464191273	0.011603612	0.182963703	0.225456863	0.22599624	0.97318874	0.213332743	0.353765962	0.042561033	0.998586097	0.281025605	0.999553761	0.176881241
K03787 5'-nucleotidase [EC:3.1.3.5]	0.021381527	0.086145857	0.15204752	-0.376008547	0.018808405	0.231148494	0.177210839	0.18331858	0.257147039	0.709825387	0.392922053	0.042843943	0.998586097	0.765207257	0.999553761	0.177863037
K01431 beta-ureidopropionase [EC:3.5.1.6]	-0.010990535	-3.598024727	-0.455996424	-0.811949641	0.024312338	0.366785141	0.392475807	0.396201737	0.651779136	1.97013E-18	0.248036305	0.043021701	0.998586097	1.63221E-16	0.999553761	0.178406642
K03212 RNA methyltransferase, TrmA family [EC:2.1.1.-]	0.030715717	1.906074203	1.325446074	1.566178139	0.072957521	0.930033785	0.741817056	0.764716928	0.674256969	0.04188356	0.076977021	0.043149857	0.998586097	0.072851779	0.999553761	0.178743594
K00389 putative membrane protein	0.032826434	-0.338770675	0.328813541	1.754981638	0.065394374	0.918270371	0.840811239	0.857321121	0.616304462	0.712623878	0.696571442	0.043249534	0.998586097	0.766744664	0.999553761	0.178961971
K11233 osomolarity two-component system, response regulator SSK1	0.021038728	-3.724646645	-0.113413602	1.176554569	0.061698757	0.740524933	0.5548244	0.575140252	0.733512416	1.19272E-06	0.838441725	0.043386865	0.998586097	6.31315E-06	0.999553761	0.179335511
K02615 acetyl-CoA acetyltransferase [EC:2.3.1.-]	0.051687828	0.894565997	-0.477107493	1.30047285	0.067377301	0.814585045	0.61451959	0.6366236	0.444014557	0.273606485	0.439332546	0.043680542	0.998586097	0.34526964	0.999553761	0.180353787
K09607 immune inhibitor A [EC:3.4.24.-]	-0.008066233	-1.620772512	-0.137951297	-1.696728097	0.057913075	0.839887533	0.818331672	0.830833327	0.889384988	0.055227839	0.866467082	0.043737654	0.998586097	0.091311624	0.999553761	0.180394157
K02426 cysteine desulfuration protein SufE	-0.003903923	-0.126602735	0.157986037	-0.508852848	0.021448709	0.28680873	0.243149075	0.249384577	0.855780384	0.659445649	0.517328967	0.043916468	0.998586097	0.721753983	0.999553761	0.180545481
K09695 lipooligosaccharide transport system ATP-binding protein	-0.045601115	-2.731145029	-0.853265636	1.168088722	0.056078507	0.705616909	0.554596369	0.572448096	0.417209432	0.000152254	0.127045103	0.043908321	0.998586097	0.00054947	0.999553761	0.180545481
K11709 manganese/zinc/iron transport system permease protein	-0.031291584	-2.974638912	-1.272570274	1.765173691	0.069051556	0.952522718	0.84632148	0.864858669	0.650983567	0.002090606	0.13579239	0.043859457	0.998586097	0.005765051	0.999553761	0.180545481
K09891 hypothetical protein	-0.002960575	2.300558937	0.59960289	1.746630248	0.074866941	0.99451528	0.835435729	0.857494647	0.968500599	0.02185239	0.474591184	0.04427628	0.998586097	0.04310531	0.999553761	0.181828561
K11738 L-asparagine permease	0.004877644	2.007978159	-0.33446848	1.751343514	0.076571198	1.008754356	0.838010242	0.860921302	0.949279971	0.048060509	0.690645831	0.044545881	0.998586097	0.081730745	0.999553761	0.182738807
K00356 NADH dehydrogenase [EC:1.6.99.3]	-0.024215877	0.922787921	0.248635278	0.45444983	0.024485891	0.290508105	0.215367908	0.223470006	0.324018958	0.001757593	0.25103277	0.044613812	0.998586097	0.004943312	0.999553761	0.182820686
K01440 nicotinamidase [EC:3.5.1.19]	0.018481039	1.659305444	0.224852231	0.914712468	0.042519962	0.544581066	0.436762486	0.450032801	0.664347432	0.002663763	0.607806555	0.044722826	0.998586097	0.007138961	0.999553761	0.182874133
K01869 leucyl-tRNA synthetase [EC:6.1.1.4]	-0.005475208	-0.312508257	0.028730362	-0.115592544	0.003702181	0.054884996	0.056180759	0.056861516	0.140930685	5.04061E-08	0.610193152	0.044688622	0.998586097	3.36423E-07	0.999553761	0.182874133
K04085 tRNA 2-thiouridine synthesizing protein A [EC:2.8.1.-]	-0.005417577	1.973481048	0.129018098	1.451357567	0.067512404	0.86450494	0.693185059	0.714260609	0.936132028	0.023625429	0.852721146	0.044782016	0.998586097	0.04591357	0.999553761	0.182919897
K05340 glucose uptake protein	-0.031520553	-1.125485884	-0.133174715	-0.97857369	0.030799203	0.459153785	0.476435803	0.481815092	0.307497661	0.015203298	0.780415187	0.044880813	0.998586097	0.031800093	0.999553761	0.183127171
K03683 ribonuclease T [EC:3.1.13.-]	-0.019774307	2.616036591	0.150087446	1.790656496	0.071013283	0.976555125	0.863367279	0.882610176	0.780983038	0.008080069	0.862339452	0.045108205	0.998586097	0.018516623	0.999553761	0.183858148
K03445 MFS transporter, DHA1 family, purine ribonucleoside efflux pump	-0.034450065	1.733161548	0.994622878	1.333454845	0.059049478	0.774527661	0.639758895	0.65756062	0.560355697	0.026480749	0.123149399	0.045205641	0.998586097	0.050509576	0.999553761	0.183930112
K03555 DNA mismatch repair protein MutS	-0.000160236	-0.31106479	0.060854815	-0.112219489	0.00369327	0.054332017	0.054619323	0.055342689	0.965442435	4.31339E-08	0.267853719	0.045222386	0.998586097	2.92497E-07	0.999553761	0.183930112
K08351 biotin sulfoxide reductase [EC:1.-.-.-]	-0.033613609	1.753536929	1.286867888	1.538074853	0.05898573	0.822268379	0.74345377	0.758750584	0.569491163	0.034331519	0.086517736	0.045285348	0.998586097	0.062452229	0.999553761	0.18398983
K01610 phosphoenolpyruvate carboxykinase (ATP) [EC:4.1.1.49]	0.002978431	-0.295397339	0.018862713	-0.153183529	0.005410692	0.077764337	0.074381896	0.075611273	0.582686304	0.000199498	0.800325657	0.04540838	0.998586097	0.000701372	0.999553761	0.184097166
K08070 2-alkenal reductase [EC:1.3.1.74]	0.000909883	-0.686453737	-0.098665112	-0.225296772	0.007477102	0.109731429	0.109710007	0.111201158	0.903282358	2.85987E-09	0.370617942	0.045398576	0.998586097	2.46026E-08	0.999553761	0.184097166
K01668 tyrosine phenol-lyase [EC:4.1.99.2]	-0.140544268	-0.682541833	1.497743762	1.417471944	0.060848491	0.809792859	0.681988642	0.699851913	0.022050305	0.400438005	0.030369629	0.045465468	0.998586097	0.475580596	0.999553761	0.18413273
K00811 aspartate aminotransferase [EC:2.6.1.1]	-0.038307453	-4.326813041	-0.611409445	-0.964546158	0.030199484	0.451377965	0.471409234	0.476549641	0.206282892	8.2731E-18	0.197592326	0.045608603	0.998586097	5.63014E-16	0.999553761	0.184516335
K04773 protease IV [EC:3.4.21.-]	0.011063326	-0.380257485	0.13726827	-0.420401469	0.011490828	0.178134695	0.206679029	0.207754331	0.336955911	0.034156752	0.508100301	0.045657803	0.998586097	0.062193685	0.999553761	0.184519497
K01496 phosphoribosyl-AMP cyclohydrolase [EC:3.5.4.19]	-0.00721586	-1.186392756	-0.04473714	0.693360903	0.04028091	0.460002941	0.330208209	0.343654028	0.858032725	0.010713618	0.892500754	0.046284091	0.998586097	0.023724344	0.999553761	0.185645007
K02863 large subunit ribosomal protein L1	-0.007064979	-0.247813543	0.025387679	-0.10572225	0.004173894	0.057626729	0.051274522	0.052391986	0.092269925	2.80595E-05	0.621582111	0.046252739	0.998586097	0.000116486	0.999553761	0.185645007
K03444 MFS transporter, SP family, sugar porter, other	0.011423206	-2.622549401	-0.582221145	-1.667471773	0.052025081	0.779222589	0.818143144	0.826807371	0.826456767	0.00093564	0.47832989	0.046374717	0.998586097	0.002827695	0.999553761	0.185645007
K05363 UDP-N-acetylmuramoylpentapeptide-lysine N6-alanyltransferase [EC:2.3.2.10]	-0.019353305	-0.120462739	-0.069924963	1.341914157	0.067564539	0.834736025	0.6434121	0.665267534	0.774872923	0.885417066	0.913673236	0.046338083	0.998586097	0.909031369	0.999553761	0.185645007
K06122 glycerol dehydratase small subunit [EC:4.2.1.30]	0.003743018	0.007018521	-1.121337406	1.435870665	0.063311288	0.834064933	0.692886488	0.711830115	0.952922157	0.993295434	0.10870455	0.046332874	0.998586097	0.996170763	0.999553761	0.185645007
K06175 tRNA pseudouridine synthase C [EC:5.4.99.12]	0.003066276	1.461029418	0.251952846	1.268512814	0.064989257	0.795392093	0.607256995	0.628421269	0.962421649	0.067897189	0.679092792	0.046182595	0.998586097	0.108130458	0.999553761	0.185645007
K06866 autonomous glycyl radical cofactor	-0.007593644	1.602773154	0.850373153	1.45653942	0.067158221	0.866445948	0.70100082	0.721761307	0.910101725	0.065996689	0.227927097	0.046239383	0.998586097	0.105589161	0.999553761	0.185645007
K08306 membrane-bound lytic murein transglycosylase C [EC:3.2.1.-]	-0.081770107	2.022298142	0.380657538	1.389104763	0.060562534	0.801350603	0.669600466	0.687578502	0.178673678	0.012490819	0.570967809	0.046001342	0.998586097	0.026894074	0.999553761	0.185645007
K09781 hypothetical protein	-0.036250787	2.049914509	-0.203471133	1.633796761	0.064957319	0.894375948	0.792272823	0.809810114	0.577497237	0.023076011	0.797840529	0.046295465	0.998586097	0.045029533	0.999553761	0.185645007
K02670 twitching motility protein PilU	0.005739801	-2.591414011	-0.656020871	1.338819394	0.061513422	0.795339188	0.645171095	0.664129598	0.925762439	0.001342705	0.311670131	0.046466065	0.998586097	0.003903164	0.999553761	0.185815503
K03699 putative hemolysin	-0.003311882	-0.714758415	-0.019326554	-0.186536241	0.006165154	0.090760619	0.091389252	0.092590179	0.59180471	3.22742E-13	0.832942669	0.046600023	0.998586097	6.50777E-12	0.999553761	0.185960931
K07686 two-component system, NarL family, uhpT operon response regulator UhpA	0.080178363	1.343694055	0.092379946	1.432289083	0.067813646	0.864526981	0.689627582	0.710911005	0.238650267	0.121900158	0.893703708	0.046591535	0.998586097	0.175438634	0.999553761	0.185960931
K00250 3-oxo-5alpha-steroid 4-dehydrogenase [EC:1.3.99.5]	0.025501732	-5.230150789	0.322007852	-1.948851447	0.044840317	0.721642413	0.969460312	0.968363519	0.570260793	1.24328E-11	0.740463072	0.046827081	0.998586097	1.84363E-10	0.999553761	0.186164565
K00631 glycerol-3-phosphate O-acyltransferase [EC:2.3.1.15]	-0.032375114	1.915579958	1.047472102	1.601271418	0.070439329	0.929954169	0.774736085	0.795732168	0.646351997	0.040866973	0.179383239	0.046848078	0.998586097	0.071376734	0.999553761	0.186164565
K00849 galactokinase [EC:2.7.1.6]	-0.006280654	-0.234369836	0.036717358	-0.112878519	0.005328146	0.068056055	0.054408505	0.056076951	0.240063391	0.000715249	0.501315579	0.046784093	0.998586097	0.002221529	0.999553761	0.186164565
K07162	0.033183451	-5.336053623	0.100486117	1.198532812	0.059898589	0.743842648	0.576429999	0.595726517	0.580278334	1.89253E-11	0.861959062	0.046895298	0.998586097	2.70129E-10	0.999553761	0.186164565
K07552 MFS transporter, DHA1 family, bicyclomycin/chloramphenicol resistance protein	-0.000919961	0.93377238	0.29284916	0.584206816	0.0201086	0.292258362	0.28606404	0.29034721	0.96356111	0.001654156	0.308413782	0.046872457	0.998586097	0.004683497	0.999553761	0.186164565
K01489 cytidine deaminase [EC:3.5.4.5]	0.005569559	-0.140346317	0.003793987	0.085131536	0.004062186	0.051643259	0.041063736	0.042342767	0.172077897	0.007225335	0.926569097	0.047040448	0.998586097	0.016820862	0.999553761	0.186546461
K03300 citrate-Mg2+:H+ or citrate-Ca2+:H+ symporter, CitMHS family	-0.031961897	-1.700266161	0.241158541	0.815743307	0.042194922	0.515175974	0.392382476	0.40614511	0.449762691	0.001166542	0.54020057	0.047259361	0.998586097	0.00343562	0.999553761	0.187219777
K03474 pyridoxine 5-phosphate synthase [EC:2.6.99.2]	-0.012523515	-1.308277851	-0.275907022	-0.650942343	0.02068393	0.308538557	0.32062479	0.324216482	0.545637457	3.58228E-05	0.391535503	0.047341747	0.998586097	0.000146168	0.999553761	0.187351398
K01400 bacillolysin [EC:3.4.24.28]	-0.040007987	-1.745111984	-0.67831105	1.420818365	0.065408962	0.847022996	0.68840928	0.708523941	0.54154375	0.040825979	0.326816037	0.047603914	0.998586097	0.071344332	0.999553761	0.188193481
K00885 N-acylmannosamine kinase [EC:2.7.1.60]	0.00535539	1.264525485	0.621461251	0.836404029	0.040135449	0.509814769	0.404980763	0.417630079	0.894001748	0.014053979	0.128022289	0.047885274	0.998586097	0.029738875	0.999553761	0.188523531
K02837 peptide chain release factor RF-3	0.001575211	-0.252550614	0.039252545	-0.087390907	0.003530226	0.048438418	0.042672654	0.043635522	0.655990134	5.09354E-07	0.359841609	0.047884403	0.998586097	2.84626E-06	0.999553761	0.188523531
K03290 MFS transporter, SHS family, sialic acid transporter	-0.054541391	0.931181402	0.780162443	1.664014898	0.071590721	0.956462452	0.809869099	0.830720002	0.447157785	0.331592166	0.337688133	0.0478459	0.998586097	0.40633368	0.999553761	0.188523531
K03585 membrane fusion protein	-0.010725215	-0.859046436	-0.197187572	-0.54031911	0.020351803	0.286917284	0.264581951	0.269639943	0.59885606	0.00314477	0.457833465	0.047763612	0.998586097	0.008222133	0.999553761	0.188523531
K01118 FMN-dependent NADH-azoreductase [EC:1.7.-.-]	0.045965717	2.297252252	0.311325058	1.216689445	0.055477107	0.722173855	0.590768435	0.607697373	0.408467056	0.00173163	0.599360804	0.047951767	0.998586097	0.004881095	0.999553761	0.188590488
K00011 aldehyde reductase [EC:1.1.1.21]	-0.000807991	-0.836905727	0.128589405	0.897388485	0.046137873	0.566178043	0.433413565	0.448411673	0.986047341	0.141130384	0.767312571	0.048046999	0.998586097	0.19927673	0.999553761	0.188770219
K02838 ribosome recycling factor	-0.000761298	-0.206004581	-0.010319533	-0.097183768	0.003749764	0.052413893	0.047610558	0.048573622	0.839346881	0.000121295	0.828841306	0.048102707	0.998586097	0.000448356	0.999553761	0.188794457
K02533 tRNA/rRNA methyltransferase [EC:2.1.1.-]	-0.006701539	2.056372026	0.617491682	1.253446354	0.062078669	0.776896683	0.607022402	0.62688676	0.914155072	0.008851591	0.311466566	0.048242543	0.998586097	0.020067468	0.999553761	0.189148491
K02647 carbohydrate diacid regulator	-0.036437718	-0.424362121	0.101741891	0.542912329	0.026261498	0.33261815	0.263353431	0.271656632	0.167025234	0.203680207	0.700063378	0.048347496	0.998586097	0.271123042	0.999553761	0.189170746
K03215 RNA methyltransferase, TrmA family [EC:2.1.1.-]	-0.018147659	1.658570432	0.516760047	0.796982143	0.041207098	0.504526145	0.385342191	0.398758079	0.660180832	0.001218393	0.182914911	0.048332446	0.998586097	0.003580026	0.999553761	0.189170746
K02103 GntR family transcriptional regulator, arabinose operon transcriptional repressor	-0.054728133	-1.93411974	-0.046505275	0.951948586	0.049539328	0.604653845	0.460387693	0.476549123	0.270762853	0.001634231	0.919740165	0.048450721	0.998586097	0.00463241	0.999553761	0.189186165
K02339 DNA polymerase III subunit chi [EC:2.7.7.7]	-0.106829424	2.107003905	0.766011845	1.485641776	0.072473992	0.91427673	0.720658619	0.743669483	0.142237683	0.022345836	0.290347175	0.04843635	0.998586097	0.04385169	0.999553761	0.189186165
K04087 membrane protease subunit HflC [EC:3.4.-.-]	0.003536228	1.417403179	0.50617076	0.78944688	0.041778516	0.50547418	0.381599328	0.39529977	0.932640929	0.005605986	0.187683675	0.048506286	0.998586097	0.013590593	0.999553761	0.189209268
K00040 fructuronate reductase [EC:1.1.1.57]	0.004728679	-0.059627635	-0.049189528	0.574127972	0.032521622	0.379491854	0.277285217	0.288101397	0.88455872	0.875324464	0.859551951	0.048981508	0.998586097	0.901827936	0.999553761	0.189239845
K00462 biphenyl-2,3-diol 1,2-dioxygenase [EC:1.13.11.39]	0.020181624	-1.627807629	0.529475534	-1.514433194	0.057539784	0.809911956	0.744754177	0.759145376	0.726196593	0.045956471	0.478760009	0.048745914	0.998586097	0.078820931	0.999553761	0.189239845
K01571 oxaloacetate decarboxylase, alpha subunit [EC:4.1.1.3]	0.003888147	-1.262214445	-0.171308154	-0.382450537	0.012220407	0.182391029	0.189799185	0.191909586	0.75073022	7.84626E-11	0.368898579	0.048973709	0.998586097	9.7401E-10	0.999553761	0.189239845
K01684 galactonate dehydratase [EC:4.2.1.6]	-0.0188605	0.083023432	-0.140182903	0.734267744	0.034359705	0.442730329	0.357641418	0.368281328	0.583752823	0.851461857	0.695909951	0.048873572	0.998586097	0.88369312	0.999553761	0.189239845
K02573 ferredoxin-type protein NapG	-0.038009647	0.019482845	0.923542397	1.161252819	0.052622969	0.688506937	0.566871319	0.582801337	0.471057027	0.977456784	0.106387493	0.049010687	0.998586097	0.9839112	0.999553761	0.189239845
K03607 ProP effector	-0.079740924	2.39199614	0.721205222	1.778076073	0.070358435	0.974927417	0.872630711	0.891251576	0.258590353	0.015109886	0.410484332	0.048733253	0.998586097	0.031622062	0.999553761	0.189239845
K06048 carboxylate-amine ligase [EC:6.3.-.-]	0.071444705	1.72966645	0.503641198	1.720599085	0.072388176	0.97846564	0.84250804	0.86304697	0.324998748	0.078818766	0.551319418	0.048888622	0.998586097	0.122537519	0.999553761	0.189239845
K06962	-0.052407621	-1.024936061	0.017493047	0.762596602	0.039150756	0.481645773	0.369642362	0.382346608	0.182404633	0.034714342	0.962348254	0.048790518	0.998586097	0.062908397	0.999553761	0.189239845
K07343 DNA transformation protein and related proteins	-0.074200135	1.915044449	-0.006456532	1.083480783	0.053996314	0.67436076	0.525742143	0.543052534	0.171116593	0.005039991	0.990225815	0.048718311	0.998586097	0.012423937	0.999553761	0.189239845
K07813 accessory gene regulator B	-0.028107083	-3.251803895	-0.544858501	1.355711155	0.069130981	0.853314231	0.657117931	0.679495519	0.684806946	0.000190635	0.408966966	0.048717698	0.998586097	0.000674567	0.999553761	0.189239845
K02746 PTS system, N-acetylgalactosamine-specific IIC component	-0.056620503	0.231026729	-0.013377038	0.993098399	0.044757266	0.587137247	0.485054612	0.49854477	0.207504443	0.69443594	0.978052815	0.049071084	0.998586097	0.753129017	0.999553761	0.189281277
K02680 prepilin peptidase dependent protein B	-0.028751241	2.122397652	1.054650465	1.744710095	0.071573656	0.978254243	0.8565819	0.876318415	0.688385647	0.031364536	0.221095658	0.04918717	0.998586097	0.058307437	0.999553761	0.189537212
K00908 Ca2+/calmodulin-dependent protein kinase [EC:2.7.11.17]	0.036417381	-2.971136428	-0.080242092	-1.191035713	0.046273693	0.646429743	0.586594549	0.598504504	0.432328656	8.12876E-06	0.891466638	0.049291729	0.998586097	3.68794E-05	0.999553761	0.189597866
K01643 citrate lyase subunit alpha [EC:4.1.3.6]	-0.049170649	0.892651213	0.548763332	0.743527345	0.03909897	0.475565438	0.360863196	0.373646059	0.210185859	0.062150001	0.131460614	0.04930241	0.998586097	0.100592416	0.999553761	0.189597866
K03625 N utilization substance protein B	0.039489962	0.340700997	0.106543144	0.456824951	0.026847658	0.307090624	0.220724275	0.229684575	0.143086332	0.268733711	0.630354831	0.049414612	0.998586097	0.340926822	0.999553761	0.18982815
K06350 antagonist of KipI	-0.048139905	-2.377250553	0.049086321	0.990796819	0.049563701	0.618890633	0.482403877	0.498295792	0.332730127	0.000170126	0.919154009	0.049476597	0.998586097	0.00060878	0.999553761	0.18982815
K08299 carnitinyl-CoA dehydratase [EC:4.2.1.-]	-0.008009598	-0.547216119	-0.516939122	1.732936573	0.077928163	1.024234066	0.848260819	0.871672987	0.918251836	0.593822351	0.543620798	0.049511724	0.998586097	0.661906107	0.999553761	0.18982815
K00162 pyruvate dehydrogenase E1 component subunit beta [EC:1.2.4.1]	-0.035052833	0.294921457	-0.187850667	0.873633254	0.046271401	0.561277342	0.424779258	0.439931165	0.449722974	0.599926465	0.659267399	0.04976142	0.998586097	0.667149039	0.999553761	0.190443319
K02771 PTS system, fructose-specific IID component	-0.013966558	-0.381428695	0.034543396	0.837708954	0.048385779	0.55953844	0.405761996	0.42188518	0.773185054	0.496324444	0.932324848	0.049784924	0.998586097	0.569555091	0.999553761	0.190443319
K05365 penicillin binding protein 1B [EC:2.4.1.129 3.4.-.-]	-0.042895916	1.902965744	0.46424874	0.93431694	0.047637375	0.589549892	0.45522762	0.470616688	0.369088087	0.001485042	0.310252	0.049822091	0.998586097	0.004255259	0.999553761	0.190443319
K09936 hypothetical protein	0.000542552	0.673762267	-0.36017741	0.757007394	0.038442159	0.477232628	0.36969741	0.382085013	0.988755269	0.15975134	0.332260423	0.050281365	0.998586097	0.220997266	0.999553761	0.192006296
K01866 tyrosyl-tRNA synthetase [EC:6.1.1.1]	-0.005217586	-0.34795194	0.033449838	-0.104451533	0.004155182	0.05762255	0.051644572	0.052741405	0.210877172	8.84694E-09	0.518652992	0.05037335	0.998586097	6.79752E-08	0.999553761	0.192165002
K03752 molybdopterin-guanine dinucleotide biosynthesis protein A	0.030408788	1.890139953	0.620910803	1.292445526	0.060753604	0.783796105	0.634112797	0.652894102	0.617322711	0.016902766	0.329830499	0.050474096	0.998586097	0.034857381	0.999553761	0.192356782
K02810 PTS system, sucrose-specific IIC component	-0.004670118	1.361241515	0.270684213	0.574397647	0.029298107	0.363381582	0.281229722	0.290677831	0.873534466	0.000242477	0.338096172	0.05087535	0.998586097	0.000841603	0.999553761	0.193673791
K07584 hypothetical protein	-0.041634149	-1.099014826	-0.00425053	0.914954875	0.046056237	0.575143837	0.448346629	0.463112774	0.36722515	0.05763073	0.992454505	0.050921317	0.998586097	0.094343089	0.999553761	0.193673791
K01895 acetyl-CoA synthetase [EC:6.2.1.1]	0.007117962	-0.95452281	-0.127390114	-0.405688272	0.012272718	0.18655428	0.203829494	0.205526931	0.562659789	8.00455E-07	0.533391212	0.051125333	0.998586097	4.34549E-06	0.999553761	0.193676811
K02809 PTS system, sucrose-specific IIB component [EC:2.7.1.69]	-0.004654549	1.361738982	0.270724748	0.574030329	0.029298804	0.363382783	0.281224622	0.290673114	0.87395549	0.000241266	0.338015445	0.051017149	0.998586097	0.000838162	0.999553761	0.193676811
K03825 putative acetyltransferase [EC:2.3.1.-]	0.025593083	1.010142457	-0.318117762	1.289933857	0.057103334	0.758269594	0.63666034	0.653497364	0.654561894	0.184508087	0.61839681	0.051125393	0.998586097	0.249436083	0.999553761	0.193676811
K04788 mycobactin phenyloxazoline synthetase	0.029764344	-3.806468527	0.471923032	1.340304355	0.06044317	0.795902944	0.660770863	0.678871405	0.623018562	3.61551E-06	0.47675041	0.051076958	0.998586097	1.75079E-05	0.999553761	0.193676811
K00358	0.018384304	0.025611646	0.167892337	-0.414831929	0.02510829	0.283635098	0.201884332	0.210271351	0.465009139	0.928152038	0.407581724	0.051247002	0.998586097	0.944509323	0.999553761	0.193699325
K02414 flagellar hook-length control protein FliK	0.118253859	0.562726338	-0.552908138	1.810673931	0.081658	1.075680254	0.893511627	0.91794825	0.149331417	0.60153069	0.537438977	0.051283815	0.998586097	0.668737882	0.999553761	0.193699325
K09955 hypothetical protein	-0.034255947	-1.724950382	-0.214703869	-0.54680978	0.020953085	0.295204992	0.271910982	0.277131929	0.103839753	2.38981E-08	0.431604887	0.051216712	0.998586097	1.70235E-07	0.999553761	0.193699325
K01356 repressor LexA [EC:3.4.21.88]	-0.013265281	0.549312579	-0.050761554	0.490043008	0.023456609	0.300690477	0.241410911	0.248723486	0.572429411	0.069399186	0.83388029	0.051549622	0.998586097	0.109971018	0.999553761	0.193743206
K01737 6-pyruvoyl tetrahydrobiopterin synthase [EC:4.2.3.12]	-0.008303994	-0.557804633	-0.272644283	-0.331901987	0.015788174	0.202983	0.163535453	0.168438869	0.59956866	0.006612837	0.098575129	0.051523178	0.998586097	0.015662848	0.999553761	0.193743206
K05305 fucokinase [EC:2.7.1.52]	0.001226985	-4.847686268	0.230715066	-1.609502968	0.037319936	0.602038665	0.817937228	0.816669367	0.973809143	1.12434E-13	0.77846747	0.051482061	0.998586097	2.55051E-12	0.999553761	0.193743206
K09153 hypothetical protein	-0.047173401	-1.902853921	0.136972262	0.854195475	0.047207572	0.561957427	0.417863003	0.43346325	0.319017432	0.00087234	0.743747245	0.05150343	0.998586097	0.002655341	0.999553761	0.193743206
K10121 putative sugar transport system permease protein	-0.000543625	-2.531971018	-0.040710029	1.160785578	0.058940574	0.733505976	0.569697679	0.588651683	0.992651331	0.000695438	0.943173761	0.051351384	0.998586097	0.002167059	0.999553761	0.193743206
K00931 glutamate 5-kinase [EC:2.7.2.11]	0.00041688	-0.216692036	0.026079141	-0.086703595	0.003843322	0.051089942	0.042959342	0.044090177	0.913746012	3.56577E-05	0.545169659	0.051984493	0.998586097	0.00014565	0.999553761	0.194956993
K02519 translation initiation factor IF-2	-0.003625374	-0.251510983	0.052068042	-0.090047276	0.003555719	0.049592566	0.044878308	0.045798752	0.309306953	9.8497E-07	0.248700478	0.052026046	0.998586097	5.27208E-06	0.999553761	0.194956993
K05786 chloramphenicol-sensitive protein RarD	-0.005078348	1.612537138	0.214177482	0.714277905	0.03999834	0.473189347	0.349898414	0.363147189	0.899112233	0.000809805	0.541838355	0.051937168	0.998586097	0.00247885	0.999553761	0.194956993
K10010 cystine transport system ATP-binding protein [EC:3.6.3.-]	-0.01340434	0.937704153	-0.774303158	0.868615066	0.049378662	0.579482975	0.425485511	0.441883272	0.786351697	0.107395763	0.071749861	0.052077605	0.998586097	0.157720713	0.999553761	0.1949585
K02355 elongation factor EF-G [EC:3.6.5.3]	-0.00413798	-0.475905289	0.015040483	-0.125917559	0.004605973	0.066098003	0.06303204	0.064086968	0.370189012	1.62962E-11	0.811886477	0.052185574	0.998586097	2.3614E-10	0.999553761	0.195170975
K01541 H+/K+-exchanging ATPase [EC:3.6.3.10]	-0.033090633	-1.267430733	0.383313924	0.755699759	0.041663636	0.497957841	0.371634239	0.385379304	0.428117416	0.011768391	0.304803768	0.0526417	0.998586097	0.025657516	0.999553761	0.196361703
K05527 BolA protein	0.033740429	2.630332779	0.738439565	1.655788788	0.071535846	0.963079045	0.824418993	0.844907682	0.637748793	0.0069463	0.372537978	0.052783578	0.998586097	0.016340956	0.999553761	0.196361703
K06351 inhibitor of KinA	-0.10453247	0.23602981	-0.002587289	0.723801963	0.041788829	0.487025098	0.35548252	0.36938497	0.013271463	0.628530526	0.994207208	0.052813106	0.998586097	0.693896244	0.999553761	0.196361703
K07067	0.008778997	-2.223624757	-0.722920183	1.440825055	0.075365542	0.92648598	0.710504112	0.734972843	0.907399049	0.01742354	0.311358642	0.052706365	0.998586097	0.035815054	0.999553761	0.196361703
K09819 manganese/iron transport system permease protein	-0.051333267	0.18563961	0.720675253	1.224578236	0.062778713	0.779817826	0.604478501	0.624698379	0.414629755	0.812112171	0.235966113	0.052719098	0.998586097	0.850963869	0.999553761	0.196361703
K09858 SEC-C motif domain protein	-0.000493455	1.612276817	0.40025599	0.976995738	0.049059564	0.615894831	0.482867784	0.49851993	0.991986056	0.009612425	0.40910759	0.052775833	0.998586097	0.021561478	0.999553761	0.196361703
K06330 spore coat protein H	0.001186454	-3.303167786	-0.321280573	1.316451109	0.052191066	0.728067451	0.659081263	0.672582091	0.981888793	1.04702E-05	0.626983604	0.053071166	0.998586097	4.65008E-05	0.999553761	0.197128862
K00245 fumarate reductase iron-sulfur protein [EC:1.3.99.1]	-0.028977306	2.055880213	0.540735182	0.990414984	0.045375595	0.595703795	0.492620687	0.506279607	0.523897539	0.000697121	0.274958429	0.053196248	0.998586097	0.00217053	0.999553761	0.197209048
K01090 protein phosphatase [EC:3.1.3.16]	-0.046870661	-0.114342374	0.222501511	0.586236932	0.033916141	0.395135359	0.288326438	0.299610698	0.16871663	0.772631042	0.442093949	0.053148331	0.998586097	0.818973592	0.999553761	0.197209048
K02441 GlpG protein	0.000602657	2.335874569	0.489177146	1.413778565	0.06292368	0.837164874	0.704756364	0.723239621	0.99236903	0.005841419	0.489207827	0.053372667	0.998586097	0.014054071	0.999553761	0.197601756
K07703 two-component system, CitB family, response regulator DcuR	0.010125251	0.54685616	-0.009529722	1.785067055	0.078904191	1.053023733	0.890274372	0.913307341	0.898037945	0.604182817	0.991480521	0.05340588	0.998586097	0.67031753	0.999553761	0.197601756
K10006 glutamate transport system permease protein	0.136698637	-0.60622676	-1.138912572	1.679937572	0.06650265	0.928870655	0.842655342	0.859781917	0.041287573	0.514824405	0.179530435	0.053477502	0.998586097	0.587599822	0.999553761	0.197674841
K07405 alpha-amylase [EC:3.2.1.1]	0.016759242	-5.106534649	0.198366018	-1.479418491	0.042384759	0.65518896	0.753132184	0.757398968	0.693015819	5.21855E-13	0.792788095	0.053552292	0.998586097	9.99393E-12	0.999553761	0.197759482
K01495 GTP cyclohydrolase I [EC:3.5.4.16]	-0.003728298	-0.149460578	-0.059605203	-0.149126392	0.006169299	0.084698836	0.074685975	0.076365803	0.546393108	0.079344089	0.426697953	0.05361214	0.998586097	0.123169175	0.999553761	0.197788832
K01601 ribulose-bisphosphate carboxylase large chain [EC:4.1.1.39]	-0.050928543	-2.976601335	-0.903482657	1.31417815	0.064231898	0.818830806	0.653144616	0.673304887	0.428900067	0.000363412	0.169628766	0.053727424	0.998586097	0.001209575	0.999553761	0.19802245
K03646 colicin import membrane protein	-0.017485862	1.805799036	0.995283147	1.442348701	0.062695425	0.843680653	0.721739653	0.739714854	0.780644005	0.033685166	0.170939222	0.053964054	0.998586097	0.061541031	0.999553761	0.198681831
K08590 carbon-nitrogen hydrolase family protein	-0.05079267	0.19098062	0.256919222	0.573085542	0.035013761	0.396121159	0.282272291	0.29396745	0.148637597	0.630308184	0.364893457	0.054010595	0.998586097	0.695254556	0.999553761	0.198681831
K02568 cytochrome c-type protein NapB	-0.023514135	1.080652794	0.732058569	1.702048069	0.072938267	0.987732124	0.852826497	0.873428435	0.74754009	0.275400511	0.392709148	0.054106072	0.998586097	0.347303556	0.999553761	0.19884112
K00611 ornithine carbamoyltransferase [EC:2.1.3.3]	-0.004828386	-0.007166281	-0.047045954	0.158141427	0.005410641	0.079656676	0.080216853	0.081270431	0.373390318	0.928416498	0.558858389	0.054450021	0.998586097	0.944526234	0.999553761	0.19958563
K02682 prepilin peptidase dependent protein D	-0.035954505	2.278515885	0.665758446	1.60506345	0.077547539	0.995607892	0.800784521	0.824912665	0.643468776	0.023279597	0.407718649	0.054465771	0.998586097	0.045342914	0.999553761	0.19958563
K03719 Lrp/AsnC family transcriptional regulator, leucine-responsive regulatory protein	0.007810496	0.751488814	0.119194578	0.395142862	0.023322677	0.269479936	0.195284387	0.203057162	0.738103501	0.005868374	0.542991624	0.05443761	0.998586097	0.014110014	0.999553761	0.19958563
K03756 putrescine:ornithine antiporter	0.017433834	0.736735041	0.370134667	0.793281443	0.042139361	0.516063741	0.394248377	0.407965592	0.679578297	0.15515768	0.350054605	0.054619015	0.998586097	0.215490496	0.999553761	0.199954913
K02316 DNA primase [EC:2.7.7.-]	0.002869044	-0.211782585	0.083166983	-0.094319607	0.00327418	0.047999385	0.047874905	0.048532972	0.382067957	1.76883E-05	0.085405179	0.05474962	0.998586097	7.58269E-05	0.999553761	0.200201227
K07386 putative endopeptidase [EC:3.4.24.-]	-0.019304785	-1.20743827	-0.088877215	-0.557593433	0.020663201	0.296330955	0.282216068	0.286964882	0.35143585	6.93273E-05	0.753467439	0.054791362	0.998586097	0.000269049	0.999553761	0.200201227
K06217 phosphate starvation-inducible protein PhoH and related proteins	0.005869861	0.010162871	-0.035800253	-0.047567949	0.002786168	0.032368681	0.023563236	0.024490805	0.036537524	0.753909689	0.131804577	0.054888687	0.998586097	0.804372075	0.999553761	0.200364737
K03554 recombination associated protein RdgC	0.037486955	1.833763822	0.475792865	1.62846002	0.072340692	0.966235315	0.817851554	0.838932114	0.604962179	0.05933523	0.562024963	0.055032008	0.998586097	0.096635283	0.999553761	0.200695675
K10254 myosin-crossreactive antigen	-0.030961622	-1.323647408	0.142133429	0.592504662	0.028355608	0.366187616	0.29661568	0.305369462	0.276350684	0.000391279	0.63284376	0.055133214	0.998586097	0.001296663	0.999553761	0.200872543
K09477 citrate:succinate antiporter	-0.179988574	-0.265410972	0.268866779	1.636008434	0.074061415	0.981670327	0.822200619	0.84411405	0.01608055	0.787191376	0.744338034	0.055398578	0.998586097	0.830561001	0.999553761	0.20164659
K01154 type I restriction enzyme, S subunit [EC:3.1.21.3]	0.002223302	-0.728576085	-0.012829216	-0.24437505	0.009169249	0.131078001	0.124059082	0.126200388	0.808692262	9.81644E-08	0.917840932	0.055612997	0.998586097	6.18355E-07	0.999553761	0.202233906
K01128	0.01575527	-0.883654558	-0.379048098	-0.445281627	0.020445936	0.269448405	0.223942167	0.230056143	0.441976311	0.001250949	0.09361125	0.055721014	0.998586097	0.003664387	0.999553761	0.202433541
K02409 flagellar M-ring protein FliF	0.024425582	0.80707707	-0.774268709	1.084782783	0.056939372	0.703473207	0.54224096	0.560659271	0.668459945	0.252807787	0.156403969	0.055808063	0.998586097	0.323197073	0.999553761	0.202556693
K07664 two-component system, OmpR family, response regulator BaeR	-0.03993261	0.934154295	0.015813177	0.69937972	0.03792084	0.460693556	0.349178007	0.361584359	0.293744625	0.044080615	0.963968076	0.055885884	0.998586097	0.076290292	0.999553761	0.202646151
K01879 glycyl-tRNA synthetase beta chain [EC:6.1.1.14]	-0.02947633	1.550041644	0.637269982	0.720548055	0.033732753	0.440833478	0.36240785	0.372638797	0.383394052	0.000555468	0.081702884	0.055957189	0.998586097	0.001771455	0.999553761	0.202711833
K10562 rhamnose transport system ATP-binding protein [EC:3.6.3.17]	-0.006785959	1.481660151	-0.769884067	1.218092135	0.059280871	0.760921113	0.611862248	0.630312103	0.908993209	0.05308512	0.211197402	0.056096271	0.998586097	0.088575916	0.999553761	0.203022688
K00540	0.00205861	0.540640258	-0.017315383	0.177250555	0.006114345	0.089996117	0.0905813	0.09177402	0.736750818	1.0378E-08	0.848785183	0.056239049	0.998586097	7.83179E-08	0.999553761	0.203295911
K06394 stage III sporulation protein AE	0.004095048	-4.969460484	-0.577901698	1.196568149	0.057371377	0.741915137	0.601963755	0.619641294	0.943177144	2.67115E-10	0.339334059	0.056278453	0.998586097	2.94212E-09	0.999553761	0.203295911
K04035 magnesium-protoporphyrin IX monomethyl ester (oxidative) cyclase [EC:1.14.13.81]	0.065478517	-3.759389278	-2.011559	-1.402972522	0.063129962	0.84051103	0.708271891	0.726789265	0.30104872	1.37304E-05	0.005454734	0.056365622	0.998586097	5.98701E-05	0.999553761	0.20341798
K04018 formate-dependent nitrite reductase complex NrfG subunit	0.029487715	0.899497297	0.691450819	1.662181148	0.074141664	0.991236581	0.84013766	0.861699869	0.691312235	0.365395927	0.412435138	0.056543272	0.998586097	0.44109087	0.999553761	0.203499043
K04754 lipoprotein	-0.105796549	1.800235483	0.624234299	1.1714773	0.04837268	0.667915331	0.594377014	0.607324097	0.030038113	0.007706542	0.296117496	0.056548278	0.998586097	0.017731565	0.999553761	0.203499043
K06333 spore coat protein JB	0.011236753	-4.915509493	-0.082537131	1.134298856	0.058452223	0.730028327	0.5691562	0.587894682	0.847774725	2.20371E-10	0.884986716	0.056484283	0.998586097	2.52202E-09	0.999553761	0.203499043
K00226 dihydroorotate oxidase [EC:1.3.3.1]	-0.001714191	-0.347152661	-0.021809725	-0.100615824	0.003724522	0.053583599	0.051355509	0.05219726	0.645902491	8.76E-10	0.671972323	0.056713099	0.998586097	8.5821E-09	0.999553761	0.203707465
K05901 flavin reductase [EC:1.5.1.30]	-0.033625316	-3.222723534	0.174631048	-1.648236387	0.050687036	0.771964734	0.848102559	0.854910641	0.507938504	4.66264E-05	0.8372773	0.056668231	0.998586097	0.000187045	0.999553761	0.203707465
K07124	-0.002918113	-0.272810341	0.067230936	0.473296892	0.029180784	0.330692159	0.23595797	0.245704073	0.920455917	0.41049413	0.776283044	0.056879614	0.998586097	0.486138325	0.999553761	0.20411319
K00064 D-threo-aldose 1-dehydrogenase [EC:1.1.1.122]	-0.050081816	-2.763586925	0.64832702	-1.625231114	0.05080397	0.770875211	0.838015893	0.84522789	0.325576453	0.000435164	0.440947639	0.057317921	0.998586097	0.001425797	0.999553761	0.2042126
K00087 xanthine dehydrogenase [EC:1.17.1.4]	-0.009749009	-1.304962362	-0.01291106	0.546941612	0.026734656	0.343084475	0.275802311	0.284125302	0.715799512	0.000195813	0.962754918	0.057042472	0.998586097	0.000690328	0.999553761	0.2042126
K01779 aspartate racemase [EC:5.1.1.13]	0.005055125	1.349808539	0.286832754	0.680887315	0.03047602	0.407343907	0.345125505	0.353993485	0.868445752	0.001115456	0.40787932	0.057239849	0.998586097	0.003310751	0.999553761	0.2042126
K01917 glutathionylspermidine synthase [EC:6.3.1.8]	-0.008299858	1.507422807	0.393990623	0.867781445	0.039730243	0.525620872	0.439112236	0.45090958	0.834761042	0.004631567	0.371722741	0.057104358	0.998586097	0.011539497	0.999553761	0.2042126
K01955 carbamoyl-phosphate synthase large subunit [EC:6.3.5.5]	-0.005080314	-0.656675279	0.013893292	-0.146466055	0.005059928	0.074516891	0.075095309	0.076078187	0.316727593	1.084E-15	0.85359315	0.057016769	0.998586097	4.2589E-14	0.999553761	0.2042126
K02010 iron(III) transport system ATP-binding protein [EC:3.6.3.30]	-0.004776166	0.123886905	0.539697766	0.553603154	0.031022205	0.371435412	0.277665191	0.287891483	0.877816007	0.739122652	0.054714533	0.057301909	0.998586097	0.790568742	0.999553761	0.2042126
K02440 glycerol uptake facilitator protein	0.012386106	0.996469236	0.314269017	0.573267231	0.029508243	0.369492573	0.288873946	0.298311342	0.675173771	0.007672109	0.279223875	0.057461073	0.998586097	0.017677393	0.999553761	0.2042126
K03439 tRNA (guanine-N7-)-methyltransferase [EC:2.1.1.33]	0.001416959	-0.176346685	0.061607441	-0.098538421	0.004933375	0.062628029	0.0497158	0.051271672	0.774278724	0.005414783	0.218146166	0.057438076	0.998586097	0.0132111	0.999553761	0.2042126
K04786 yersiniabactin nonribosomal peptide/polyketide synthase	-0.055138579	-0.116712799	0.1689667	1.284198906	0.057205788	0.766366734	0.651409504	0.667974492	0.33642192	0.879127806	0.795865162	0.057356733	0.998586097	0.904523777	0.999553761	0.2042126
K05366 penicillin binding protein 1A [EC:2.4.2.- 3.4.-.-]	0.002312737	-0.082847577	-7.21087E-05	-0.091907586	0.003675544	0.051457191	0.046868904	0.047807475	0.530009848	0.109163464	0.998775475	0.057366238	0.998586097	0.159885458	0.999553761	0.2042126
K07328 archaeal flagellar protein FlaE	0.073772	-1.342295515	-1.034568506	-1.034389465	0.056020581	0.68339182	0.52006204	0.538344118	0.189574015	0.051067738	0.049370384	0.057496751	0.998586097	0.08589255	0.999553761	0.2042126
K00127 formate dehydrogenase, gamma subunit [EC:1.2.1.2]	0.079990113	1.627062031	0.008341666	1.405492597	0.066714214	0.869118405	0.711661137	0.73199518	0.232123006	0.062835338	0.990671011	0.057668336	0.998586097	0.101382503	0.999553761	0.204546869
K04785 yersiniabactin biosynthetic protein YbtU	0.000417659	0.997844285	-0.706142507	1.567851976	0.077057919	0.987636652	0.792768322	0.816796254	0.995681499	0.313706039	0.375190983	0.057741306	0.998746803	0.387531187	0.999553761	0.204546869
K07153	0.034244734	2.593626458	1.337844531	1.732210473	0.068399801	0.962787883	0.885353742	0.902460154	0.617232106	0.007738442	0.133889351	0.057751884	0.998586097	0.017787214	0.999553761	0.204546869
K03415 two-component system, chemotaxis family, response regulator CheV	0.003247165	-1.968742337	-0.496026081	0.998738556	0.04987593	0.634564273	0.50501006	0.520700483	0.948163577	0.002232104	0.328343252	0.057926774	0.998586097	0.006106639	0.999553761	0.204822317
K06212 formate transporter	0.042677932	0.540172467	0.322838399	0.831050458	0.043403026	0.540088355	0.419429054	0.433387739	0.326797438	0.318592832	0.443268889	0.057990889	0.998586097	0.392804038	0.999553761	0.204822317
K11604 manganese/iron transport system substrate-binding protein	0.101880495	1.929772775	0.223937176	1.744806517	0.084615074	1.091864099	0.883570011	0.909720418	0.230170227	0.078872877	0.800438864	0.057940665	0.998586097	0.122537519	0.999553761	0.204822317
K03329 hypothetical protein	-0.011428813	0.785548597	0.987656869	1.729781703	0.071086639	0.986318655	0.884762371	0.903494627	0.872454505	0.426834372	0.266944093	0.058380291	0.998586097	0.502057343	0.999553761	0.206006749
K03046 DNA-directed RNA polymerase subunit beta' [EC:2.7.7.6]	-0.006198758	-0.20756551	0.035313719	-0.083800572	0.003160083	0.045290516	0.043080305	0.043808877	0.051370883	8.60311E-06	0.414306878	0.05859747	0.998586097	3.88926E-05	0.999553761	0.206508213
K10003 glutamate/aspartate transport system permease protein	-0.049908077	1.752701117	-0.36661237	1.309200062	0.06694364	0.843035266	0.663216837	0.684509513	0.456938457	0.039047699	0.5816361	0.058630776	0.998586097	0.068830148	0.999553761	0.206508213
K06307 spore germination protein	-0.088696259	-3.909390541	-0.410362265	1.187718481	0.050658366	0.692808616	0.607211081	0.621156819	0.08169084	6.48725E-08	0.500702707	0.058696055	0.998586097	4.22614E-07	0.999553761	0.206547244
K03324 phosphate:Na+ symporter, PNaS family	-0.011884662	0.463020734	-0.043938388	0.535964417	0.032474327	0.373450046	0.26958324	0.28041413	0.714821303	0.216664203	0.870854849	0.058796793	0.998586097	0.284334461	0.999553761	0.206578843
K07286 uncharacterized lipoprotein	-0.062503945	1.946496861	1.053536522	1.602225981	0.071988581	0.963281372	0.817435643	0.83833349	0.386427646	0.044810093	0.200401041	0.058813447	0.998586097	0.077237117	0.999553761	0.206578843
K09904 hypothetical protein	-0.021478434	2.916257877	0.043268763	1.588905348	0.073611467	0.971855073	0.809667415	0.83160814	0.770793781	0.003080112	0.957486761	0.058886513	0.998586097	0.008089805	0.999553761	0.206645029
K11618 two-component system, NarL family, response regulator LiaR	0.053048633	-0.95378533	0.236199201	0.738334843	0.044397343	0.513012209	0.37178124	0.386577459	0.233731142	0.064651312	0.52665801	0.058979578	0.998586097	0.103844599	0.999553761	0.206781205
K08167 MFS transporter, DHA2 family, methyl viologen resistance protein SmvA	0.137562173	3.03471588	-1.452181514	1.52064462	0.066378932	0.89998481	0.778455218	0.797148831	0.039671626	0.000915557	0.065018575	0.059282956	0.998586097	0.002773599	0.999553761	0.207653809
K04093 chorismate mutase [EC:5.4.99.5]	-0.008816323	0.739668686	0.256346264	0.495817358	0.028900403	0.340446938	0.250798999	0.260385348	0.760677774	0.031129243	0.309166862	0.059734216	0.998586097	0.05797508	0.999553761	0.208880668
K08310 dATP pyrophosphohydrolase [EC:3.6.1.-]	-0.021659726	2.630437943	-0.121401847	1.418369897	0.063314259	0.850971244	0.726699501	0.744902165	0.732680184	0.002315071	0.867657475	0.059742831	0.998586097	0.006292963	0.999553761	0.208880668
K05297 rubredoxin-NAD+ reductase [EC:1.18.1.1]	-0.004528132	-1.156250645	-0.276258701	-0.470362438	0.030150743	0.336275438	0.237061128	0.247131816	0.880790202	0.000728683	0.246622998	0.059850493	0.998586097	0.002259571	0.999553761	0.208925901
K11074 putrescine transport system permease protein	-0.014291677	1.004340242	-0.213071326	0.983016812	0.052224477	0.646693024	0.499651592	0.516514802	0.78466428	0.12218972	0.670694931	0.059865412	0.998586097	0.175788985	0.999553761	0.208925901
K05832 putative ABC transport system permease protein	-0.010383453	-0.732074012	0.111954069	0.477002503	0.028555481	0.331512371	0.241186141	0.250694226	0.716570446	0.028501768	0.643516905	0.059924328	0.998586097	0.053666126	0.999553761	0.208940177
K05804 right origin-binding protein	0.005780058	1.292462074	-0.263712072	1.171226791	0.056740343	0.735637421	0.598755481	0.616174576	0.918975654	0.080649455	0.660564233	0.060178742	0.998586097	0.124788905	0.999553761	0.209635454
K08317 putative oxidoreductase [EC:1.1.-.-]	0.122870093	1.012272192	-0.277862151	1.745616512	0.0751202	1.026284011	0.898036399	0.918775429	0.103680642	0.325301681	0.757646484	0.060293532	0.998586097	0.399911195	0.999553761	0.209843517
K06190 intracellular septation protein	0.007874638	1.519839128	0.643176521	1.200448479	0.058547103	0.757130498	0.614319991	0.632359429	0.893158457	0.046223382	0.297611062	0.060502805	0.998586097	0.079171824	0.999553761	0.210174313
K08173 MFS transporter, MHS family, metabolite:H+ symporter	-0.015736722	1.876005997	0.268506215	1.080221142	0.055265262	0.698337978	0.551466538	0.56898346	0.776167545	0.007906896	0.627387834	0.060483307	0.998586097	0.018152519	0.999553761	0.210174313
K09892 hypothetical protein	-0.018656917	1.830389097	0.930310339	1.656434025	0.071410048	0.975291542	0.853003868	0.872735419	0.794190514	0.062187282	0.278031468	0.060554027	0.998586097	0.100592416	0.999553761	0.210174313
K00684 leucyl/phenylalanyl-tRNA--protein transferase [EC:2.3.2.6]	-0.042629268	-0.002971744	0.1218842	-0.75710997	0.020955682	0.328832535	0.397954641	0.399229176	0.043409509	0.992799532	0.760024505	0.06076087	0.998586097	0.995935513	0.999553761	0.210317598
K05997 Fe-S cluster assembly protein SufA	0.05116282	1.463597959	0.385761862	1.445565465	0.065968062	0.879666811	0.74286816	0.762157129	0.439032369	0.097910031	0.604696634	0.060727876	0.998586097	0.145528521	0.999553761	0.210317598
K10109 maltose/maltodextrin transport system permease protein	0.002546851	1.147026266	-0.063220061	0.699920328	0.035225697	0.448903442	0.357926983	0.368987653	0.942443597	0.011450075	0.860154002	0.06070249	0.998586097	0.025132964	0.999553761	0.210317598
K02961 small subunit ribosomal protein S17	-0.004619492	-0.349722079	-0.023422703	-0.102772352	0.004114856	0.05789408	0.053194877	0.054225828	0.263103412	8.74498E-09	0.660647158	0.060916546	0.998586097	6.74105E-08	0.999553761	0.210628895
K09997 arginine transport system substrate-binding protein	-0.030854545	2.68181103	1.133456016	1.538057851	0.0619259	0.869492879	0.796030176	0.811669452	0.618923312	0.002365573	0.157561668	0.060961341	0.998586097	0.00640284	0.999553761	0.210628895
K07645 two-component system, OmpR family, sensor histidine kinase QseC [EC:2.7.13.3]	-0.00139704	1.593045937	0.544256554	0.667351247	0.0365024	0.446315437	0.340420517	0.352315373	0.969513267	0.000460174	0.112993917	0.061061125	0.998586097	0.001495074	0.999553761	0.210782563
K03779 L(+)-tartrate dehydratase alpha subunit [EC:4.2.1.32]	-0.068567969	-1.436212601	-0.364623748	0.753903856	0.037626186	0.481951189	0.38657768	0.398319207	0.070080492	0.003285458	0.347824501	0.061259226	0.998586097	0.008570077	0.999553761	0.21127503
K01460 glutathionylspermidine amidase [EC:3.5.1.78]	-0.101857879	2.386435332	0.98120848	1.430432647	0.063934122	0.861289729	0.737970618	0.756255134	0.112896417	0.006186339	0.186644077	0.061426854	0.998586097	0.014753529	0.999553761	0.21160866
K02020 molybdate transport system substrate-binding protein	-0.052958599	1.102786525	0.305096868	0.590719506	0.031013628	0.387678452	0.30253253	0.312466966	0.089455711	0.004967995	0.315635836	0.061557252	0.998586097	0.012286196	0.999553761	0.21160866
K03618 hydrogenase-1 operon protein HyaF	0.036355497	-1.77726917	-0.510600241	1.592799038	0.072613406	0.970222119	0.821634318	0.842778685	0.617220509	0.068650072	0.535707242	0.06163359	0.998586097	0.109010593	0.999553761	0.21160866
K07403 membrane-bound serine protease (ClpP class)	-0.014369653	-2.682492096	0.5660628	-1.297937156	0.05807359	0.782189733	0.670009904	0.686625693	0.804853915	0.000751558	0.400187365	0.061582888	0.998586097	0.002321061	0.999553761	0.21160866
K11533 fatty acid synthase, bacteria type [EC:2.3.1.-]	0.054128005	-0.170928925	-0.513147882	1.512005792	0.053148913	0.782931648	0.789507076	0.79980906	0.309859834	0.827430597	0.517193777	0.061563172	0.998586097	0.863056812	0.999553761	0.21160866
K01771 1-phosphatidylinositol phosphodiesterase [EC:4.6.1.13]	0.06489873	-4.700498722	0.787501731	-2.064947927	0.062126119	0.956612315	1.086079301	1.092913984	0.297611157	2.01728E-06	0.470075385	0.061706781	0.998586097	1.02505E-05	0.999553761	0.211669256
K08305 membrane-bound lytic murein transglycosylase B [EC:3.2.1.-]	-0.039068541	1.238728558	0.5331999	1.413732081	0.066680762	0.877986896	0.728862076	0.7488326	0.558682031	0.1600272	0.466136518	0.061907658	0.998586097	0.221205535	0.999553761	0.212167342
K00293 saccharopine dehydrogenase (NADP+, L-glutamate forming) [EC:1.5.1.10]	0.033654259	-3.932002495	0.666887242	1.019135718	0.057294095	0.691779355	0.521228144	0.540037305	0.557682893	5.29595E-08	0.20366879	0.062010448	0.998586097	3.50397E-07	0.999553761	0.212312785
K01902 succinyl-CoA synthetase alpha subunit [EC:6.2.1.5]	-0.00209548	0.71294477	0.331547256	0.389857015	0.021293291	0.261086203	0.199699592	0.206625316	0.921717182	0.006956068	0.09996988	0.062061517	0.998586097	0.016349782	0.999553761	0.212312785
K03581 exodeoxyribonuclease V alpha subunit [EC:3.1.11.5]	-0.003903595	-0.020296539	-0.036038006	0.296443827	0.00963272	0.145385761	0.155750498	0.157218777	0.685785311	0.889130144	0.817485441	0.062229383	0.998586097	0.91210632	0.999553761	0.212492446
K09022 UPF0076 protein YjgF	0.03842012	1.48969799	0.14692861	1.119255631	0.056941635	0.723910901	0.575614139	0.593542879	0.500723975	0.041062593	0.799044926	0.062206187	0.998586097	0.071619928	0.999553761	0.212492446
K09889 hypothetical protein	0.001769519	2.095016315	0.738448972	1.298400652	0.065124551	0.833780765	0.668410351	0.688744951	0.97835354	0.012870873	0.271878192	0.062281307	0.998586097	0.02758768	0.999553761	0.212492446
K02236 leader peptidase (prepilin peptidase) / N-methyltransferase [EC:2.1.1.- 3.4.23.43]	0.107349943	0.72740043	0.308966782	1.360723366	0.065404157	0.854604497	0.702437686	0.722278991	0.102494204	0.395827135	0.660985975	0.062450484	0.998586097	0.470816857	0.999553761	0.212688823
K11708 manganese/zinc/iron transport system permease protein	-0.134773313	-2.952271712	-1.070996107	1.59073751	0.05952478	0.85994813	0.83120965	0.844353985	0.024771047	0.000742224	0.200523078	0.062445083	0.998586097	0.002295954	0.999553761	0.212688823
K00847 fructokinase [EC:2.7.1.4]	-0.00089307	-0.049713127	0.057366023	-0.12534151	0.005391455	0.073935533	0.065077994	0.066550849	0.868623915	0.502210641	0.380142123	0.062523789	0.998586097	0.575443401	0.999553761	0.212737828
K05589 cell division protein FtsB	-0.024150147	2.158162533	0.781492617	1.470541912	0.070768699	0.924390288	0.759472779	0.780952991	0.733314381	0.020675356	0.305940634	0.062576517	0.998586097	0.041231702	0.999553761	0.212737828
K01662 1-deoxy-D-xylulose-5-phosphate synthase [EC:2.2.1.7]	-0.006433949	-0.619576853	0.03058483	-0.163437475	0.004596647	0.07199184	0.08652278	0.086827444	0.163342144	3.88087E-15	0.724458834	0.062670327	0.998586097	1.24286E-13	0.999553761	0.212866859
K09474 acid phosphatase (class A) [EC:3.1.3.2]	-0.077555669	-1.593775101	0.282246034	-1.701706966	0.048243773	0.754296417	0.901040791	0.904468568	0.109699792	0.036000956	0.754740895	0.062791257	0.998586097	0.064503828	0.999553761	0.213087695
K02341 DNA polymerase III subunit delta' [EC:2.7.7.7]	2.03934E-05	-0.213987602	0.054005092	-0.116997144	0.004441253	0.063888052	0.061218133	0.062222454	0.996341415	0.000988557	0.379777035	0.062947989	0.998746803	0.002973474	0.999553761	0.213429527
K11634 two-component system, OmpR family, response regulator YxdJ	-0.101736372	-2.931577226	-0.614213235	1.168112949	0.063902091	0.784585342	0.600926171	0.621691293	0.113144095	0.000251188	0.309170343	0.063137725	0.998586097	0.000870254	0.999553761	0.21388255
K01089 imidazoleglycerol-phosphate dehydratase / histidinol-phosphatase [EC:3.1.3.15 4.2.1.19]	-0.005244317	-1.268412742	-0.172324824	-0.582872267	0.022691666	0.323699665	0.305117248	0.310471132	0.8174932	0.000126916	0.573474114	0.063351617	0.998586097	0.00046737	0.999553761	0.214254483
K03071 preprotein translocase SecB subunit	-0.043530379	2.252778308	0.735295849	1.190993051	0.060926451	0.774172353	0.615216852	0.634411435	0.475869914	0.004076835	0.234814932	0.063359959	0.998586097	0.01036479	0.999553761	0.214254483
K05794 tellurite resistance protein TerC	-0.004666668	1.967050648	0.122721179	1.117638989	0.052193005	0.692181112	0.58016144	0.595588568	0.92885521	0.005009527	0.83290047	0.063469525	0.998586097	0.012366734	0.999553761	0.214434716
K00758 thymidine phosphorylase [EC:2.4.2.4]	-0.07520704	1.390558396	-0.550954999	0.717866624	0.041904915	0.497416397	0.368921467	0.382784767	0.074397229	0.005749807	0.138444531	0.063629002	0.998586097	0.013859909	0.999553761	0.214783106
K03833 selenocysteine-specific elongation factor	0.040178095	1.305412082	0.530716896	0.702213103	0.034915664	0.450084549	0.36376832	0.374574204	0.251391617	0.004197228	0.147684094	0.063723846	0.998586097	0.010642473	0.999553761	0.214912899
K01277 dipeptidyl-peptidase III [EC:3.4.14.4]	0.007171637	-4.878618237	0.552417456	-1.626083715	0.040489914	0.650703693	0.868408652	0.867643092	0.859614284	2.95723E-12	0.526133115	0.063801484	0.998586097	5.03088E-11	0.999553761	0.214984487
K01453	-0.025679946	0.04685391	-0.349358816	-0.810305766	0.052327177	0.586764717	0.415309529	0.432789857	0.624202548	0.936445247	0.402222525	0.064060088	0.998586097	0.950917356	0.999553761	0.215474843
K03768 peptidyl-prolyl cis-trans isomerase B (cyclophilin B) [EC:5.2.1.8]	0.005891797	-0.05853356	0.138341802	0.422477962	0.025397992	0.296819007	0.217160134	0.225603887	0.81682091	0.843893784	0.525533821	0.064008534	0.998586097	0.878470148	0.999553761	0.215474843
K02888 large subunit ribosomal protein L21	-0.000773604	-0.268790417	-0.012088429	-0.117935357	0.005034637	0.069429994	0.061660681	0.063013427	0.878054712	0.000151788	0.84496681	0.064157045	0.998586097	0.000548309	0.999553761	0.21561067
K01430 urease gamma subunit [EC:3.5.1.5]	-0.062458931	-0.108828289	-0.159182122	0.906749886	0.052341459	0.626169907	0.467728488	0.484989035	0.234340956	0.862220192	0.734314709	0.064431855	0.998586097	0.892913357	0.999553761	0.215727033
K02747 PTS system, N-acetylgalactosamine-specific IID component	-0.053873523	0.248521699	-0.058692595	0.900053206	0.045207971	0.5807708	0.467469385	0.481524119	0.234972431	0.669228829	0.900334652	0.064495597	0.998586097	0.730002345	0.999553761	0.215727033
K03366 acetoin dehydrogenase [EC:1.1.1.5]	-0.043096833	1.462810026	-0.356239416	0.965172105	0.054568913	0.660376952	0.49865138	0.516543905	0.430713528	0.028021068	0.476624209	0.064587915	0.998586097	0.052928967	0.999553761	0.215727033
K03475 PTS system, ascorbate-specific IIC component	-0.064693359	1.329319731	0.12617114	0.65881062	0.032188484	0.418885597	0.342534073	0.352361036	0.045959489	0.001774833	0.713385981	0.064421508	0.998586097	0.004977106	0.999553761	0.215727033
K08315 hydrogenase 3 maturation protease [EC:3.4.-.-]	0.032170459	2.512235016	0.427615075	1.56589838	0.071747932	0.960826653	0.816271103	0.837063629	0.654423065	0.009697302	0.601520777	0.064281181	0.998586097	0.021713523	0.999553761	0.215727033
K10200 N-acetylglucosamine transport system substrate-binding protein	-0.033789991	-4.571193394	0.179549134	1.011086779	0.054984464	0.679129632	0.523324985	0.541114766	0.539645222	2.23232E-10	0.732241593	0.064586992	0.998586097	2.54712E-09	0.999553761	0.215727033
K11689 C4-dicarboxylate transporter, DctQ subunit	-0.058956733	-5.648877728	-0.099053571	1.053990793	0.058940774	0.717291127	0.544574161	0.563837754	0.31853734	3.22572E-13	0.856032202	0.064475932	0.998586097	6.50777E-12	0.999553761	0.215727033
K00012 UDPglucose 6-dehydrogenase [EC:1.1.1.22]	-0.009521222	-1.057230181	-0.251053124	-0.272703587	0.012013907	0.163697527	0.14265765	0.145998194	0.429114478	9.7648E-10	0.081464442	0.064681242	0.998586097	9.51756E-09	0.999553761	0.215849575
K03315 Na+:H+ antiporter, NhaC family	-0.004018506	-0.865712376	0.078406517	-0.285618209	0.012603087	0.171640972	0.149467717	0.152976642	0.75021339	1.11881E-06	0.601030504	0.064791894	0.998586097	5.9467E-06	0.999553761	0.216029667
K03709 Mn-dependent transcriptional regulator	-0.001579165	0.444965874	-0.019476029	0.800764575	0.04647035	0.555028284	0.413967423	0.429302781	0.972929415	0.423795774	0.962568472	0.065046598	0.998586097	0.499099411	0.999553761	0.216689321
K00787 dimethylallyltranstransferase [EC:2.5.1.1]	0.028694254	-3.4718624	0.096014333	-0.849754836	0.02629385	0.403346313	0.452646627	0.455767323	0.276619616	3.84669E-15	0.832442741	0.06516254	0.998586097	1.24235E-13	0.999553761	0.216885974
K07011	0.001994501	-1.218513227	-0.019191848	-0.315297949	0.010423606	0.157085968	0.16760635	0.16922498	0.848473729	6.49093E-13	0.909064415	0.065341404	0.998586097	1.23069E-11	0.999553761	0.217291529
K01415 endothelin-converting enzyme [EC:3.4.24.71]	-0.020889415	-1.80908177	-0.325224198	-1.354034114	0.064932341	0.853795179	0.707505325	0.726998606	0.748049515	0.035488469	0.646735749	0.065439333	0.998586097	0.063976612	0.999553761	0.21742746
K00494 alkanal monooxygenase (FMN-linked) [EC:1.14.14.3]	0.029821519	2.846769335	0.127543443	1.312319679	0.067447414	0.858587053	0.683720257	0.704925294	0.65892121	0.001108114	0.852392894	0.065561054	0.998586097	0.003294089	0.999553761	0.217452723
K06987	-0.062653536	-2.860557655	-0.727834248	1.020884501	0.051421572	0.660979966	0.532401292	0.548375642	0.224673427	2.50778E-05	0.174635788	0.065559889	0.998586097	0.000104793	0.999553761	0.217452723
K02335 DNA polymerase I [EC:2.7.7.7]	-0.002313645	-0.074948187	0.089006529	-0.079932291	0.003126728	0.04467857	0.042250899	0.04298263	0.460300883	0.095200318	0.037628433	0.0658467	0.998586097	0.142168828	0.999553761	0.217642474
K03100 signal peptidase I [EC:3.4.21.89]	-0.007409629	-0.68366955	0.153119339	-0.252136616	0.007055757	0.110917803	0.135129884	0.135521859	0.295071101	4.62701E-09	0.259843544	0.065726005	0.998586097	3.80854E-08	0.999553761	0.217642474
K07263 zinc protease [EC:3.4.99.-]	-0.009156371	-2.289440641	-0.257152667	-0.649274227	0.022958715	0.339306948	0.344762363	0.349097296	0.690504629	2.0399E-10	0.457470076	0.065814631	0.998586097	2.34159E-09	0.999553761	0.217642474
K09970 general L-amino acid transport system permease protein	0.028811398	-0.194408085	0.0867561	1.3118066	0.071080153	0.881687549	0.682429803	0.705350025	0.685716754	0.825738021	0.899091657	0.06582476	0.998586097	0.862274814	0.999553761	0.217642474
K09939 hypothetical protein	0.00409094	-4.588721298	0.427949815	-1.934144843	0.03833353	0.638468711	1.048043441	1.040287445	0.915131586	1.75364E-11	0.683894253	0.065904032	0.998586097	2.52194E-10	0.999553761	0.21764321
K06941 ribosomal RNA large subunit methyltransferase N [EC:2.1.1.-]	0.000864125	-0.317536376	-0.030286815	-0.115668972	0.004567173	0.06505316	0.061142376	0.062227659	0.850148904	2.33368E-06	0.621429795	0.065966652	0.998586097	1.16868E-05	0.999553761	0.217661393
K07287 lipoprotein-34	0.015138367	1.354829337	0.697570123	1.335640717	0.066163284	0.857931085	0.69841998	0.718727564	0.819284587	0.11606973	0.320286644	0.066032887	0.998586097	0.168703944	0.999553761	0.217691464
K01256 aminopeptidase N [EC:3.4.11.2]	-0.013303111	0.261738519	0.263620282	0.309958258	0.009858049	0.150297266	0.165626335	0.166928462	0.17890092	0.083328449	0.114586986	0.066249234	0.998586097	0.127892969	0.999553761	0.217693894
K03416 methylmalonyl-CoA carboxyltransferase [EC:2.1.3.1]	-0.078628405	-1.965752366	0.092566047	1.12008348	0.064676858	0.776460827	0.581882892	0.60317686	0.225704694	0.012216952	0.873923359	0.066229026	0.998586097	0.026408852	0.999553761	0.217693894
K07312 putative dimethyl sulfoxide reductase subunit YnfH (DMSO reductase anchor subunit)	-0.076435828	1.869290703	0.218469166	1.903521457	0.076692596	1.08470307	1.006156249	1.024962273	0.320286389	0.086567132	0.828543146	0.066201897	0.998586097	0.131962937	0.999553761	0.217693894
K10000 arginine transport system ATP-binding protein [EC:3.6.3.-]	-0.032812651	1.722191486	0.239282235	1.456972701	0.066261896	0.893087922	0.765763945	0.784692607	0.621072249	0.055402097	0.755323651	0.066262114	0.998586097	0.091472394	0.999553761	0.217693894
K01278 dipeptidyl-peptidase 4 [EC:3.4.14.5]	-0.056939475	-3.452495055	-0.168876692	-1.213522841	0.033734435	0.531425569	0.652544232	0.654207254	0.093186773	7.95547E-10	0.796318327	0.066519982	0.998586097	7.89539E-09	0.999553761	0.218352843
K00656 formate C-acetyltransferase [EC:2.3.1.54]	-0.012733207	-0.093415051	-0.028492883	0.114094023	0.00555457	0.072698573	0.059880437	0.061561018	0.023053705	0.200474396	0.635223401	0.066751436	0.998586097	0.267416144	0.999553761	0.218924029
K01427 urease [EC:3.5.1.5]	0.01388487	-5.18633092	-0.788126736	1.14740719	0.061432361	0.76848302	0.600174138	0.619839328	0.821446096	2.02443E-10	0.192103482	0.067071911	0.998586097	2.33085E-09	0.999553761	0.219690871
K01461	0.031448765	0.246988843	-0.660630205	1.328879475	0.071133414	0.890358761	0.695797241	0.718555591	0.658946588	0.781792025	0.344654141	0.067327877	0.998586097	0.826494358	0.999553761	0.219690871
K01731 pectate disaccharide-lyase [EC:4.2.2.9]	-0.093119605	-0.420680541	-0.699289973	1.48561919	0.074132268	0.960407329	0.780982651	0.803765571	0.210715788	0.661900661	0.3727036	0.067481227	0.998586097	0.723609701	0.999553761	0.219690871
K02313 chromosomal replication initiator protein DnaA	0.000259775	-0.140014799	0.021713471	-0.063592788	0.003465165	0.04296711	0.033244378	0.034362062	0.940324716	0.001340918	0.515145475	0.067139867	0.998586097	0.003900947	0.999553761	0.219690871
K02760 PTS system, cellobiose-specific IIB component [EC:2.7.1.69]	-0.074016454	1.766187514	-0.18286378	0.781732955	0.044791837	0.541290724	0.408175853	0.422873889	0.10020484	0.001322021	0.655110946	0.067438109	0.998586097	0.003854798	0.999553761	0.219690871
K03597 sigma-E factor negative regulatory protein RseA	-0.044148926	2.996482549	1.177679836	1.630919812	0.070594663	0.972553148	0.862320771	0.881347029	0.532518596	0.002390525	0.175063788	0.06716648	0.998586097	0.006463891	0.999553761	0.219690871
K06023 HPr kinase/phosphorylase [EC:2.7.11.- 2.7.4.-]	-0.018996346	-1.387619107	-0.309136954	0.483194315	0.026419792	0.327296491	0.252991511	0.261519491	0.473071761	3.59101E-05	0.22457975	0.067580839	0.998586097	0.000146367	0.999553761	0.219690871
K06121 glycerol dehydratase medium subunit [EC:4.2.1.30]	-0.044713786	0.252615673	-0.878031378	1.047986869	0.060801658	0.729714885	0.54669525	0.566716266	0.46306133	0.729613231	0.111380464	0.06734962	0.998586097	0.781494104	0.999553761	0.219690871
K06942	-0.002287998	-0.311738484	0.039197354	-0.109122936	0.004676868	0.064722836	0.057809962	0.059052835	0.625291109	3.112E-06	0.499298006	0.067545088	0.998586097	1.52636E-05	0.999553761	0.219690871
K07650 two-component system, OmpR family, sensor histidine kinase CssS [EC:2.7.13.3]	0.056969944	-4.438802949	-0.460017193	1.086431757	0.06518577	0.768460975	0.566476728	0.588093897	0.383316046	3.34525E-08	0.418662891	0.067619363	0.998586097	2.30956E-07	0.999553761	0.219690871
K09765 hypothetical protein	-0.008499184	-1.440107993	0.138222199	-0.388617907	0.014100986	0.207098608	0.207413623	0.210210031	0.547450903	6.51618E-11	0.50666943	0.067424564	0.998586097	8.19577E-10	0.999553761	0.219690871
K03168 DNA topoisomerase I [EC:5.99.1.2]	-0.001532669	-0.283432095	0.023643514	-0.100268551	0.003625213	0.053339601	0.053641857	0.054350998	0.672965752	3.18291E-07	0.660324309	0.067992093	0.998586097	1.82682E-06	0.999553761	0.220713686
K02045 sulfate transport system ATP-binding protein [EC:3.6.3.25]	0.012293977	0.349914823	-0.412221058	0.608393527	0.035819945	0.427101485	0.318061821	0.329890952	0.731841019	0.413723444	0.197915297	0.068081337	0.998586097	0.489354452	0.999553761	0.220815299
K03149 thiamine biosynthesis ThiG	0.01305422	-0.613195498	-0.184928051	-0.391137016	0.023005041	0.274552491	0.204629318	0.212223565	0.571123172	0.026765812	0.368293202	0.068255531	0.998586097	0.050976767	0.999553761	0.22119203
K02548 1,4-dihydroxy-2-naphthoate octaprenyltransferase [EC:2.5.1.-]	0.006740066	0.263856711	0.114292011	-0.321153116	0.019475725	0.228671121	0.167974307	0.174440913	0.729694902	0.250100459	0.497799373	0.068550658	0.998586097	0.320488517	0.999553761	0.221959691
K04024 ethanolamine utilization protein EutJ	-0.019656361	-0.783387747	0.006148598	0.879908981	0.047413639	0.593130285	0.463237394	0.478414722	0.67895453	0.188274127	0.98943609	0.068820802	0.998586097	0.253627677	0.999553761	0.222523827
K09972 general L-amino acid transport system ATP-binding protein [EC:3.6.3.-]	-0.016282871	0.679874709	-0.178735124	0.869870121	0.045972065	0.580718261	0.458416342	0.472992673	0.723615315	0.243265064	0.697433765	0.068841667	0.998586097	0.313521528	0.999553761	0.222523827
K00198 carbon-monoxide dehydrogenase catalytic subunit [EC:1.2.99.2]	-0.04871007	-3.333875978	0.136299485	0.955781349	0.04127089	0.570828576	0.509396304	0.520383425	0.239474649	2.42392E-08	0.78957549	0.06919709	0.998586097	1.72341E-07	0.999553761	0.223293913
K03283 heat shock 70kDa protein 1/8	0.017263605	-3.048117515	0.74836732	1.033879201	0.049860186	0.658041345	0.547961068	0.562832157	0.729571062	6.96699E-06	0.175057174	0.069161935	0.998586097	3.19894E-05	0.999553761	0.223293913
K04095 cell filamentation protein	0.00127224	0.538489762	0.145107529	0.529974461	0.031924764	0.376793143	0.278041056	0.288624043	0.968256413	0.154716891	0.602887893	0.0692681	0.998586097	0.215113488	0.999553761	0.223333951
K01095 phosphatidylglycerophosphatase A [EC:3.1.3.27]	-0.044942676	0.617925013	0.176920658	-0.571791563	0.031043086	0.387242904	0.301521746	0.311484057	0.149445549	0.112328828	0.558674687	0.06934411	0.998586097	0.163703696	0.999553761	0.223390027
K01011 3-mercaptopyruvate sulfurtransferase [EC:2.8.1.2]	-0.009594884	1.845216955	0.021664685	1.602556044	0.069345957	0.958639022	0.854735873	0.873227881	0.890110285	0.055845145	0.979828482	0.069417496	0.998586097	0.092092535	0.999553761	0.223437566
K00762 orotate phosphoribosyltransferase [EC:2.4.2.10]	-0.003000816	-0.206717994	0.03416446	-0.085828818	0.004037367	0.05392384	0.045640219	0.046816834	0.458303783	0.000175075	0.455861878	0.069704784	0.998586097	0.000624144	0.999553761	0.223761642
K03413 two-component system, chemotaxis family, response regulator CheY	-0.008635576	-2.318450921	-0.104034261	-0.611155529	0.021184242	0.316392209	0.329804707	0.333438328	0.68402674	7.86189E-12	0.753076922	0.069764829	0.998586097	1.22324E-10	0.999553761	0.223761642
K04029 ethanolamine utilization protein EutP	-0.016453577	-0.062455391	-0.516405228	0.798622069	0.051550192	0.585464059	0.418451096	0.43566624	0.749967418	0.915165578	0.220034189	0.069732435	0.998586097	0.933537477	0.999553761	0.223761642
K04565 Cu/Zn superoxide dismutase [EC:1.15.1.1]	-0.016333352	1.087928091	0.183331364	0.889269979	0.047455281	0.597674337	0.47024336	0.485335878	0.731114128	0.070397657	0.697457401	0.06985666	0.998586097	0.111321772	0.999553761	0.223761642
K09897 hypothetical protein	0.030461054	2.811670658	0.756307558	1.581149421	0.075051031	0.998391746	0.840343171	0.862394026	0.685324694	0.005408001	0.370261947	0.069681953	0.998586097	0.013203006	0.999553761	0.223761642
K11444 two-component system, PleD family, response regulator WspR	-0.038261718	-0.875679756	-0.449453025	0.82992816	0.051929499	0.600660999	0.435668406	0.452971689	0.462213242	0.146641155	0.304704776	0.069870468	0.998586097	0.205610537	0.999553761	0.223761642
K01212 levanase [EC:3.2.1.65]	-0.043802416	-4.625559747	-0.342645394	-1.006579757	0.031806519	0.487570459	0.546012096	0.549836864	0.170194576	1.55403E-17	0.531720387	0.070095694	0.998586097	1.0211E-15	0.999553761	0.224294451
K00831 phosphoserine aminotransferase [EC:2.6.1.52]	-0.000710887	-0.498414185	-0.017857374	-0.132936038	0.005017873	0.07299254	0.071576672	0.072639692	0.887500144	1.30702E-10	0.803491601	0.070188164	0.998586097	1.55658E-09	0.999553761	0.224401923
K01950 NAD+ synthase (glutamine-hydrolysing) [EC:6.3.5.1]	-0.012212355	-1.941939502	-0.212574085	-0.33389874	0.011839121	0.175787258	0.180609259	0.182756531	0.303693998	6.11852E-22	0.241968469	0.07065084	0.998586097	1.66555E-19	0.999553761	0.225502808
K03760 putative membrane protein	0.005420874	-0.879712082	-0.271879869	-0.481505109	0.020959908	0.289567173	0.257916216	0.263516565	0.796219092	0.002739781	0.294333941	0.070618254	0.998586097	0.007306721	0.999553761	0.225502808
K06173 tRNA pseudouridine synthase A [EC:5.4.99.12]	-0.005259237	-0.309865784	0.042966528	0.096465641	0.0041169	0.057340819	0.051769033	0.052839881	0.203098266	2.07109E-07	0.408515557	0.070862149	0.998586097	1.24103E-06	0.999553761	0.225987991
K03390 heterodisulfide reductase subunit C [EC:1.8.98.1]	0.080530051	-5.247814318	0.045221669	-1.45131368	0.061749823	0.861216569	0.779311269	0.79529763	0.193871736	6.6619E-09	0.953841186	0.0709767	0.998586097	5.28927E-08	0.999553761	0.22616405
K07588 LAO/AO transport system kinase [EC:2.7.-.-]	-0.019303205	-2.269879016	-0.394947601	-0.764547706	0.021475056	0.338754235	0.418087085	0.419058297	0.369938194	2.63471E-10	0.347089967	0.071041592	0.998586097	2.92737E-09	0.999553761	0.226181709
K02444 DeoR family transcriptional regulator, glycerol-3-phosphate regulon repressor	0.007800096	1.47973407	0.418425206	0.648111988	0.031882435	0.418361265	0.345750868	0.355355854	0.807007838	0.00051614	0.229029595	0.071133476	0.998586097	0.001657126	0.999553761	0.226285208
K00645 [acyl-carrier-protein] S-malonyltransferase [EC:2.3.1.39]	-0.002534771	-0.201751292	-0.04309978	-0.071467347	0.003949391	0.049000832	0.037936621	0.039209871	0.521820258	5.8589E-05	0.258603452	0.071309241	0.998586097	0.000232102	0.999553761	0.226466264
K11332 two-component system, OmpR family, response regulator NblR	0.018250257	-2.301848759	0.015269092	1.029698439	0.059402116	0.720610483	0.545404925	0.564855712	0.759025604	0.00165806	0.977720678	0.071270599	0.998586097	0.004691066	0.999553761	0.226466264
K10834 heme-transporting ATPase	0.009128563	0.514017724	0.028340759	-0.117165893	0.005942256	0.07693337	0.062510061	0.064338002	0.126262099	2.92797E-10	0.651248326	0.071552234	0.998586097	3.18814E-09	0.999553761	0.227048764
K01912 phenylacetate-CoA ligase [EC:6.2.1.30]	-0.023436644	-2.092137001	-0.256048287	-0.579565988	0.024581861	0.343621504	0.312159848	0.318472061	0.34167422	6.8362E-09	0.414006744	0.071746452	0.998586097	5.41638E-08	0.999553761	0.227475649
K03424 Mg-dependent DNase [EC:3.1.21.-]	-0.003706131	0.094455779	0.09009701	0.069423546	0.003211937	0.043363544	0.037272482	0.038186422	0.250103798	0.030703825	0.01743129	0.072025838	0.998586097	0.05724671	0.999553761	0.228171629
K01951 GMP synthase (glutamine-hydrolysing) [EC:6.3.5.2]	-0.001512745	-0.346793837	0.003347184	-0.097728218	0.003934486	0.056117232	0.052879954	0.053808949	0.701079187	4.25561E-09	0.949654481	0.072304955	0.998586097	3.53336E-08	0.999553761	0.228747508
K08990 putative membrane protein	0.022822857	2.06079991	0.038668456	1.556372478	0.075394439	0.998143381	0.834646425	0.857004718	0.762462248	0.040407857	0.963139391	0.072327669	0.998586097	0.070801996	0.999553761	0.228747508
K00278 L-aspartate oxidase [EC:1.4.3.16]	-0.016396484	-1.149496573	-0.228889207	-0.350427857	0.016968945	0.224718525	0.187985493	0.193014815	0.335222983	8.05359E-07	0.226216972	0.072406784	0.998586097	4.36589E-06	0.999553761	0.228807838
K08372 putative serine protease PepD [EC:3.4.21.-]	-0.038067004	-1.819073674	-0.07325913	0.816621063	0.037031002	0.504526292	0.43961893	0.449918115	0.305355692	0.000404364	0.867984634	0.072484995	0.998586097	0.001333071	0.999553761	0.228865217
K00259 alanine dehydrogenase [EC:1.4.1.1]	-0.012729138	-2.155825908	0.102497518	-0.619354449	0.023194629	0.339247897	0.336635325	0.34137395	0.583832616	1.69656E-09	0.761391426	0.072600391	0.998586097	1.55798E-08	0.999553761	0.228995642
K08281 pyrazinamidase [EC:3.5.1.-]	0.028459012	1.457908826	-0.627099494	0.966100587	0.050780777	0.647517753	0.516645984	0.532579681	0.575891649	0.025574263	0.227658821	0.072646479	0.998586097	0.049050588	0.999553761	0.228995642
K00819 ornithine--oxo-acid transaminase [EC:2.6.1.13]	0.010609528	-4.289234522	0.599919926	-1.319112489	0.042650273	0.651552068	0.722205432	0.727656845	0.803835998	4.99276E-10	0.408115088	0.072829709	0.998586097	5.12868E-09	0.999553761	0.229151118
K02106 short-chain fatty acids transporter	-0.027100333	-1.086487897	-0.098453537	1.105206762	0.06192542	0.76522883	0.589965112	0.609993175	0.662186098	0.157408829	0.867797907	0.072983387	0.998586097	0.218140018	0.999553761	0.229151118
K03235 elongation factor EF-3	-0.012019567	-1.057428279	-0.343095835	1.062325027	0.057289053	0.721714456	0.56800127	0.58621649	0.834059307	0.144640938	0.54717103	0.07293088	0.998586097	0.20355488	0.999553761	0.229151118
K07666 two-component system, OmpR family, response regulator QseB	-0.020806705	1.811722665	0.247413683	0.738347176	0.047254211	0.543028684	0.391770534	0.407532416	0.660243698	0.001033378	0.529122727	0.072996446	0.998586097	0.003100946	0.999553761	0.229151118
K08172 MFS transporter, MHS family, shikimate and dehydroshikimate transport protein	0.057813422	2.431953589	0.428765051	1.245800809	0.062014942	0.811607312	0.66845454	0.68721949	0.352470161	0.00312122	0.522698002	0.072831054	0.998586097	0.008175237	0.999553761	0.229151118
K10844 DNA excision repair protein ERCC-2 [EC:3.6.1.-]	-0.037685505	-2.350886728	-0.068976613	0.536421824	0.021476041	0.307265508	0.291285712	0.296280317	0.081019287	1.20933E-12	0.813291151	0.073188173	0.998586097	2.21574E-11	0.999553761	0.229563892
K00557 tRNA (uracil-5-)-methyltransferase [EC:2.1.1.35]	-0.033159585	1.869588116	0.363144305	0.785981472	0.043211191	0.53954606	0.420538959	0.434394538	0.443869813	0.000664158	0.389896978	0.073367716	0.998586097	0.00207979	0.999553761	0.229937801
K09158 hypothetical protein	-0.024749204	2.36917356	0.915065377	1.327599661	0.068488904	0.88264676	0.71316215	0.734365527	0.718258314	0.007957436	0.202390071	0.073611102	0.998586097	0.01825755	0.999553761	0.230243825
K10117 multiple sugar transport system substrate-binding protein	-0.050422124	-1.273738331	0.099116302	0.914559408	0.045133698	0.593796688	0.492418114	0.505954475	0.265426254	0.033302451	0.840880674	0.073646608	0.998586097	0.061105267	0.999553761	0.230243825
K11717 cysteine desulfurase / selenocysteine lyase [EC:2.8.1.7 4.4.1.16]	-0.003285549	-0.305993941	-0.094625486	-0.166646941	0.005903345	0.08795349	0.091126594	0.092163724	0.578529122	0.000632671	0.301565326	0.073557258	0.998586097	0.001989364	0.999553761	0.230243825
K02884 large subunit ribosomal protein L19	-0.000322303	-0.114205619	0.00865388	-0.103445593	0.004169537	0.059560257	0.056288789	0.057266101	0.938472099	0.056778129	0.878120923	0.073833605	0.998586097	0.09334834	0.999553761	0.230639238
K02047 sulfate transport system permease protein	0.0306948	-0.165516287	-0.018706025	0.770146588	0.043496666	0.536278708	0.41248697	0.426578967	0.481308636	0.757957408	0.963918378	0.073990952	0.998586097	0.807767248	0.999553761	0.230931098
K09909 hypothetical protein	0.006292236	1.982351105	0.508549241	1.548135153	0.077776641	1.015593907	0.834054535	0.857674227	0.935611291	0.052517474	0.543409065	0.074048229	0.998586097	0.087758529	0.999553761	0.230931098
K01631 2-dehydro-3-deoxyphosphogalactonate aldolase [EC:4.1.2.21]	-0.00638729	0.259795417	-0.324853705	1.141610015	0.058158903	0.754739968	0.615021424	0.632851421	0.912672036	0.731088324	0.598519873	0.07422557	0.998586097	0.782854061	0.999553761	0.231294889
K01048 lysophospholipase [EC:3.1.1.5]	0.019633332	1.420249971	-0.038587778	0.574940859	0.029525533	0.381777488	0.309720279	0.318819194	0.506935967	0.000266775	0.901096472	0.074315674	0.998586097	0.000915927	0.999553761	0.231386467
K02405 RNA polymerase sigma factor for flagellar operon FliA	0.014996479	-0.367851877	-0.409801468	0.796619471	0.046134991	0.561970809	0.42704216	0.4421119	0.745520048	0.513586517	0.33953429	0.074552228	0.998586097	0.586714094	0.999553761	0.231744325
K03087 RNA polymerase nonessential primary-like sigma factor	-0.016251842	1.295915791	0.037364308	0.96792049	0.046817362	0.622393236	0.523392198	0.537165614	0.728901633	0.038758937	0.943229543	0.074543832	0.998586097	0.068460989	0.999553761	0.231744325
K06909	-0.022465981	0.277694902	0.664504314	0.728740863	0.042042208	0.513431546	0.391144392	0.404855164	0.59375423	0.58927985	0.0924217	0.074845406	0.998586097	0.657393007	0.999553761	0.232276744
K07340 hypothetical protein	-0.029893867	2.840650853	0.648842993	1.462750042	0.074969271	0.971047145	0.789430439	0.812477553	0.690556633	0.003888934	0.41306258	0.074789186	0.998586097	0.009946797	0.999553761	0.232276744
K00785	-0.006606278	-0.236709095	0.043626831	-0.125658524	0.004188636	0.063592311	0.069240802	0.069830618	0.116527208	0.000264635	0.530069057	0.074929388	0.998586097	0.000911868	0.999553761	0.232348168
K03518 carbon-monoxide dehydrogenase small subunit [EC:1.2.99.2]	-0.010063119	-2.052726058	-0.057576221	0.571320844	0.034014607	0.408733886	0.306573705	0.317767543	0.767691788	1.2347E-06	0.851405936	0.075177315	0.998586097	6.51721E-06	0.999553761	0.23254687
K06436 spore coat assemly protein	-0.018003277	-3.279013599	-0.387174241	1.375053647	0.071092805	0.917718182	0.742984144	0.764944151	0.800377869	0.000454183	0.603432925	0.075230599	0.998586097	0.00147813	0.999553761	0.23254687
K06918	-0.076303764	2.273992292	0.685158634	1.58071886	0.068775261	0.956354887	0.861055737	0.87904528	0.268726169	0.018477657	0.42806141	0.07512918	0.998586097	0.037660661	0.999553761	0.23254687
K07479 putative DNA topoisomerase	-0.079832832	2.338383189	1.29104623	1.393416432	0.069480825	0.912133949	0.754261923	0.77517815	0.252101354	0.01118443	0.090026987	0.075237547	0.998586097	0.02459542	0.999553761	0.23254687
K01889 phenylalanyl-tRNA synthetase alpha chain [EC:6.1.1.20]	-0.00195049	-0.397259546	0.035131362	-0.104072399	0.004781824	0.065125844	0.056715767	0.058046985	0.683839706	6.44549E-09	0.537028939	0.075982385	0.998586097	5.13886E-08	0.999553761	0.234639549
K03855 ferredoxin like protein	-0.161852812	0.42307779	-0.344118412	1.360688763	0.06560612	0.875398307	0.739919474	0.759077565	0.014569461	0.62947848	0.642878555	0.076037744	0.998586097	0.694540384	0.999553761	0.234639549
K02798 PTS system, mannitol-specific IIA component [EC:2.7.1.69]	-0.022136302	1.179085696	0.085201708	0.709883132	0.037020686	0.476722183	0.384812924	0.39628637	0.550637228	0.014324447	0.825219669	0.076234032	0.998586097	0.030193842	0.999553761	0.235054933
K01272 cytosol nonspecific dipeptidase [EC:3.4.13.18]	0.063124578	-1.115753284	0.179778666	1.196901138	0.060826866	0.793045377	0.650016427	0.668533435	0.300782679	0.161194029	0.782671217	0.076395694	0.998586097	0.222656921	0.999553761	0.235208781
K07489 transposase	-0.001223012	1.416577185	0.247301892	1.290436857	0.068456169	0.874669406	0.699532937	0.720960775	0.985766062	0.107097777	0.724432271	0.076469084	0.998586097	0.157343727	0.999553761	0.235208781
K08218 MFS transporter, PAT family, beta-lactamase induction signal transducer AmpG	0.009269133	-0.283941477	0.163442119	-0.370132151	0.010853763	0.170317064	0.206126911	0.206786692	0.394251845	0.097246118	0.429683213	0.07646301	0.998586097	0.14465455	0.999553761	0.235208781
K01139 guanosine-3',5'-bis(diphosphate) 3'-pyrophosphohydrolase [EC:3.1.7.2]	-0.025778027	1.425266145	0.451840829	0.646758753	0.035961412	0.448971312	0.349898651	0.361430798	0.474421809	0.001768784	0.199530745	0.076541137	0.998586097	0.004967453	0.999553761	0.235240542
K01227 mannosyl-glycoprotein endo-beta-N-acetylglucosaminidase [EC:3.2.1.96]	-0.05249183	-0.820529604	-0.143371809	0.916120758	0.051726449	0.640939923	0.495539758	0.512233565	0.311580139	0.202141555	0.772926103	0.076696411	0.998586097	0.269168925	0.999553761	0.235354776
K04762 ribosome-associated heat shock protein Hsp15	0.015383649	0.256438062	0.06991658	-0.437354732	0.023222538	0.296699029	0.237274605	0.244544123	0.508543026	0.388584314	0.768854416	0.076701819	0.998586097	0.464375924	0.999553761	0.235354776
K01811 putative family 31 glucosidase	0.010859897	-0.683937027	-0.063393235	-0.298779855	0.013300398	0.183733328	0.163627949	0.167182668	0.415300396	0.000264487	0.699258274	0.076913541	0.998586097	0.000911868	0.999553761	0.235571256
K02454 general secretion pathway protein E	-0.067119403	0.905571567	0.061422574	0.787838813	0.041997419	0.535779835	0.427733278	0.440903388	0.111776709	0.092741432	0.886102322	0.07695781	0.998586097	0.139313204	0.999553761	0.235571256
K03536 ribonuclease P protein component [EC:3.1.26.5]	-0.000699512	-0.238089414	0.19948124	0.230104254	0.017150732	0.181163024	0.123056148	0.128730835	0.967512088	0.190460724	0.108122985	0.076858662	0.998586097	0.25630149	0.999553761	0.235571256
K01619 deoxyribose-phosphate aldolase [EC:4.1.2.4]	0.003339914	-0.308696635	0.065969651	-0.112004704	0.005607206	0.073720081	0.061079007	0.062762698	0.552167784	4.43128E-05	0.28268307	0.077332816	0.998586097	0.000178139	0.999553761	0.23602168
K03609 septum site-determining protein MinD	-0.006533459	-0.850441873	-0.376343065	0.425301334	0.017352418	0.247849995	0.234194859	0.238263969	0.70698191	0.000746868	0.11118386	0.077263196	0.998586097	0.002308447	0.999553761	0.23602168
K03734 thiamine biosynthesis lipoprotein	0.002784318	-0.088815305	0.036419839	-0.104911835	0.004230985	0.060688698	0.057820797	0.058792159	0.511338208	0.145105981	0.530199145	0.077352684	0.998586097	0.203883702	0.999553761	0.23602168
K08156 MFS transporter, DHA1 family, arabinose polymer transporter	-0.002620311	-0.389984592	-0.121869219	-0.445576391	0.020672078	0.280961253	0.243912539	0.249698462	0.899276561	0.166860676	0.618413136	0.077351855	0.998586097	0.229237937	0.999553761	0.23602168
K08177 MFS transporter, OFA family, oxalate/formate antiporter	-0.030176534	1.422022778	-0.002025603	0.7408092	0.039628223	0.505107927	0.402833398	0.415273537	0.447371568	0.005422752	0.995997861	0.077442	0.998586097	0.013222077	0.999553761	0.236105169
K08326 aminopeptidase [EC:3.4.11.-]	-0.042175944	-0.250405465	-1.150432437	1.360232329	0.076369598	0.950795054	0.738780373	0.76333062	0.581462372	0.792574429	0.1225499	0.077759331	0.998586097	0.834627776	0.999553761	0.236883142
K08312 ADP-ribose diphosphatase [EC:3.6.1.-]	-0.034872011	2.423425692	0.271398861	1.48901446	0.074138397	0.977983958	0.813857266	0.835988782	0.638671009	0.014144907	0.739469097	0.077895408	0.998586097	0.029914673	0.999553761	0.237108147
K02749 PTS system, arbutin-like IIB component [EC:2.7.1.69]	-0.03424476	1.749468497	-0.204715393	0.94005397	0.0555908	0.673895948	0.509698163	0.527908341	0.53867163	0.010217768	0.688797255	0.077965676	0.998586097	0.022731999	0.999553761	0.237132633
K08082 two-component system, LytT family, sensor histidine kinase AlgZ [EC:2.7.13.3]	-0.015305479	-3.933985151	0.026221303	0.944311682	0.056424614	0.680352957	0.511955662	0.530492568	0.786508961	3.24557E-08	0.959253032	0.078072428	0.998586097	2.24888E-07	0.999553761	0.23726796
K01053 gluconolactonase [EC:3.1.1.17]	0.131608235	1.913079343	-0.860072787	1.259768445	0.069701307	0.874957992	0.685912746	0.708152313	0.060629394	0.030085081	0.212769257	0.078256163	0.998586097	0.056285834	0.999553761	0.237636842
K01308 g-D-glutamyl-meso-diaminopimelate peptidase [EC:3.4.19.11]	-0.005666528	-3.620892645	-0.305274976	1.219609981	0.057992945	0.781637307	0.670201854	0.686768392	0.922272005	6.9568E-06	0.649729422	0.078766309	0.998586097	3.19811E-05	0.999553761	0.237859275
K02041 phosphonate transport system ATP-binding protein	-0.000883225	1.21496984	-0.008838598	0.677448742	0.033596206	0.444519742	0.37141585	0.381389666	0.97905594	0.006904994	0.981061453	0.078700625	0.998586097	0.016253817	0.999553761	0.237859275
K02173 hypothetical protein	0.017054497	-0.941196527	-0.228390878	1.272371592	0.067836944	0.867884051	0.695162832	0.716363175	0.80179157	0.279621947	0.743181343	0.078718804	0.998586097	0.352044678	0.999553761	0.237859275
K03190 urease accessory protein	-0.020856015	1.259458279	0.367531986	1.116384918	0.061672922	0.7750401	0.608324254	0.627981025	0.73563259	0.105926896	0.547084567	0.078456789	0.998586097	0.156044607	0.999553761	0.237859275
K04079 molecular chaperone HtpG	-0.002965259	-1.01005412	-0.153877139	-0.212321325	0.008986985	0.126840059	0.117204203	0.119427449	0.741825438	1.91253E-13	0.192192666	0.078441885	0.998586097	4.14128E-12	0.999553761	0.237859275
K04760 transcription elongation factor GreB	-0.104606912	1.578586374	0.888058711	1.227225413	0.062806327	0.819185273	0.671786761	0.690894261	0.09756258	0.055569617	0.18917588	0.078697075	0.998586097	0.09167784	0.999553761	0.237859275
K10544 D-xylose transport system permease protein	-0.017013992	0.456680072	-0.478105234	1.029194745	0.057335469	0.717763783	0.561011077	0.57935232	0.767007461	0.525428169	0.396107932	0.078668563	0.998586097	0.597020499	0.999553761	0.237859275
K02132 F-type H+-transporting ATPase subunit alpha [EC:3.6.3.14]	0.007452587	-2.533126607	-0.185287794	0.722688487	0.046155003	0.537259926	0.391748498	0.407107796	0.871907403	4.86512E-06	0.637250588	0.07888097	0.998586097	2.31473E-05	0.999553761	0.237906172
K03703 excinuclease ABC subunit C	-0.004009631	-0.351233494	0.030185917	-0.090790814	0.003622352	0.05225085	0.050345094	0.051152023	0.269824798	2.34376E-10	0.550128815	0.078923495	0.998586097	2.65835E-09	0.999553761	0.237906172
K05790 lipopolysaccharide biosynthesis protein WzzE	0.058051177	1.778939186	0.120170547	1.715239053	0.081834882	1.101721555	0.943085152	0.9665242	0.479023289	0.108148979	0.898859127	0.078969118	0.998586097	0.15858244	0.999553761	0.237906172
K00858 NAD+ kinase [EC:2.7.1.23]	-0.002033808	-0.103632223	0.019634441	-0.098288603	0.004051097	0.057819556	0.054554882	0.055508317	0.616260667	0.074777072	0.719671476	0.079627452	0.998586097	0.117177394	0.999553761	0.238189227
K01537 Ca2+-transporting ATPase [EC:3.6.3.8]	-0.011669131	-2.579943745	0.044248595	-0.53949564	0.02063581	0.302165667	0.300594687	0.304777096	0.572459646	5.89591E-15	0.883264831	0.079722684	0.998586097	1.75542E-13	0.999553761	0.238189227
K02226 alpha-ribazole phosphatase [EC:3.1.3.73]	0.025996855	-0.553444301	-0.550441649	1.316617435	0.059968244	0.823522313	0.726465577	0.742781947	0.665168949	0.502426212	0.450395906	0.079318504	0.998586097	0.575517371	0.999553761	0.238189227
K02505 protein transport protein HofC	-0.0325885	2.140808729	1.380083964	1.417825416	0.069201946	0.923238058	0.78019037	0.800404812	0.638275284	0.021541752	0.079928187	0.079512861	0.998586097	0.042536588	0.999553761	0.238189227
K02813 PTS system, sorbose-specific IIB component [EC:2.7.1.69]	0.038849463	1.077170702	0.34317091	1.477886645	0.076607489	0.994194848	0.81019241	0.833676738	0.612695811	0.280069565	0.672782152	0.079287739	0.998586097	0.352375409	0.999553761	0.238189227
K03615 electron transport complex protein RnfC	0.001053788	-0.523564357	-0.024452721	-0.129125407	0.007709906	0.093275638	0.070412727	0.072941124	0.89143836	7.5087E-08	0.729105825	0.079699711	0.998586097	4.82558E-07	0.999553761	0.238189227
K03832 periplasmic protein TonB	4.16128E-05	-0.615323955	0.019964299	-0.559354369	0.018759606	0.285634354	0.313569691	0.316099694	0.998232608	0.032566062	0.949360564	0.079820143	0.999160802	0.060043184	0.999553761	0.238189227
K05350 beta-glucosidase [EC:3.2.1.21]	-0.055495853	0.807990829	0.011084379	0.641205439	0.037191496	0.456964957	0.350252376	0.362331705	0.137426093	0.078745858	0.974816147	0.079801076	0.998586097	0.122489985	0.999553761	0.238189227
K05808 putative sigma-54 modulation protein	-0.001293911	-0.271784076	0.120380308	0.241557483	0.017309266	0.188605492	0.130765466	0.136533316	0.940495577	0.151336152	0.359462405	0.079875579	0.998586097	0.211260834	0.999553761	0.238189227
K06938	-0.007961797	1.685215103	-0.137498016	1.509829032	0.076054965	1.000730132	0.830007911	0.852813286	0.916743803	0.093937234	0.868756708	0.079676113	0.998586097	0.140776563	0.999553761	0.238189227
K07559 putative RNA 2'-phosphotransferase [EC:2.7.1.-]	0.046586753	-0.117398204	0.517934681	0.891322217	0.048698414	0.616484193	0.487828777	0.503234335	0.340047473	0.849187779	0.29089765	0.079546007	0.998586097	0.882390246	0.999553761	0.238189227
K09160 hypothetical protein	0.0146912	1.82082405	0.168320881	1.429507698	0.071032557	0.940521901	0.786604607	0.807664122	0.836384122	0.054455277	0.830990853	0.079756771	0.998586097	0.090308556	0.999553761	0.238189227
K11203 PTS system, fructose-specific IIC-like component	0.009928462	1.734888112	-0.296713316	1.074251723	0.053554681	0.70802479	0.59094687	0.606869542	0.85313482	0.01523994	0.616691376	0.079719198	0.998586097	0.031859249	0.999553761	0.238189227
K00257	-0.015542752	-2.541168947	0.158746597	-0.500611383	0.019745189	0.286371572	0.279054333	0.283315277	0.432231214	7.40631E-16	0.570704874	0.080252871	0.998586097	3.035E-14	0.999553761	0.239127202
K00242 succinate dehydrogenase hydrophobic membrane anchor protein [EC:1.3.99.1]	0.013356656	1.964045699	0.152897255	1.548924392	0.076153289	1.014106335	0.85479138	0.877119805	0.860971208	0.054362332	0.858397437	0.08043081	0.998586097	0.090232947	0.999553761	0.239283228
K01525 bis(5'-nucleosyl)-tetraphosphatase (symmetrical) [EC:3.6.1.41]	-0.093385456	2.127670699	0.741763363	1.101176646	0.049540311	0.68468466	0.610239811	0.62346019	0.061053991	0.002196558	0.226998536	0.080377998	0.998586097	0.006022363	0.999553761	0.239283228
K01671	0.076784194	1.23964261	0.292709287	1.686338162	0.077522883	1.062693883	0.934809864	0.95601136	0.323288279	0.244968958	0.754833853	0.080767278	0.998586097	0.315504122	0.999553761	0.2400968
K00346 Na+-transporting NADH:ubiquinone oxidoreductase subunit A [EC:1.6.5.-]	0.023344823	-0.386606213	0.263877053	-0.674640946	0.025658014	0.376911024	0.377657722	0.382738359	0.364134471	0.306414183	0.48633276	0.080981312	0.998586097	0.380869031	0.999553761	0.240151764
K03088 RNA polymerase sigma-70 factor, ECF subfamily	0.004285144	-1.428359751	0.029831426	-0.379396651	0.010397803	0.166007646	0.215164888	0.215221362	0.680747283	3.92964E-15	0.890007147	0.08095554	0.998586097	1.24799E-13	0.999553761	0.240151764
K07742 hypothetical protein	-0.094012313	-1.114982464	-0.073620193	0.585792003	0.03880452	0.44413223	0.319382678	0.33233265	0.01640723	0.012948394	0.818163473	0.080981503	0.998586097	0.027722658	0.999553761	0.240151764
K08693 3'-nucleotidase [EC:3.1.3.6]	-0.030546471	0.65725594	0.132765065	0.537059211	0.033987976	0.399297525	0.293459587	0.304742824	0.370003457	0.101521991	0.651941391	0.08103783	0.998586097	0.15031092	0.999553761	0.240151764
K00005 glycerol dehydrogenase [EC:1.1.1.6]	-0.020163794	0.954733807	0.083797301	0.55979379	0.033550096	0.406236352	0.306911244	0.317908601	0.548600851	0.019859261	0.785384329	0.081288135	0.998586097	0.039917534	0.999553761	0.240448986
K05896 segregation and condensation protein A	-0.04819245	-1.096932233	-0.137235531	0.56770835	0.038672211	0.435729075	0.309526908	0.32244553	0.214336745	0.012703122	0.658445055	0.081327406	0.998586097	0.027304907	0.999553761	0.240448986
K11630 two-component system, OmpR family, bacitracin resistance response regulator BceR	-0.077208527	-3.086955221	-0.303333022	0.890820166	0.056590607	0.663672948	0.487019139	0.505815448	0.174184717	6.41251E-06	0.53479614	0.081238332	0.998586097	2.973E-05	0.999553761	0.240448986
K02562 mannitol operon repressor	0.036179533	1.312617649	-0.143664899	1.671312967	0.080793123	1.085683991	0.926877259	0.950115156	0.654838735	0.228257243	0.877131567	0.081595153	0.998586097	0.297194517	0.999553761	0.241053587
K03560 biopolymer transport protein TolR	-0.009771923	2.101894314	0.444010159	1.391145614	0.060424385	0.848502876	0.776963284	0.792216934	0.871708581	0.01417561	0.568951557	0.082117038	0.998586097	0.029945472	0.999553761	0.242407462
K01920 glutathione synthase [EC:6.3.2.3]	0.051506434	1.870385564	0.373464859	1.347138612	0.067562159	0.894203794	0.747452604	0.767498635	0.446856437	0.037886509	0.618408144	0.082251639	0.998586097	0.067229586	0.999553761	0.242616869
K03291 MFS transporter, SET family, sugar efflux transporter	0.022598145	1.620153427	0.077513119	1.538400779	0.077050831	1.020607206	0.854034442	0.876861445	0.769643073	0.114187627	0.927862164	0.082388001	0.998586097	0.166095056	0.999553761	0.242831146
K03598 sigma-E factor negative regulatory protein RseB	-0.022595814	1.765984592	0.51791852	1.538162724	0.068242537	0.950984591	0.859332872	0.877051458	0.740950555	0.06496253	0.548060239	0.082500232	0.998586097	0.10415322	0.999553761	0.24297402
K08138 MFS transporter, SP family, xylose:H+ symportor	0.005405036	-3.871158146	-0.238161508	-1.228897011	0.042716023	0.645673117	0.694513294	0.70090127	0.899451934	1.10265E-08	0.732372411	0.082582778	0.998586097	8.28838E-08	0.999553761	0.243029318
K00219 2,4-dienoyl-CoA reductase (NADPH2) [EC:1.3.1.34]	-0.033161645	0.104036727	-0.192819662	0.499828155	0.0285203	0.35522206	0.276133271	0.285298331	0.246492185	0.769956545	0.486603754	0.082817755	0.998586097	0.816672528	0.999553761	0.243166276
K00705 4-alpha-glucanotransferase [EC:2.4.1.25]	-0.000577374	-0.615833365	0.001058322	-0.143462792	0.00463082	0.071391668	0.081363693	0.081859857	0.900917016	3.43288E-15	0.989647627	0.082715393	0.998586097	1.13763E-13	0.999553761	0.243166276
K04752 nitrogen regulatory protein P-II 2	0.026307651	-0.036210841	-0.104283758	0.886244857	0.052743216	0.642753373	0.488643674	0.505867196	0.618544996	0.955136477	0.831433694	0.082820736	0.998586097	0.965011961	0.999553761	0.243166276
K07782 LuxR family transcriptional regulator	0.004420888	2.104094393	-0.181364596	1.405443658	0.07912966	0.992759239	0.777789051	0.803050363	0.955508899	0.035439649	0.816093812	0.083132526	0.998586097	0.063918837	0.999553761	0.243706198
K11719 lipopolysaccharide export system protein LptC	0.022883724	2.215544551	0.482647902	1.475055403	0.075432497	0.990840235	0.819964038	0.842649611	0.761964538	0.026592403	0.557429759	0.08306918	0.998586097	0.050697173	0.999553761	0.243706198
K02970 small subunit ribosomal protein S21	0.005276978	-0.269076083	-0.024559429	-0.122885055	0.006584662	0.084648299	0.068189739	0.070235038	0.423965951	0.001744506	0.719477223	0.083220204	0.998586097	0.004910127	0.999553761	0.243774739
K04031 ethanolamine utilization protein EutS	-0.020674531	-0.524289525	-0.470685139	0.788651718	0.050570145	0.592236198	0.434072163	0.450875321	0.68315676	0.377204815	0.280792313	0.08330167	0.998586097	0.452922338	0.999553761	0.243774739
K09132 hypothetical protein	0.068268397	-2.973766177	-0.523878952	-1.3202534	0.06107189	0.837982712	0.738252052	0.754908697	0.26514319	0.000495122	0.479574418	0.083347805	0.998586097	0.001595022	0.999553761	0.243774739
K09014 Fe-S cluster assembly protein SufB	-0.006412194	-0.473604673	-0.063970837	-0.157836863	0.006168023	0.090055651	0.089017303	0.090292696	0.299942087	4.12086E-07	0.474025869	0.083492791	0.998586097	2.33352E-06	0.999553761	0.244011525
K02314 replicative DNA helicase [EC:3.6.1.-]	0.006145456	-0.036897872	0.040976268	-0.08698584	0.003727842	0.052714122	0.048878792	0.049793692	0.101008031	0.484864956	0.40382833	0.083690199	0.998586097	0.558591399	0.999553761	0.244221901
K10440 ribose transport system permease protein	-0.018841421	0.812993366	-0.206368976	0.365814032	0.014444531	0.210219451	0.206355883	0.209406444	0.193781916	0.00015412	0.319669764	0.083692942	0.998586097	0.000555679	0.999553761	0.244221901
K11534 DeoR family transcriptional regulator, deoxyribose operon repressor	0.051473464	1.742861849	-0.704601935	1.171850423	0.067298981	0.837081836	0.649778885	0.671430491	0.445375124	0.038766417	0.280781646	0.08397324	0.998586097	0.068460989	0.999553761	0.244852346
K01676 fumarate hydratase, class I [EC:4.2.1.2]	-0.010008352	-1.202463567	-0.346213195	-0.555801942	0.022286759	0.322861173	0.313854333	0.31869719	0.653926224	0.000262594	0.272604502	0.084204841	0.998586097	0.000906474	0.999553761	0.245339947
K00174 2-oxoglutarate ferredoxin oxidoreductase subunit alpha [EC:1.2.7.3]	-0.01390072	-3.340238443	0.184048339	-0.69997412	0.023630664	0.360606832	0.398446554	0.401521816	0.557110633	6.4428E-17	0.645135874	0.084323831	0.998586097	3.45824E-15	0.999553761	0.245498946
K04771 serine protease Do [EC:3.4.21.107]	0.007683109	0.957750172	0.057427508	1.016197755	0.051857506	0.683260556	0.567704761	0.58321772	0.882385709	0.162735742	0.919626098	0.084482624	0.998586097	0.224298702	0.999553761	0.245586899
K05338 holin-like protein	0.036724123	-3.398268399	0.113973161	0.890248583	0.054713185	0.657316172	0.49292591	0.510933286	0.502955847	6.25196E-07	0.817613494	0.084482924	0.998586097	3.46311E-06	0.999553761	0.245586899
"K04067 primosomal replication protein N"""	-0.009740791	1.135595134	0.281792833	0.844169331	0.046371688	0.590306617	0.47008711	0.484665852	0.833861866	0.055982953	0.550216462	0.084595747	0.998586097	0.092239963	0.999553761	0.245727431
K01429 urease beta subunit [EC:3.5.1.5]	0.036117512	0.568427036	0.315287241	0.958911422	0.051407311	0.662343196	0.534999548	0.550920023	0.483238179	0.391932741	0.556960914	0.084805612	0.998586097	0.467205404	0.999553761	0.245775047
K03924 MoxR-like ATPase [EC:3.6.3.-]	-0.003204982	-0.808474369	-0.137053274	-0.246992589	0.009045249	0.134953883	0.140311705	0.141879231	0.723512739	1.13003E-08	0.331013247	0.084752512	0.998586097	8.46082E-08	0.999553761	0.245775047
K05799 GntR family transcriptional regulator, transcriptional repressor for pyruvate dehydrogenase complex	0.013867725	1.103198338	0.255166343	0.607027203	0.030051609	0.401499944	0.339970791	0.348723089	0.645029411	0.006619488	0.454666303	0.084779106	0.998586097	0.015668862	0.999553761	0.245775047
K00177 2-oxoglutarate ferredoxin oxidoreductase subunit gamma [EC:1.2.7.3]	-0.018276001	-6.30343364	-0.104590704	-0.964482677	0.036450685	0.5388379	0.547819608	0.55468793	0.61671636	8.13538E-24	0.848970119	0.085119807	0.998586097	4.72089E-21	0.999553761	0.246498166
K01991 polysaccharide export outer membrane protein	-0.001260246	-0.972187259	-0.283342989	-0.60784163	0.022304254	0.332725493	0.345802876	0.349674003	0.955004881	0.003930343	0.414500559	0.085203814	0.998586097	0.010019089	0.999553761	0.24655409
K07393 putative glutathione S-transferase	-0.05969181	1.606786513	-0.305303473	1.07022955	0.052885909	0.707704257	0.600597678	0.615948459	0.260547426	0.024380478	0.612328511	0.085341678	0.998586097	0.047092753	0.999553761	0.246612906
K09686 antibiotic transport system permease protein	0.008041676	-0.264716693	-0.018626814	-0.381195075	0.018970848	0.253082241	0.213855327	0.219397399	0.672153127	0.29699271	0.930764422	0.085353562	0.998586097	0.370003013	0.999553761	0.246612906
K01847 methylmalonyl-CoA mutase [EC:5.4.99.2]	-0.019567763	-2.600945456	-0.356242667	-0.656433285	0.03127897	0.425243074	0.369326289	0.378074634	0.532386173	5.91781E-09	0.337061911	0.08556838	0.998586097	4.75797E-08	0.999553761	0.247046284
K09161 hypothetical protein	0.003122185	1.617376608	0.040506251	1.582020358	0.078087145	1.046065188	0.889101687	0.911715219	0.968151219	0.123843724	0.963752004	0.085753232	0.998586097	0.177832868	0.999553761	0.247392556
K04772 serine protease DegQ [EC:3.4.21.-]	0.019543572	2.010418813	0.18703027	0.924979024	0.056930947	0.68514106	0.51462451	0.53334597	0.731788745	0.003783429	0.717042861	0.085916814	0.998586097	0.009702992	0.999553761	0.247489778
K07644 two-component system, OmpR family, heavy metal sensor histidine kinase CusS [EC:2.7.13.3]	-0.005739211	0.933567991	-0.191369426	0.570532474	0.032501668	0.407192625	0.318532598	0.32892219	0.860037455	0.023035435	0.549329435	0.085871043	0.998586097	0.044973993	0.999553761	0.247489778
K03606 putative colanic acid biosysnthesis UDP-glucose lipid carrier transferase	0.012353806	-1.461077934	-0.274521982	-0.413470196	0.019736893	0.26831649	0.233021387	0.238542086	0.5321662	1.69748E-07	0.241525957	0.086090304	0.998586097	1.02684E-06	0.999553761	0.247802226
K00386	-0.000543193	-4.272106382	-0.115024462	0.927975876	0.058608564	0.696393061	0.51696695	0.536348805	0.992615569	5.3835E-09	0.824375025	0.086653957	0.998586097	4.38644E-08	0.999553761	0.247962207
K00648 3-oxoacyl-[acyl-carrier-protein] synthase III [EC:2.3.1.180]	-0.001755707	-0.670034673	0.005985691	-0.177023956	0.006757367	0.099712708	0.100949672	0.102241789	0.795302037	2.37489E-10	0.952835248	0.08642947	0.998586097	2.68567E-09	0.999553761	0.247962207
K01886 glutaminyl-tRNA synthetase [EC:6.1.1.18]	-0.009264158	-0.461494512	-0.007428213	-0.13778037	0.006675938	0.090251031	0.077727007	0.079620543	0.16696504	8.1215E-07	0.924053056	0.086601892	0.998586097	4.39645E-06	0.999553761	0.247962207
K04516 chorismate mutase [EC:5.4.99.5]	0.004385011	-3.276832195	-0.044792555	-0.833690946	0.0300359	0.451071935	0.47687292	0.481731195	0.884092633	1.12856E-11	0.925351046	0.086574661	0.998586097	1.68665E-10	0.999553761	0.247962207
K06138 pyrroloquinoline quinone biosynthesis protein D	0.093932607	-2.200177274	-0.101338241	-1.505721701	0.050017296	0.767942355	0.864133781	0.869969796	0.062016217	0.004671723	0.906877818	0.086545925	0.998586097	0.011621369	0.999553761	0.247962207
K07693 two-component system, NarL family, response regulator DesR	-0.016584291	-0.092004992	0.02765105	0.817215419	0.041238873	0.547771396	0.460109889	0.472262149	0.688054728	0.866803553	0.952197434	0.086608178	0.998586097	0.896198682	0.999553761	0.247962207
K08349 formate dehydrogenase-N, beta subunit [EC:1.2.1.2]	0.013567288	2.138786303	-0.142366038	1.619232748	0.08090575	1.079453553	0.912287006	0.93591696	0.867015564	0.049090659	0.876301944	0.086666403	0.998586097	0.083148668	0.999553761	0.247962207
K09927 hypothetical protein	-0.031326594	1.586679497	0.247189146	1.311725271	0.073095664	0.926659337	0.734460039	0.757547703	0.668754498	0.088590693	0.737147639	0.086408555	0.998586097	0.134509613	0.999553761	0.247962207
K11258 acetolactate synthase II small subunit [EC:2.2.1.6]	-0.023992134	1.708589716	0.125769854	1.514978715	0.072074782	0.982336237	0.856436441	0.876462747	0.739617847	0.083708522	0.883541158	0.086951845	0.998586097	0.128220731	0.999553761	0.24859226
K00026 malate dehydrogenase [EC:1.1.1.37]	0.00441713	-0.361166604	0.291117422	-0.412566931	0.021503992	0.281689967	0.232282016	0.238778973	0.837486695	0.201460103	0.212992674	0.087077044	0.998586097	0.268449109	0.999553761	0.248687192
K03837 serine transporter	0.033587944	2.14274746	1.066483168	1.408022351	0.065347194	0.899896744	0.797380616	0.815014153	0.607894984	0.018316544	0.18406911	0.087115709	0.998586097	0.037408547	0.999553761	0.248687192
K06385 stage II sporulation protein P	-0.101065573	-3.619358292	-0.118622047	0.969491985	0.058846259	0.715035113	0.542043815	0.56129428	0.08763596	1.03005E-06	0.827214607	0.087180816	0.998586097	5.49793E-06	0.999553761	0.248687192
K01137 N-acetylglucosamine-6-sulfatase [EC:3.1.6.14]	-0.014031557	-4.543055048	-0.171091805	-1.008694203	0.028985785	0.460387194	0.583891738	0.584565408	0.628921248	1.3539E-18	0.770108244	0.087487508	0.998586097	1.2285E-16	0.999553761	0.249189007
K02411 flagellar assembly protein FliH	-0.014072452	0.521112005	-1.218776235	1.115463537	0.063993911	0.800944223	0.625878341	0.646353694	0.826198703	0.516129399	0.054275012	0.087445309	0.998586097	0.588477575	0.999553761	0.249189007
K00433 chloride peroxidase [EC:1.11.1.10]	0.01825887	0.994333097	-0.185768591	0.831733737	0.053948066	0.632764984	0.464390604	0.482308543	0.735420936	0.117863342	0.689981715	0.087679523	0.998586097	0.170530446	0.999553761	0.24954941
K01582 lysine decarboxylase [EC:4.1.1.18]	-0.030057905	0.087377481	-0.018913011	0.50123944	0.026864162	0.347735789	0.282473174	0.290739427	0.264696893	0.801890969	0.946749835	0.087764481	0.998586097	0.842803774	0.999553761	0.249604803
K10550 D-allose transport system permease protein	-0.040298655	-0.081500751	-0.871416906	1.43258619	0.072813988	0.965883848	0.809829163	0.831341671	0.580652124	0.932849568	0.28446844	0.087908578	0.998586097	0.948023921	0.999553761	0.249828182
K09457 7-cyano-7-deazaguanine reductase [EC:1.7.1.13]	-0.004987148	1.646805836	0.219931245	0.77376784	0.043927913	0.553221194	0.43524394	0.449215331	0.909738112	0.003318663	0.614445051	0.088041993	0.998586097	0.008638951	0.999553761	0.25002089
K03612 electron transport complex protein RnfG	-0.014171099	-0.2819773	0.22345965	-0.288995633	0.019661276	0.224657127	0.161340685	0.167903272	0.472001511	0.211071405	0.169098797	0.088275768	0.998586097	0.278819108	0.999553761	0.250125616
K07184 SH3 domain protein	-0.011838196	2.258843016	0.260471514	1.510677451	0.075043826	1.005998745	0.855895192	0.877594553	0.87483227	0.025974602	0.761505362	0.088242767	0.998586097	0.049693378	0.999553761	0.250125616
K07186 membrane protein	0.039651227	2.311382937	0.131413588	1.559141665	0.069065964	0.969922872	0.888261834	0.905692013	0.566620414	0.018222639	0.882681404	0.088223124	0.998586097	0.037296711	0.999553761	0.250125616
K01770 2-C-methyl-D-erythritol 2,4-cyclodiphosphate synthase [EC:4.6.1.12]	0.001599931	-0.437455921	-0.033212127	-0.115890247	0.00471009	0.068232396	0.066326544	0.06735014	0.734496752	1.2562E-09	0.617645998	0.088365138	0.998586097	1.185E-08	0.999553761	0.250192825
K03520 carbon-monoxide dehydrogenase large subunit [EC:1.2.99.2]	0.045888961	-4.968376353	-0.727764785	0.900148471	0.05730976	0.680247798	0.504505699	0.523465619	0.424362328	9.01989E-12	0.152246838	0.088569289	0.998586097	1.37672E-10	0.999553761	0.250584677
K03839 flavodoxin I	0.00426263	-0.208225397	0.130781459	-0.381429812	0.013066659	0.199410121	0.220371362	0.222070257	0.74463971	0.297805765	0.55420045	0.088932631	0.998586097	0.370894696	0.999553761	0.251426007
K02601 transcriptional antiterminator NusG	-0.004025083	-0.208438048	0.039109195	-0.08379042	0.005107737	0.062119906	0.047132605	0.048802606	0.431723517	0.00096862	0.408626084	0.089058011	0.998586097	0.002918111	0.999553761	0.251593834
K08169 MFS transporter, DHA2 family, multidrug resistance protein	0.002353628	-0.407411251	-0.023426363	-0.482066805	0.017407444	0.261882201	0.278145529	0.280904737	0.892600106	0.121554632	0.933045526	0.08920549	0.998586097	0.175007443	0.999553761	0.251823795
K00373 nitrate reductase 1, delta subunit [EC:1.7.99.4]	-0.043659649	1.576846821	0.2798961	1.526858936	0.066450832	0.94080666	0.874315387	0.89053918	0.512015466	0.095482329	0.749529799	0.089497857	0.998586097	0.142364302	0.999553761	0.251964425
K02874 large subunit ribosomal protein L14	-0.00196066	-0.308275617	-0.010953617	-0.096896869	0.005037272	0.066288701	0.054989099	0.056499214	0.697570947	6.43527E-06	0.842509772	0.089409532	0.998586097	2.97631E-05	0.999553761	0.251964425
K03188 urease accessory protein	-0.025848121	0.857408852	0.029097016	0.871665044	0.052368969	0.642115048	0.491138271	0.50817154	0.62221336	0.183487023	0.952874793	0.08935723	0.998586097	0.248231823	0.999553761	0.251964425
K06442 putative hemolysin	-0.003411719	-1.292941197	0.006694276	0.469815919	0.03083809	0.360478736	0.263786991	0.27403874	0.912031799	0.000432476	0.979803865	0.089519767	0.998586097	0.001418754	0.999553761	0.251964425
K00973 glucose-1-phosphate thymidylyltransferase [EC:2.7.7.24]	-0.007510165	-0.71628175	-0.168110054	-0.160508067	0.006159706	0.09104365	0.092529765	0.093691818	0.224365972	3.37919E-13	0.072210143	0.089753144	0.998586097	6.77793E-12	0.999553761	0.252062809
K03835 tryptophan-specific transport protein	-0.054358645	2.709561318	1.536795468	1.290748858	0.063428686	0.85587571	0.735077726	0.753148884	0.392594942	0.00181948	0.039069132	0.089632461	0.998586097	0.005087337	0.999553761	0.252062809
K07821 trimethylamine-N-oxide reductase (cytochrome c) 2, cytochrome c-type subunit TorY	-0.004552475	0.526057115	0.606370781	1.679859437	0.07403727	1.043555905	0.961966133	0.980381699	0.951038792	0.614814095	0.529892349	0.089693015	0.998586097	0.68072531	0.999553761	0.252062809
K05879 dihydroxyacetone kinase, C-terminal domain [EC:2.7.1.-]	0.016392788	0.571317615	0.415980947	0.639399059	0.040407631	0.482732463	0.360124745	0.37345801	0.685460955	0.238186146	0.250773987	0.089946298	0.998586097	0.308045902	0.999553761	0.252419251
K01848 methylmalonyl-CoA mutase, N-terminal domain [EC:5.4.99.2]	-0.029520746	-1.96474809	0.352856039	0.86290922	0.049739735	0.623710417	0.48837749	0.504264196	0.553597125	0.001914853	0.471652621	0.090109196	0.998586097	0.005318882	0.999553761	0.252690321
K02750 PTS system, arbutin-like IIC component	-0.042023814	1.704252702	-0.233736858	0.939386583	0.056543242	0.693801203	0.531059445	0.549441244	0.458331023	0.014993062	0.660781146	0.090389681	0.998586097	0.031412071	0.999553761	0.253104391
K03721 transcriptional regulator of aroF, aroG, tyrA and aromatic amino acid transport	-0.023895927	0.926654668	0.270421165	0.305818827	0.018804983	0.228152834	0.172701797	0.178858908	0.205485406	7.29769E-05	0.120516981	0.090367345	0.998586097	0.000280924	0.999553761	0.253104391
K03101 signal peptidase II [EC:3.4.23.36]	-0.000354262	-0.179457237	0.013718897	-0.112114616	0.00501357	0.070346483	0.064325015	0.065594526	0.943747147	0.011581566	0.831542628	0.090483648	0.998586097	0.025351723	0.999553761	0.253181484
K05874 methyl-accepting chemotaxis protein I, serine sensor receptor	-0.025481993	0.468480388	-0.815862111	1.265328123	0.067347682	0.878213544	0.719981246	0.740477822	0.705610472	0.594389647	0.259825073	0.090559412	0.998586097	0.66234472	0.999553761	0.253207572
K01046 triacylglycerol lipase [EC:3.1.1.3]	-0.002440236	-1.233982105	-0.495808089	0.741258946	0.049607449	0.574903459	0.417649447	0.434173025	0.960822302	0.033193745	0.237957287	0.090840725	0.998586097	0.060993906	0.999553761	0.253807921
K00108 choline dehydrogenase [EC:1.1.99.1]	0.091999432	2.163541215	0.618464753	1.527810227	0.077075107	1.030115508	0.872685952	0.895116819	0.234209755	0.037112387	0.480148754	0.090926836	0.998586097	0.06615309	0.999553761	0.253862397
K01408 insulysin [EC:3.4.24.56]	-0.058396307	-0.978468712	0.143970066	0.854981867	0.054836785	0.65147705	0.483557105	0.501692698	0.288358512	0.134888767	0.766519842	0.091419452	0.998586097	0.191670803	0.999553761	0.254600007
K01850 chorismate mutase [EC:5.4.99.5]	0.059331553	-3.977615608	0.027881931	-1.004176735	0.039419153	0.579467714	0.581545586	0.589309945	0.134059124	1.0713E-10	0.961855127	0.091458255	0.998586097	1.27985E-09	0.999553761	0.254600007
K03775 FKBP-type peptidyl-prolyl cis-trans isomerase SlyD [EC:5.2.1.8]	-0.011129871	0.234388744	0.281810141	-0.350473434	0.020106696	0.253258873	0.199283486	0.205677502	0.580587979	0.355963728	0.160402762	0.091456835	0.998586097	0.431070151	0.999553761	0.254600007
K07089	-0.002780923	-0.006066884	0.144951015	0.53120545	0.029438827	0.377126925	0.302541658	0.311726825	0.924846457	0.987182911	0.632895418	0.091442096	0.998586097	0.991344947	0.999553761	0.254600007
K09800 hypothetical protein	-0.035612465	2.126069119	0.828688124	1.004693179	0.054886768	0.708364451	0.573339708	0.590298881	0.517281161	0.003073723	0.151449612	0.091830173	0.998586097	0.008078591	0.999553761	0.25544875
K00839 aminotransferase [EC:2.6.1.-]	0.000287466	-0.653749284	-0.003869307	0.691265922	0.046911344	0.54056651	0.390863424	0.406504636	0.995117564	0.228121462	0.99212109	0.092111984	0.998746803	0.297119239	0.999553761	0.255625965
K02399 flagella synthesis protein FlgN	0.069380015	0.515318505	-0.062322002	1.565323053	0.079847514	1.063895601	0.897452407	0.920837629	0.386068411	0.628719164	0.944774117	0.092229258	0.998586097	0.693903485	0.999553761	0.255625965
K02530 DeoR family transcriptional regulator, lactose phosphotransferase system repressor	-0.004550945	-0.223001731	-0.199912052	0.823995103	0.05210997	0.624681638	0.467504327	0.484672548	0.930504605	0.72152618	0.669841491	0.0921884	0.998586097	0.774573598	0.999553761	0.255625965
K05844 ribosomal protein S6 modification protein	0.024241893	1.072643606	0.150397662	1.291928111	0.062849998	0.854576045	0.742361581	0.759933629	0.700171789	0.211060118	0.839860288	0.092198394	0.998586097	0.278819108	0.999553761	0.255625965
K11076 putrescine transport system ATP-binding protein	-0.055893702	1.957655553	-0.275715086	0.889486855	0.054693317	0.665552174	0.505257309	0.523133498	0.308192627	0.003701896	0.586480601	0.09215087	0.998586097	0.009525946	0.999553761	0.255625965
K02484 two-component system, OmpR family, sensor kinase [EC:2.7.13.3]	-0.004884915	-1.813494828	-0.081565752	-0.368569323	0.012736793	0.194481129	0.215264506	0.21690575	0.701786091	4.35322E-17	0.705550491	0.092357025	0.998586097	2.51366E-15	0.999553761	0.255794057
K00796 dihydropteroate synthase [EC:2.5.1.15]	0.002043291	0.053466491	0.016359912	-0.110143407	0.005062848	0.070506669	0.06364109	0.064958602	0.687002046	0.449263367	0.797651377	0.093043492	0.998586097	0.523911472	0.999553761	0.25716114
K01155 type II restriction enzyme [EC:3.1.21.4]	0.001815469	-1.800095148	-0.007915984	-0.462927207	0.019722562	0.282542614	0.268525813	0.273082963	0.926761545	1.55573E-09	0.97654041	0.093120539	0.998586097	1.43905E-08	0.999553761	0.25716114
K01466 allantoinase [EC:3.5.2.5]	-0.040045056	-0.306722967	-0.172984658	0.862070514	0.052903742	0.645347483	0.491093597	0.508358882	0.450085464	0.635167663	0.725389387	0.093005969	0.998586097	0.699198141	0.999553761	0.25716114
K07136	0.083258927	2.205057663	-0.473019925	1.46144987	0.081140291	1.041068286	0.836713001	0.861979702	0.306231782	0.035557007	0.573102233	0.093069448	0.998586097	0.064069859	0.999553761	0.25716114
K10227 sorbitol/mannitol transport system substrate-binding protein	0.023466983	-5.652016433	-0.375177395	1.132487419	0.06093802	0.793751608	0.649827184	0.668404919	0.700626116	2.55416E-11	0.564988174	0.093287279	0.998586097	3.59185E-10	0.999553761	0.257435062
K09894 hypothetical protein	-0.041326701	2.857144333	0.847604951	1.47872292	0.075347688	1.006000682	0.851039102	0.873013982	0.584049602	0.005035318	0.321647433	0.093382588	0.998586097	0.012420452	0.999553761	0.257511608
K01136 iduronate 2-sulfatase [EC:3.1.6.13]	-0.008522337	-3.770402849	-0.363806802	-0.875676188	0.04052681	0.563568545	0.507444292	0.518043435	0.833682737	2.78926E-10	0.475066193	0.094044633	0.998586097	3.04581E-09	0.999553761	0.258402377
K01512 acylphosphatase [EC:3.6.1.7]	0.001859825	1.317423663	-0.071508633	0.620096117	0.039963361	0.475565202	0.353516979	0.366725048	0.962933417	0.006196216	0.840106453	0.093939323	0.998586097	0.014767841	0.999553761	0.258402377
K02545 penicillin binding protein 2 prime	-0.070474212	-3.466028287	-0.39753958	0.961006466	0.051555801	0.673140584	0.552746292	0.568405516	0.173364816	6.88844E-07	0.473673534	0.093976948	0.998586097	3.77724E-06	0.999553761	0.258402377
K02584 Nif-specific regulatory protein	0.023337305	-0.503549714	-0.114308307	-0.319712904	0.019119519	0.23675367	0.182920054	0.189093769	0.223851605	0.034806491	0.533440343	0.09396581	0.998586097	0.063031107	0.999553761	0.258402377
K07749 formyl-CoA transferase [EC:2.8.3.16]	-0.039646403	-0.164575533	-0.151316879	0.579746836	0.031001093	0.405396748	0.333550782	0.342943473	0.20260721	0.685258375	0.651050632	0.094015901	0.998586097	0.744659158	0.999553761	0.258402377
K01425 glutaminase [EC:3.5.1.2]	-0.009092819	-0.654050872	0.093720866	-0.3246738	0.010674853	0.165321414	0.191189829	0.192215269	0.395470726	0.000109829	0.625057008	0.094282254	0.998586097	0.000410755	0.999553761	0.258868638
K01250 pyrimidine-specific ribonucleoside hydrolase [EC:3.2.-.-]	-0.031168588	0.228813723	-0.275334697	1.1104263	0.061436042	0.791216176	0.638764713	0.65780197	0.612548525	0.772770673	0.667356082	0.09448035	0.998586097	0.818973592	0.999553761	0.258881472
K03573 DNA mismatch repair protein MutH	0.020661395	1.277070949	-0.185099184	1.253191372	0.060912174	0.830974476	0.725515359	0.742397804	0.734859094	0.12610929	0.799143141	0.094490719	0.998586097	0.180609735	0.999553761	0.258881472
K06608 DeoR family transcriptional regulator, myo-inositol catabolism operon repressor	0.013315705	-2.035995917	-0.654194385	1.016622806	0.059129009	0.743041058	0.583182712	0.602029409	0.822083964	0.006768184	0.264621924	0.094369921	0.998586097	0.015981134	0.999553761	0.258881472
K02624 IclR family transcriptional regulator, pca regulon regulatory protein	-0.002531948	0.673209273	-0.51600185	1.072269387	0.069567753	0.825813781	0.612509813	0.63552436	0.97100785	0.41604319	0.401533039	0.094647248	0.998586097	0.491488095	0.999553761	0.258938022
K07102	-0.038988526	-2.054700448	-0.353827464	-1.049997231	0.05554264	0.730526677	0.605571345	0.622237995	0.483623039	0.005465787	0.560330048	0.094602359	0.998586097	0.013315048	0.999553761	0.258938022
K01210 glucan 1,3-beta-glucosidase [EC:3.2.1.58]	-0.065477645	-1.939586628	-0.7984756	1.122463872	0.063446198	0.809206353	0.645829944	0.665732231	0.303463668	0.017569797	0.219193784	0.094871343	0.998586097	0.036057349	0.999553761	0.259364912
K02301 protoheme IX farnesyltransferase [EC:2.5.1.-]	0.087497681	2.288901706	-0.262877245	1.490227895	0.080197282	1.04718222	0.859975474	0.88433102	0.276734103	0.030137838	0.760477492	0.095047683	0.998586097	0.056356869	0.999553761	0.259626948
K03287 outer membrane factor, OMF family	-0.005014939	-1.300181141	-0.172249317	-0.6041476	0.023012343	0.342658859	0.354509	0.358574559	0.827738052	0.000202671	0.628103748	0.095103443	0.998586097	0.000711215	0.999553761	0.259626948
K00060 threonine 3-dehydrogenase [EC:1.1.1.103]	-0.02105637	-0.705404092	-0.191485571	-0.370803282	0.019488537	0.257316147	0.21439494	0.220202947	0.281404018	0.006742455	0.373903201	0.095286158	0.998586097	0.015940134	0.999553761	0.259939547
K01661 naphthoate synthase [EC:4.1.3.36]	-0.015901521	0.285163425	0.109944962	-0.252466601	0.009569362	0.142765134	0.148411119	0.150070443	0.098330761	0.047301688	0.46052537	0.09559594	0.998586097	0.080584145	0.999553761	0.260225805
K02038 phosphate transport system permease protein	-0.003494292	-0.255632892	0.095628945	0.13121316	0.005734515	0.081625806	0.076621481	0.077988398	0.543073463	0.002031765	0.214891204	0.095566854	0.998586097	0.005623134	0.999553761	0.260225805
K07056	0.001595834	-0.366947877	0.079536692	-0.087421082	0.003850002	0.054644496	0.051018454	0.051948193	0.679005542	2.43365E-10	0.122129437	0.095492817	0.998586097	2.73589E-09	0.999553761	0.260225805
K09747 hypothetical protein	-0.012147455	0.273727613	-0.234770112	0.48067314	0.030202077	0.365429399	0.275887455	0.285791372	0.688015027	0.454811306	0.396802706	0.095677318	0.998586097	0.528601978	0.999553761	0.260261426
K09116 hypothetical protein	-0.025950858	-4.469906033	-0.484109916	1.039209147	0.066218106	0.79562404	0.596706703	0.618499432	0.695601102	7.32562E-08	0.419099512	0.096006941	0.998586097	4.72385E-07	0.999553761	0.260971791
K07004	0.010517326	-1.30293885	0.771002827	0.832440775	0.049267467	0.615355351	0.479785119	0.49557829	0.831201538	0.035616792	0.111181717	0.096099492	0.998586097	0.064147256	0.999553761	0.261037181
K05905 protein-disulfide reductase [EC:1.8.1.8]	-0.048070982	-5.407585918	0.241584428	-1.256053682	0.039452942	0.618511897	0.745993525	0.748498464	0.224669849	1.6686E-15	0.746726899	0.096419806	0.998586097	6.17383E-14	0.999553761	0.261720714
K03150 thiamine biosynthesis ThiH	-0.015740111	-1.152912082	-0.108649916	-0.250758994	0.011078512	0.157240796	0.146805716	0.149481117	0.157130556	7.66751E-12	0.460960338	0.096531122	0.998586097	1.21249E-10	0.999553761	0.2617364
K06396 stage III sporulation protein AG	-0.024199126	-4.680206377	-0.416212923	0.987222447	0.056439041	0.717670689	0.570788471	0.588554754	0.668612158	6.96571E-10	0.4675734	0.096562944	0.998586097	7.00431E-09	0.999553761	0.2617364
K01846 methylaspartate mutase [EC:5.4.99.1]	-0.041209066	-0.830785817	0.153739767	1.00985433	0.054809979	0.714532581	0.585595168	0.60228291	0.453132259	0.246508365	0.79344305	0.096691659	0.998586097	0.316943269	0.999553761	0.261899015
K00054 hydroxymethylglutaryl-CoA reductase [EC:1.1.1.88]	0.0540205	-1.093235885	-1.498289119	1.155521469	0.064873123	0.833003356	0.670112103	0.690293038	0.406124158	0.191074051	0.027560199	0.097233115	0.998586097	0.257036077	0.999553761	0.262325635
K03583 exodeoxyribonuclease V gamma subunit [EC:3.1.11.5]	-0.037904945	2.077842235	0.882387529	1.31971084	0.064589785	0.881628113	0.770390118	0.788265433	0.558043557	0.019518999	0.254759558	0.097186184	0.998586097	0.039399845	0.999553761	0.262325635
K05915	-0.013611127	1.878583899	-0.521781608	1.342922991	0.068728796	0.920432837	0.78199964	0.801915477	0.843238891	0.042729495	0.506140318	0.09709793	0.998586097	0.074221561	0.999553761	0.262325635
K06211 HipB family transcriptional regulator, involved in the regulation of NAD biosynthesis	-0.032397644	1.666697085	0.552700355	1.299374801	0.059999039	0.838065103	0.760329825	0.775779309	0.589893045	0.048261672	0.468955352	0.097041956	0.998586097	0.081999658	0.999553761	0.262325635
K07390 monothiol glutaredoxin	0.072982152	2.973914111	0.047564369	1.444282514	0.070465359	0.963020086	0.843125553	0.862561229	0.301739318	0.002337268	0.955123189	0.097143713	0.998586097	0.006344252	0.999553761	0.262325635
K07979 GntR family transcriptional regulator	-0.041899161	-2.767042455	0.209693824	0.653887533	0.036512815	0.470072373	0.379338463	0.39065804	0.252707028	1.92156E-08	0.581629858	0.097262168	0.998586097	1.39222E-07	0.999553761	0.262325635
K04030 ethanolamine utilization protein EutQ	-0.094665367	0.929304237	-0.349973748	1.075591755	0.059966757	0.772699121	0.624210451	0.642779325	0.116196228	0.230700284	0.576266724	0.097353931	0.998586097	0.299658753	0.999553761	0.262387434
K01621 phosphoketolase [EC:4.1.2.9]	-0.016409904	-1.510193164	-0.059481395	0.929990113	0.060469862	0.720496073	0.536199503	0.556174937	0.786418425	0.037492084	0.911890838	0.097596349	0.998586097	0.06673626	0.999553761	0.262669269
K01974 RNA 3'-terminal phosphate cyclase [EC:6.5.1.4]	-0.070036161	-0.727510744	-0.575450481	1.614956587	0.078912896	1.078374345	0.943990002	0.965760908	0.376000811	0.500781994	0.543499855	0.097577841	0.998586097	0.574151679	0.999553761	0.262669269
K00892 inosine kinase [EC:2.7.1.73]	0.000402978	1.895797854	0.272968087	1.601789095	0.083393871	1.109792443	0.934592369	0.959076133	0.996149865	0.089334033	0.770830814	0.097988548	0.998746803	0.1351	0.999553761	0.262991756
K03295 cation efflux system protein, CDF family	0.022682426	0.868535804	0.12861709	0.344726815	0.02127873	0.260848262	0.199472008	0.20639407	0.287882255	0.001056948	0.520526669	0.097969019	0.998586097	0.00316669	0.999553761	0.262991756
K07122	0.005393341	2.111815859	0.339680521	1.430808894	0.071966589	0.97206798	0.836113987	0.856568442	0.940344781	0.031140118	0.685410324	0.097937207	0.998586097	0.05797508	0.999553761	0.262991756
K07812 trimethylamine-N-oxide reductase (cytochrome c) 2 [EC:1.7.2.3]	-0.094030198	1.227374743	0.299147419	1.116630537	0.053063356	0.733723543	0.654454	0.668593338	0.078099301	0.096122788	0.648584657	0.097992205	0.998586097	0.143263177	0.999553761	0.262991756
K00099 1-deoxy-D-xylulose-5-phosphate reductoisomerase [EC:1.1.1.267]	-0.00869696	-0.386717262	-0.00129089	-0.108750956	0.004364773	0.064127668	0.064277507	0.065140782	0.047840787	9.22017E-09	0.984016728	0.098119903	0.998586097	7.0417E-08	0.999553761	0.263004871
K00991 2-C-methyl-D-erythritol 4-phosphate cytidylyltransferase [EC:2.7.7.60]	-0.008816275	-0.334653102	-0.047640208	-0.131284134	0.005257652	0.07730222	0.077611195	0.078645383	0.09532781	2.49341E-05	0.540706667	0.098151282	0.998586097	0.000104307	0.999553761	0.263004871
K01470 creatinine amidohydrolase [EC:3.5.2.10]	-0.014607447	-0.948807311	-0.068010831	0.859390176	0.050799937	0.637398099	0.499431005	0.51564682	0.774026855	0.138371974	0.891952709	0.098687212	0.998586097	0.195962688	0.999553761	0.263004871
K01583 arginine decarboxylase [EC:4.1.1.19]	-0.02315562	-5.001533781	0.131770635	0.959070624	0.049475687	0.661674542	0.561062223	0.575441345	0.640342712	2.06973E-12	0.814793492	0.098678419	0.998586097	3.6017E-11	0.999553761	0.263004871
K03645 negative modulator of initiation of replication	0.008904237	3.062601286	0.586543066	1.363743645	0.076897647	0.987330267	0.794189993	0.818113866	0.907946842	0.002236462	0.461897591	0.098625248	0.998586097	0.006114173	0.999553761	0.263004871
K03658 DNA helicase IV [EC:3.6.1.-]	0.036634655	-1.098780426	-1.243812419	-0.903695339	0.041869458	0.585182752	0.531453133	0.542210942	0.382767558	0.062061915	0.021229224	0.098675174	0.998586097	0.100560357	0.999553761	0.263004871
K06019 pyrophosphatase PpaX [EC:3.6.1.1]	0.002083593	-2.55938624	-0.136357052	1.073844487	0.062460857	0.78967078	0.623952415	0.643739277	0.973426175	0.001421397	0.827451253	0.098386295	0.998586097	0.00410064	0.999553761	0.263004871
K11175 phosphoribosylglycinamide formyltransferase 1 [EC:2.1.2.2]	-0.00720766	-0.418278452	0.226124228	0.251137016	0.017937242	0.202972697	0.144660292	0.150651567	0.688293743	0.040780242	0.121147756	0.098611403	0.998586097	0.071323314	0.999553761	0.263004871
K11527 two-component system, unclassified family, sensor histidine kinase and response regulator [EC:2.7.13.3]	0.013442569	-3.59665923	-0.453255466	-0.654069879	0.022734332	0.348324073	0.389480262	0.392239797	0.55507669	6.97252E-20	0.247269441	0.098507793	0.998586097	1.06289E-17	0.999553761	0.263004871
K11707 manganese/zinc/iron transport system substrate-binding protein	-0.066274564	-3.008564976	-1.629504073	1.338001059	0.066195472	0.901099037	0.784141704	0.802593963	0.318091724	0.001024868	0.040238223	0.098593425	0.998586097	0.003080261	0.999553761	0.263004871
K07307 anaerobic dimethyl sulfoxide reductase subunit B (DMSO reductase iron- sulfur subunit)	-0.013098084	0.920565728	-0.229331263	0.870564931	0.049181653	0.631112053	0.507312836	0.522625033	0.790300617	0.146426318	0.652201608	0.098861149	0.998586097	0.205384873	0.999553761	0.263284303
K01539 Na+/K+-exchanging ATPase alpha subunit [EC:3.6.3.9]	0.023286665	-2.612761526	-0.282758603	0.917903737	0.053153412	0.674256459	0.534779216	0.551556729	0.661842868	0.000149713	0.598146574	0.099170997	0.998586097	0.000541838	0.999553761	0.263925047
K02194 heme exporter membrane protein CcmB	-0.068034239	0.455075708	1.156056952	1.015145949	0.051660012	0.695898728	0.596210339	0.610986546	0.189544513	0.513994689	0.055290898	0.099716808	0.998586097	0.587004423	0.999553761	0.264951428
K03102 squid	0.041236163	-2.397862208	-0.174677741	-1.275902026	0.059600325	0.831416264	0.752621052	0.768039212	0.489915345	0.004410327	0.816935745	0.099765232	0.998586097	0.011065015	0.999553761	0.264951428
K06140 regulator of nucleoside diphosphate kinase	0.040790242	1.756244944	-0.323687111	1.459667019	0.079494864	1.039032788	0.854355029	0.878459361	0.608505052	0.092726949	0.705581747	0.099689653	0.998586097	0.139313204	0.999553761	0.264951428
K02824 uracil permease	-0.026627067	0.209560792	0.337604868	0.370947014	0.024689607	0.29162697	0.215343767	0.223526184	0.282282163	0.473334584	0.120067646	0.100112346	0.998586097	0.546961219	0.999553761	0.265688128
K10906 exodeoxyribonuclease VIII [EC:3.1.11.-]	0.089470261	1.120589916	0.407538851	1.762671892	0.079764459	1.126728926	1.042735175	1.062398517	0.263509062	0.321304523	0.696741375	0.100189065	0.998586097	0.395635392	0.999553761	0.2657067
K09704 hypothetical protein	0.002371761	-2.762143607	0.034893565	-0.682448809	0.025869443	0.387591368	0.407283127	0.411576762	0.927053835	2.47191E-11	0.931895197	0.100393473	0.998586097	3.48905E-10	0.999553761	0.266063648
K01232 maltose-6'-phosphate glucosidase [EC:3.2.1.122]	-0.074722162	1.179794114	0.157871866	0.663272255	0.042121013	0.510786956	0.386461175	0.400256255	0.077774801	0.02204937	0.683766743	0.100598667	0.998586097	0.043426433	0.999553761	0.266128205
K01376	0.053167747	-2.697283661	0.005075544	-0.883781126	0.04561805	0.61137476	0.519962443	0.533160538	0.245376877	1.77148E-05	0.992230935	0.100495846	0.998586097	7.58554E-05	0.999553761	0.266128205
K02489 two-component system, PleD related family, sensor kinase and response regulator [EC:2.7.13.3]	0.001198711	-1.598113436	-0.571672358	0.815615057	0.054942184	0.645184626	0.473988644	0.492230586	0.982617831	0.014183043	0.230600982	0.100627327	0.998586097	0.029945472	0.999553761	0.266128205
K01452 chitin deacetylase [EC:3.5.1.41]	-0.028472119	0.494402554	-0.172411919	0.62712993	0.040160195	0.485305949	0.365949347	0.379127745	0.479274549	0.30970714	0.638559644	0.101204013	0.998586097	0.38408523	0.999553761	0.267028934
K02526 2-keto-3-deoxygluconate permease	-0.029439781	0.681065006	0.177295039	0.789628096	0.042205656	0.557475188	0.464724783	0.477294192	0.486380232	0.223438248	0.703629638	0.101154011	0.998586097	0.291917437	0.999553761	0.267028934
K03364 cell division cycle 20-like protein 1, cofactor of APC complex	0.024090144	-1.523313629	-0.22476976	0.812584532	0.049014025	0.611078253	0.475525396	0.491262614	0.623681957	0.013586449	0.637463707	0.101217294	0.998586097	0.028893948	0.999553761	0.267028934
K06890	0.019138339	1.053298005	0.27748891	0.629987689	0.030905337	0.423591052	0.372528738	0.380984544	0.536539004	0.013818607	0.458074521	0.101318247	0.998586097	0.029289606	0.999553761	0.267028934
K07317 adenine-specific DNA-methyltransferase [EC:2.1.1.72]	0.036375139	-3.799823636	-0.057373721	1.362371681	0.063810567	0.890792898	0.807370192	0.823835032	0.56936338	3.2315E-05	0.943488558	0.101294467	0.998586097	0.000132994	0.999553761	0.267028934
K00175 2-oxoglutarate ferredoxin oxidoreductase subunit beta [EC:1.2.7.3]	-0.023524567	-3.522362255	0.147438222	-0.624755095	0.02418905	0.360510366	0.373823589	0.37805968	0.332106894	2.53367E-18	0.694112971	0.101531958	0.998586097	2.05443E-16	0.999553761	0.267295309
K09018 putative monooxygenase RutA [EC:1.14.-.-]	0.028997098	1.342095654	-0.110452909	1.601859918	0.078583527	1.077381033	0.947933898	0.969417069	0.712568392	0.214511025	0.907472103	0.101559592	0.998586097	0.282091621	0.999553761	0.267295309
K07112	0.028091799	1.124287036	0.033640041	0.530955862	0.034985728	0.416637157	0.309918635	0.321478161	0.423074331	0.007636325	0.913778935	0.101720423	0.998586097	0.017616244	0.999553761	0.267349332
K11384 two-component system, NtrC family, response regulator AlgB	0.014398128	-3.972962743	0.057228179	-0.883419227	0.047876336	0.628889266	0.520446332	0.534844204	0.76396695	2.06671E-09	0.912659441	0.101695069	0.998586097	1.83595E-08	0.999553761	0.267349332
K00818 acetylornithine aminotransferase [EC:2.6.1.11]	-0.02171991	-2.230403362	-0.222454052	-0.408523192	0.023926836	0.302994629	0.239850832	0.24741732	0.365230477	6.49027E-12	0.355894511	0.101814002	0.998586097	1.05703E-10	0.999553761	0.267410863
K07757 sugar-phosphatase [EC:3.1.3.23]	-0.078057623	0.421418616	-0.436709486	1.381054375	0.065432596	0.910061214	0.819659877	0.836763047	0.23447782	0.643882542	0.595346829	0.101952776	0.998586097	0.706343226	0.999553761	0.267590929
K00961 DNA polymerase [EC:2.7.7.7]	-0.095137266	-3.088835428	0.928556544	-1.195372996	0.066972405	0.866802382	0.704018628	0.724629919	0.157198582	0.000469842	0.190172653	0.102124967	0.998586097	0.001520008	0.999553761	0.267674175
K10559 rhamnose transport system substrate-binding protein	0.080364326	0.436655578	-0.619596329	1.205057003	0.066661631	0.867846293	0.710014587	0.730353716	0.229588887	0.615481883	0.384922177	0.102057065	0.998586097	0.68126676	0.999553761	0.267674175
K06873	-0.023450942	1.258587519	-0.342473871	0.749204227	0.041398451	0.539603371	0.442139473	0.454747109	0.571788493	0.020796564	0.440395457	0.102559321	0.998586097	0.041408415	0.999553761	0.268627886
K07016	0.028010155	-1.744959589	-0.641708248	1.10784181	0.055068401	0.752235608	0.658094644	0.673303496	0.61163236	0.021492178	0.331840224	0.10299968	0.998586097	0.042482723	0.999553761	0.269596002
K01301 glutamate carboxypeptidase II [EC:3.4.17.21]	-0.026667279	-3.051675816	0.471143438	-1.286578362	0.061961468	0.857733469	0.766493386	0.782943997	0.667436339	0.000479364	0.54015244	0.103439379	0.998586097	0.001546872	0.999553761	0.270098605
K02224 hydrogenobyrinic acid a,c-diamide synthase [EC:6.3.5.9]	-0.001745339	-3.126903224	0.041497617	0.581472763	0.037348819	0.452248036	0.341684227	0.353926532	0.96278019	8.12338E-11	0.903575763	0.103509406	0.998586097	9.98652E-10	0.999553761	0.270098605
K04066 primosomal protein N' (replication factor Y) (superfamily II helicase) [EC:3.6.1.-]	-0.004786676	-0.164537308	0.043674081	-0.07409081	0.003098003	0.04514094	0.04442543	0.045074657	0.124101887	0.000350792	0.327913546	0.103340314	0.998586097	0.001170507	0.999553761	0.270098605
K07040	-0.021639826	1.022003058	0.103076044	0.49716535	0.03302911	0.392590138	0.291529366	0.302450641	0.513201306	0.010014043	0.724398108	0.103329001	0.998586097	0.022343979	0.999553761	0.270098605
K11103 aerobic C4-dicarboxylate transport protein	0.006055706	0.587127958	0.163843135	0.765967552	0.038091196	0.520577145	0.455767407	0.466273624	0.873865524	0.260905247	0.71998021	0.103546067	0.998586097	0.332322827	0.999553761	0.270098605
K00331 NADH dehydrogenase I subunit B [EC:1.6.5.3]	-0.009674302	-0.501692927	0.034423431	-0.366879689	0.020735932	0.267983354	0.21726412	0.223659047	0.641393997	0.062832341	0.874426083	0.104042756	0.998586097	0.101382503	0.999553761	0.270306727
K00375 GntR family transcriptional regulator / MocR family aminotransferase	0.004501938	0.514085198	-0.052801012	0.370462492	0.021996405	0.277520214	0.218775837	0.225759024	0.838066136	0.065620785	0.80977506	0.10391545	0.998586097	0.105134569	0.999553761	0.270306727
K02122 V-type H+-transporting ATPase subunit F [EC:3.6.3.14]	-0.051384762	-3.25796353	-0.056801526	0.822208032	0.053486235	0.643837948	0.483708791	0.501295394	0.33800119	1.03748E-06	0.906753168	0.104081451	0.998586097	5.52985E-06	0.999553761	0.270306727
K03550 holliday junction DNA helicase RuvA	0.000703889	-0.122870485	0.033429142	-0.078543562	0.004668599	0.058876219	0.046390997	0.047873798	0.880327152	0.038319164	0.472822969	0.103983381	0.998586097	0.067765352	0.999553761	0.270306727
K03977 GTP-binding protein	-0.002484118	-0.317525886	0.010565783	-0.082917909	0.004019878	0.055544993	0.049487088	0.050560613	0.537392423	4.50412E-08	0.831362815	0.10412235	0.998586097	3.03809E-07	0.999553761	0.270306727
K06968	-0.025565066	2.255938272	0.720931458	1.262022378	0.06620257	0.88497997	0.74994144	0.769200028	0.699836202	0.011642806	0.338688624	0.103971544	0.998586097	0.025471144	0.999553761	0.270306727
K11720 lipopolysaccharide export system permease protein	-0.062458924	2.286828896	0.209968272	1.039116421	0.055476434	0.735996015	0.617193344	0.633579447	0.261738735	0.002199363	0.734413542	0.104101016	0.998586097	0.006024934	0.999553761	0.270306727
K07275 outer membrane protein	0.008171713	2.379657367	-0.22119786	1.541038823	0.079356114	1.069685902	0.91732505	0.939988745	0.918098559	0.027362744	0.80994044	0.104236525	0.998586097	0.051911938	0.999553761	0.270418921
K06960	-0.058409496	-0.837898351	0.341531714	0.616178796	0.041023612	0.487894892	0.362489129	0.376050779	0.156254396	0.087649946	0.348346269	0.104418181	0.998586097	0.133453433	0.999553761	0.270705911
K01078 acid phosphatase [EC:3.1.3.2]	-0.024552365	0.437267124	0.559119799	0.546097345	0.038238773	0.442333481	0.320849751	0.333591022	0.52164707	0.324227027	0.084443393	0.104737151	0.998586097	0.398847386	0.999553761	0.271163914
K09862 hypothetical protein	-0.053481741	1.725571679	0.509920539	1.198768579	0.067325648	0.873496288	0.711588779	0.732236085	0.428035573	0.049759773	0.475278169	0.104714654	0.998586097	0.084125131	0.999553761	0.271163914
K10773 endonuclease III [EC:4.2.99.18]	-0.005542801	-0.377136119	-0.020490514	-0.08501256	0.004227204	0.057862035	0.050781984	0.051942872	0.191471846	7.0994E-10	0.687433648	0.104814949	0.998586097	7.11995E-09	0.999553761	0.271181107
K01858 myo-inositol-1-phosphate synthase [EC:5.5.1.4]	-0.013582721	-3.310381779	0.294805689	-1.197058453	0.049972145	0.729697688	0.721465697	0.731790659	0.786086308	1.04813E-05	0.683683254	0.104995504	0.998586097	4.65008E-05	0.999553761	0.271463952
K01693 imidazoleglycerol-phosphate dehydratase [EC:4.2.1.19]	-0.070002861	-1.452158599	-0.05771256	0.566317722	0.037895509	0.450000761	0.333872233	0.346407245	0.066369293	0.001489039	0.863108806	0.105197306	0.998586097	0.004263506	0.999553761	0.271750735
K03800 lipoate-protein ligase A [EC:2.7.7.63]	0.009819292	0.264333954	-0.006323317	0.233371847	0.011228926	0.155823284	0.139813722	0.142771226	0.383043917	0.091563912	0.964015894	0.105249038	0.998586097	0.138117586	0.999553761	0.271750735
K00317 trimethylamine dehydrogenase [EC:1.5.8.2]	-0.037371637	-1.154724765	-0.149986361	0.957368647	0.059227174	0.733879383	0.567394139	0.586508708	0.528857731	0.117389701	0.792054704	0.105726575	0.998586097	0.170038825	0.999553761	0.271878527
K00979 3-deoxy-manno-octulosonate cytidylyltransferase (CMP-KDO synthetase) [EC:2.7.7.38]	0.004240408	0.031038057	0.131774177	-0.274639468	0.019327713	0.223200172	0.161675065	0.168117034	0.826593586	0.889560505	0.416958257	0.105452061	0.998586097	0.91230223	0.999553761	0.271878527
K03672 thioredoxin 2 [EC:1.8.1.8]	0.01839551	0.040028213	-0.015979954	1.095606624	0.059549032	0.785278029	0.653212548	0.670999149	0.757748465	0.959403951	0.980531057	0.105625168	0.998586097	0.968553234	0.999553761	0.271878527
K08322 starvation sensing protein RspB [EC:1.1.1.-]	-0.079630863	0.457567057	-0.194591528	0.966772569	0.059683227	0.740112636	0.5726836	0.591933157	0.183834485	0.537207566	0.734721104	0.105530916	0.998586097	0.608048124	0.999553761	0.271878527
K09801 hypothetical protein	-0.001263302	2.540597781	0.563494756	1.371923129	0.070961462	0.956363404	0.819936151	0.840210556	0.985816227	0.008612633	0.493505152	0.105618065	0.998586097	0.019583976	0.999553761	0.271878527
K11754 dihydrofolate synthase / folylpolyglutamate synthase [EC:6.3.2.12 6.3.2.17]	-0.058722698	2.224503447	0.583629882	1.042362741	0.059675602	0.768301722	0.620030002	0.638529541	0.326435462	0.004261819	0.348800694	0.105700297	0.998586097	0.010791888	0.999553761	0.271878527
K06155 Gnt-I system high-affinity gluconate transporter	0.033151997	1.13547699	-0.388910087	-1.090920405	0.058034516	0.773147121	0.652062106	0.669063769	0.568553314	0.143694691	0.552221776	0.1061068	0.998586097	0.202447492	0.999553761	0.272672297
K00065 2-deoxy-D-gluconate 3-dehydrogenase [EC:1.1.1.125]	-0.081855771	0.117585691	-0.202826606	0.62681118	0.037823882	0.475093175	0.372693582	0.384754895	0.031786743	0.804806334	0.587490825	0.106403217	0.998586097	0.845634668	0.999553761	0.27275641
K00094 galactitol-1-phosphate 5-dehydrogenase [EC:1.1.1.251]	0.051289526	-1.013510047	-0.993091348	1.000383364	0.057085082	0.736754748	0.596337104	0.613974896	0.370146044	0.170661381	0.098948217	0.106352908	0.998586097	0.233443992	0.999553761	0.27275641
K07039	-0.047520154	0.284542124	-0.226357522	0.927171278	0.050679099	0.667304253	0.553976215	0.569153868	0.349685742	0.670327705	0.683694515	0.106420955	0.998586097	0.730573522	0.999553761	0.27275641
K11107 ferredoxin	0.024122877	2.411945001	0.430375814	1.377745467	0.070223314	0.953263347	0.826039338	0.845755484	0.731615231	0.012266926	0.603499364	0.106425815	0.998586097	0.026501845	0.999553761	0.27275641
K01169 ribonuclease I (enterobacter ribonuclease) [EC:3.1.27.6]	0.030718141	1.912830945	0.285020339	1.556348221	0.082012218	1.098513144	0.933519839	0.957276236	0.708436795	0.083360308	0.760752362	0.107106681	0.998586097	0.127892969	0.999553761	0.273065875
K01548 K+-transporting ATPase ATPase C chain [EC:3.6.3.12]	-0.01001781	-1.457668427	-0.378846999	-0.408756192	0.018193706	0.260351542	0.246899517	0.251126911	0.582584881	8.05213E-08	0.128053587	0.106706829	0.998586097	5.14877E-07	0.999553761	0.273065875
K02931 large subunit ribosomal protein L5	-0.003337578	-0.199640914	0.028627943	-0.085679022	0.004388782	0.059507617	0.051476185	0.052711984	0.447974228	0.000970381	0.579345456	0.107189967	0.998586097	0.002921109	0.999553761	0.273065875
K03608 cell division topological specificity factor	0.051563928	-0.225541579	-0.669117782	0.788273463	0.047989096	0.600797829	0.469621671	0.484972167	0.284056337	0.7078074	0.157297258	0.107193991	0.998586097	0.764151275	0.999553761	0.273065875
K03617 electron transport complex protein RnfA	-0.005662112	-0.709503379	0.005071672	-0.180974543	0.010129116	0.132014717	0.108157532	0.111242728	0.576868607	2.3849E-07	0.962692273	0.106886283	0.998586097	1.40912E-06	0.999553761	0.273065875
K06891 ATP-dependent Clp protease adaptor protein ClpS	-0.037585041	0.573325843	0.111078611	-0.587084159	0.033417327	0.432338504	0.350975538	0.361265771	0.26222327	0.186504344	0.752287332	0.107263085	0.998586097	0.251866781	0.999553761	0.273065875
K06990	0.021394507	0.703705456	-0.296086579	0.953659733	0.056710462	0.717950096	0.56815487	0.586093944	0.70643088	0.328337803	0.60341204	0.106822245	0.998586097	0.40286393	0.999553761	0.273065875
K07034	-0.067069233	1.315762277	0.054167962	1.112992254	0.064115303	0.82451457	0.664478513	0.684384588	0.296946155	0.112306831	0.935190138	0.10700902	0.998586097	0.163703696	0.999553761	0.273065875
K09817 zinc transport system ATP-binding protein [EC:3.6.3.-]	-0.018392604	-0.344612471	0.196227542	0.257845707	0.018181911	0.210320583	0.152556491	0.158614765	0.313108142	0.103081644	0.201292588	0.107149136	0.998586097	0.152442431	0.999553761	0.273065875
K11209 GST-like protein	-0.008300882	1.114436726	-0.567217801	1.135331264	0.069587619	0.867837448	0.675544294	0.697881343	0.905182692	0.200757072	0.403090223	0.106890149	0.998586097	0.267699511	0.999553761	0.273065875
K00566 tRNA (5-methylaminomethyl-2-thiouridylate)-methyltransferase [EC:2.1.1.61]	-0.008353998	-0.682950568	0.121631668	-0.181128695	0.006569738	0.100223722	0.110639789	0.111499141	0.205178617	1.41223E-10	0.274229709	0.107389128	0.998586097	1.66111E-09	0.999553761	0.27320425
K11062 probable enterotoxin D	-0.093312783	-3.879796299	0.163142187	1.137178788	0.064079851	0.833189886	0.680590005	0.70017864	0.147100199	6.26891E-06	0.811043211	0.107465715	0.998586097	2.91707E-05	0.999553761	0.273216706
K00344 NADPH2:quinone reductase [EC:1.6.5.5]	-0.025998244	2.446527477	0.358378214	0.871522571	0.048261236	0.6327406	0.522341243	0.536901461	0.59076813	0.000154586	0.49422219	0.107654284	0.998586097	0.000556832	0.999553761	0.273513652
K09960 hypothetical protein	0.040906544	-2.068359754	1.122906435	1.068810933	0.065643269	0.819141455	0.638049657	0.659109392	0.533974172	0.012442187	0.081451638	0.108007063	0.998586097	0.026804508	0.999553761	0.273897584
K10017 histidine transport system ATP-binding protein [EC:3.6.3.21]	0.074405618	0.790225425	-0.834575588	0.878271806	0.051196448	0.655569781	0.525647941	0.541630311	0.147891349	0.229647964	0.115478104	0.10802101	0.998586097	0.298495359	0.999553761	0.273897584
K10541 methyl-galactoside transport system permease protein	-0.068067474	0.610419616	0.300048277	0.495460566	0.031148754	0.384005428	0.295337274	0.305429463	0.030177539	0.11369686	0.312080152	0.107883088	0.998586097	0.165444343	0.999553761	0.273897584
K01101 4-nitrophenyl phosphatase [EC:3.1.3.41]	-0.030760648	0.33488341	-0.305701132	0.635472142	0.039531566	0.490256783	0.379381501	0.392130758	0.437526204	0.495445936	0.422258081	0.108229734	0.998586097	0.568916963	0.999553761	0.27424436
K02508 AraC family transcriptional regulator, 4-hydroxyphenylacetate 3-monooxygenase operon regulatory protein	-0.056047828	0.440966114	-0.852635545	-0.829573929	0.049029373	0.624029045	0.496841273	0.512258687	0.254512316	0.480711985	0.08920723	0.108470346	0.998586097	0.554645285	0.999553761	0.274671422
K06144 universal stress protein B	-0.069656927	2.257342614	0.503715787	1.476160507	0.08232451	1.077257745	0.887093903	0.912009802	0.398618377	0.03754547	0.571412642	0.108656445	0.998586097	0.06677738	0.999553761	0.274959967
K00253 isovaleryl-CoA dehydrogenase [EC:1.3.99.10]	0.025712579	-1.214542374	-1.121991662	0.964766661	0.060824462	0.749900869	0.57678549	0.596491629	0.672999447	0.107087741	0.054525256	0.108910633	0.998586097	0.157343727	0.999553761	0.275420321
K00045 mannitol 2-dehydrogenase [EC:1.1.1.67]	0.106483713	-3.181388282	-0.25452566	-1.666948288	0.051223129	0.813416427	1.030739344	1.031965675	0.039067767	0.000130521	0.805459729	0.109362461	0.998586097	0.000478284	0.999553761	0.275830801
K01190 beta-galactosidase [EC:3.2.1.23]	-0.011849064	-0.837366757	0.023587929	-0.20928171	0.007993642	0.120404415	0.128293465	0.129542432	0.140025777	6.48402E-11	0.854492567	0.109312204	0.998586097	8.18231E-10	0.999553761	0.275830801
K03070 preprotein translocase SecA subunit	-0.002123928	-0.316970588	0.026888993	-0.080158102	0.003720761	0.052578168	0.048692072	0.04960786	0.568833734	9.3091E-09	0.582013974	0.109249585	0.998586097	7.08123E-08	0.999553761	0.275830801
K08641 D-alanyl-D-alanine dipeptidase [EC:3.4.13.-]	-0.015343548	-1.518445948	-0.15200594	-0.571617733	0.030754473	0.40926423	0.344641485	0.353671251	0.618462588	0.000276655	0.660115681	0.109161778	0.998586097	0.000946439	0.999553761	0.275830801
K10009 cystine transport system permease protein	-0.010902294	1.308403681	-0.592922281	1.110719353	0.06223247	0.813438798	0.668892892	0.68776171	0.861132143	0.109501323	0.377495207	0.109435452	0.998586097	0.16025712	0.999553761	0.275832347
K00883 2-dehydro-3-deoxygalactonokinase [EC:2.7.1.58]	-0.061885139	1.466847157	-0.736536438	1.158462932	0.06316164	0.836172181	0.699181759	0.717913317	0.32851962	0.081110162	0.294659302	0.109722885	0.998586097	0.125399931	0.999553761	0.276374034
K01887 arginyl-tRNA synthetase [EC:6.1.1.19]	-0.005377316	-0.352771331	0.043098992	-0.087327564	0.003883021	0.055767077	0.053263294	0.054148999	0.167838392	1.97727E-09	0.420320216	0.109924201	0.998586097	1.77303E-08	0.999553761	0.276698236
K01923 phosphoribosylaminoimidazole-succinocarboxamide synthase [EC:6.3.2.6]	0.002153943	-0.353007002	0.056443159	-0.090828106	0.004227552	0.059755334	0.05536532	0.056404696	0.611032	1.72655E-08	0.310416747	0.110454906	0.998586097	1.25331E-07	0.999553761	0.277202638
K02822 PTS system, ascorbate-specific IIB component [EC:2.7.1.69]	-0.0761545	2.019090578	0.027560074	0.881119626	0.04650393	0.625084934	0.533864214	0.547231469	0.103273268	0.001473917	0.958930456	0.110488273	0.998586097	0.00422687	0.999553761	0.277202638
K03484 LacI family transcriptional regulator, sucrose operon repressor	-0.022330954	1.658787282	0.079556025	0.483999943	0.036222728	0.406982718	0.288489622	0.300590259	0.538358746	6.90039E-05	0.78329018	0.110482928	0.998586097	0.000268889	0.999553761	0.277202638
K07138	0.002380678	-4.351342947	-0.355823328	-0.845992704	0.029167447	0.451694188	0.522289217	0.525094617	0.935039758	6.10254E-18	0.497255699	0.110273483	0.998586097	4.22851E-16	0.999553761	0.277202638
K09458 3-oxoacyl-[acyl-carrier-protein] synthase II [EC:2.3.1.179]	-0.004619321	-0.423345116	-0.089890807	-0.100269667	0.005518057	0.07279929	0.06059171	0.062238583	0.403643092	2.75114E-08	0.141042406	0.110289004	0.998586097	1.938E-07	0.999553761	0.277202638
K03603 GntR family transcriptional regulator, negative regulator for fad regulon and positive regulator of fabA	-0.017198502	1.998747594	0.618313617	1.379976374	0.07004232	0.957315855	0.838236372	0.857551084	0.806317788	0.038233408	0.462445769	0.110692659	0.998586097	0.067666651	0.999553761	0.277350245
K09798 hypothetical protein	0.008124427	2.03122552	0.826965643	0.993211281	0.058746094	0.749689057	0.598726774	0.617142167	0.890161784	0.007398708	0.170263549	0.110656356	0.998586097	0.017182497	0.999553761	0.277350245
K02415 flagellar FliL protein	0.050162255	0.490108266	-1.169041947	1.419638644	0.077180203	1.024631828	0.860033257	0.882800172	0.516570938	0.633005001	0.177079327	0.110933014	0.998586097	0.697622603	0.999553761	0.277769854
K00638 chloramphenicol O-acetyltransferase [EC:2.3.1.28]	-0.002368959	-0.021218839	0.251581187	0.279373364	0.019661508	0.229213387	0.167347301	0.173887888	0.904233163	0.926347356	0.135869882	0.111257739	0.998586097	0.942924619	0.999553761	0.278400029
K00891 shikimate kinase [EC:2.7.1.71]	0.007066332	-0.081322429	-0.029220733	0.056796513	0.003920253	0.046217048	0.03407056	0.035370592	0.073155427	0.080197576	0.393114458	0.111449924	0.998586097	0.124291567	0.999553761	0.278417123
K03389 heterodisulfide reductase subunit B [EC:1.8.98.1]	-0.02174545	-4.204849086	-0.591851992	-0.897469615	0.052162489	0.671918762	0.54258379	0.558743124	0.677269159	2.82686E-09	0.277955064	0.111345634	0.998586097	2.44289E-08	0.999553761	0.278417123
K07310 putative dimethyl sulfoxide reductase subunit YnfF [EC:1.8.99.-]	-0.012281339	-0.304217964	-0.495980697	1.295385113	0.078088241	0.988446935	0.7820858	0.806791124	0.875206272	0.75861437	0.52739918	0.111483739	0.998586097	0.808015473	0.999553761	0.278417123
K02021 putative ABC transport system ATP-binding protein	-0.047611505	-1.504455733	0.10008207	0.660968413	0.047783595	0.548990921	0.396001218	0.411940163	0.320409118	0.006761938	0.800989183	0.111720833	0.998586097	0.015976283	0.999553761	0.278513062
K02396 flagellar hook-associated protein 1 FlgK	-0.015874162	-0.215442467	-0.673618518	0.807193208	0.045145015	0.592351967	0.489500069	0.503102154	0.725534647	0.716508548	0.171823236	0.111741399	0.998586097	0.769837631	0.999553761	0.278513062
K11382 MFS transporter, OPA family, phosphoglycerate transporter protein	-0.199148462	1.716677814	-0.026456356	1.434590259	0.076280855	1.02361054	0.872127753	0.894136325	0.009805284	0.095281847	0.975859417	0.111739105	0.998586097	0.142168828	0.999553761	0.278513062
K02745 PTS system, N-acetylgalactosamine-specific IIB component [EC:2.7.1.69]	-0.066454576	0.30756446	0.099068111	0.778876205	0.048599374	0.604973767	0.470003196	0.485628117	0.173225446	0.611807221	0.833482235	0.111869095	0.998586097	0.678184211	0.999553761	0.278649099
K06416 stage V sporulation protein S	-0.061935557	-4.072696587	-0.298004424	1.11012347	0.067342333	0.850830762	0.671786536	0.693134426	0.358967925	3.54994E-06	0.658280739	0.112367481	0.998586097	1.72342E-05	0.999553761	0.279707689
K04014 formate-dependent nitrite reductase, Fe-S protein	-0.034781556	0.272508303	0.438770163	0.868691318	0.049373349	0.643640492	0.527477694	0.542510797	0.482066922	0.672524859	0.40746902	0.112446499	0.998586097	0.732074332	0.999553761	0.279721676
K01293 Gly-Xaa carboxypeptidase [EC:3.4.17.4]	0.033374217	-3.883623904	1.162584617	1.15997004	0.067858452	0.873082442	0.704036622	0.725091116	0.623451803	1.52211E-05	0.101780786	0.112775953	0.998586097	6.59176E-05	0.999553761	0.280221659
K09789 hypothetical protein	-0.057789634	-1.345460657	0.51639253	-1.390065227	0.062259396	0.894428171	0.854789465	0.868967863	0.354556933	0.134284366	0.547120692	0.112794549	0.998586097	0.19102565	0.999553761	0.280221659
K01551 arsenite-transporting ATPase [EC:3.6.3.16]	-0.076123578	-1.935634608	-0.375664343	-0.911402814	0.05062042	0.667303175	0.554822254	0.569951375	0.134402069	0.004193248	0.499897053	0.112924622	0.998586097	0.010639459	0.999553761	0.280362042
K02190 sirohydrochlorin cobaltochelatase [EC:4.99.1.3]	-0.037412585	-2.247797599	-0.239068498	-0.546440526	0.028585873	0.387056664	0.334122654	0.342199707	0.192296489	2.86136E-08	0.475944091	0.113424035	0.998586097	2.00822E-07	0.999553761	0.280491657
K03183 ubiquinone/menaquinone biosynthesis methyltransferase [EC:2.1.1.-]	-0.007066804	-0.020070566	0.053787995	-0.308060508	0.019446045	0.241138766	0.186583722	0.192855745	0.716733035	0.933760252	0.77372466	0.113309041	0.998586097	0.948443583	0.999553761	0.280491657
K03305 proton-dependent oligopeptide transporter, POT family	-0.003901281	0.143767119	0.015114092	-0.268191651	0.011113183	0.163901998	0.165733536	0.167867491	0.725966091	0.381585892	0.927518163	0.11324737	0.998586097	0.456728592	0.999553761	0.280491657
K04691 serine protease DegS [EC:3.4.21.-]	-0.019475047	2.062433098	0.526000537	0.952073093	0.056974816	0.725416294	0.577802934	0.595711382	0.732890685	0.004990219	0.364807574	0.113119711	0.998586097	0.012333154	0.999553761	0.280491657
K06397 stage III sporulation protein AH	-0.000530053	-5.330566966	-0.679258528	0.97845465	0.060119057	0.755872137	0.593589373	0.612741975	0.992975239	3.75512E-11	0.255194026	0.113424198	0.998586097	5.00376E-10	0.999553761	0.280491657
K06921	-0.057955329	-3.346514033	-0.090789912	-0.624480069	0.02960494	0.416896609	0.383664699	0.391055912	0.051837606	1.30516E-13	0.813416373	0.113410531	0.998586097	2.87511E-12	0.999553761	0.280491657
K07768 two-component system, OmpR family, sensor histidine kinase SenX3 [EC:2.7.13.3]	-0.064911421	-2.827920702	0.159183252	0.89011352	0.0569492	0.701496358	0.539063047	0.557525823	0.255895786	8.21461E-05	0.768373834	0.113492032	0.998586097	0.000314001	0.999553761	0.280491657
K09809 CDP-glycerol glycerophosphotransferase [EC:2.7.8.12]	-0.039014642	-3.852110982	-0.197421259	0.799457509	0.049192645	0.618178275	0.485184648	0.500864194	0.42877597	3.2499E-09	0.684943013	0.113578237	0.998586097	2.75843E-08	0.999553761	0.280522788
K00140 methylmalonate-semialdehyde dehydrogenase [EC:1.2.1.27]	-0.053668669	1.144578142	-0.054754844	0.860447596	0.055703382	0.682318271	0.52136708	0.539497136	0.336617601	0.0952029	0.916566894	0.113857663	0.998586097	0.142168828	0.999553761	0.280848901
K02418 flagellar protein FliO/FliZ	0.10685318	0.410007849	-1.87387072	1.240704174	0.071821644	0.929946063	0.755685229	0.777775971	0.138584257	0.659824593	0.014803859	0.113793191	0.998586097	0.72196139	0.999553761	0.280848901
K03414 chemotaxis protein CheZ	0.063392249	1.147361438	-1.166005486	1.422565938	0.082058955	1.064502539	0.867042859	0.892213628	0.440830572	0.282564508	0.181699685	0.113965974	0.998586097	0.35492859	0.999553761	0.280934235
K04784 yersiniabactin nonribosomal peptide synthetase	-0.077238425	-0.431899682	0.057014806	0.958233153	0.048762127	0.668361673	0.587826367	0.601166489	0.114972436	0.518977877	0.922924483	0.114070546	0.998586097	0.591101222	0.999553761	0.281010245
K01589 phosphoribosylaminoimidazole carboxylase ATPase subunit [EC:4.1.1.21]	-0.015649741	0.982889844	0.092226799	0.61448766	0.042504645	0.502851678	0.371840138	0.385918964	0.713169831	0.052192877	0.804616242	0.114448816	0.998586097	0.087373955	0.999553761	0.281578074
K02570 periplasmic nitrate reductase NapD	0.064908333	1.406950027	0.232416624	1.311044528	0.074582688	0.974328217	0.800626213	0.823259664	0.385315786	0.150490983	0.772186863	0.114396443	0.998586097	0.210225053	0.999553761	0.281578074
K05880 transcriptional activator for dhaKLM operon	0.007788076	0.706740785	0.525673434	1.455785907	0.085717983	1.102050017	0.88788247	0.914504225	0.927708406	0.522154954	0.555138175	0.114535567	0.998586097	0.594542136	0.999553761	0.281609707
K01521 CDP-diacylglycerol pyrophosphatase [EC:3.6.1.26]	-0.02605479	1.417876167	-0.04682112	1.58791942	0.078897911	1.092679249	0.97717578	0.998092424	0.741611337	0.196099037	0.961878814	0.114745129	0.998586097	0.262314296	0.999553761	0.281943061
K01560 2-haloacid dehalogenase [EC:3.8.1.2]	0.063984263	-2.349669304	-0.192956889	0.781352236	0.054454146	0.642331872	0.473748623	0.491803425	0.241559416	0.000334586	0.68465105	0.115242679	0.998586097	0.001121466	0.999553761	0.28298315
K05881 PTS hybrid protein	-0.015308322	0.962826975	-0.273260756	1.264236742	0.061028409	0.855372425	0.780664337	0.796181509	0.802227684	0.261840484	0.727040443	0.115440358	0.998586097	0.333159797	0.999553761	0.283286031
K00186 2-oxoisovalerate ferredoxin oxidoreductase, alpha subunit [EC:1.2.7.7]	0.050485298	-3.82371695	-1.176723472	-1.037968696	0.062986652	0.799374105	0.634359716	0.654230504	0.423897173	3.60262E-06	0.066516151	0.115740802	0.998586097	1.74677E-05	0.999553761	0.283840538
K09162 hypothetical protein	-0.068352174	-2.779482054	-0.362568605	0.673213721	0.040923324	0.519077732	0.411665918	0.424584152	0.096627432	2.62063E-07	0.380552222	0.115959866	0.998586097	1.53051E-06	0.999553761	0.284194888
K01072 ubiquitin thiolesterase [EC:3.1.2.15]	-0.084938451	-3.79876233	-0.004142703	-1.148222969	0.060709395	0.821152545	0.707751073	0.724948624	0.163523432	7.14855E-06	0.995341288	0.116350078	0.998586097	3.27048E-05	0.999553761	0.284602148
K01286 D-alanyl-D-alanine carboxypeptidase [EC:3.4.16.4]	-0.032355382	-1.099280116	-0.271368753	0.445409066	0.03025132	0.362481273	0.271162689	0.281131408	0.286268894	0.002786535	0.31933451	0.116241558	0.998586097	0.007421024	0.999553761	0.284602148
K10986 PTS system, galactosamine-specific IID component	-0.089173411	-0.251429653	-0.751495531	1.113510148	0.064821499	0.83987022	0.68305162	0.70297011	0.170650418	0.765009095	0.273858978	0.116318252	0.998586097	0.81323561	0.999553761	0.284602148
K00025 malate dehydrogenase [EC:1.1.1.37]	-0.025956957	-0.310232675	-0.369292491	0.769034699	0.042939539	0.567251532	0.472966752	0.485751318	0.546280948	0.585128997	0.436746297	0.116505489	0.998586097	0.653554105	0.999553761	0.2847995
K07029	-0.000754547	-0.544726356	-0.015494002	-0.163119136	0.005953594	0.091300037	0.102364972	0.103075656	0.899290754	1.28017E-08	0.879993345	0.116657749	0.998586097	9.51023E-08	0.999553761	0.284988899
K03777 D-lactate dehydrogenase [EC:1.1.1.28]	0.043417288	2.059792484	0.909370738	1.374526091	0.067554993	0.941888281	0.851859765	0.869368171	0.521248702	0.030055792	0.288285554	0.116990252	0.998586097	0.056258655	0.999553761	0.285618097
K07740 regulator of sigma D	0.035633902	2.697459465	0.015442343	1.440358885	0.081596318	1.071722946	0.886809685	0.911352159	0.662851192	0.012721456	0.986141198	0.117127496	0.998586097	0.027313504	0.999553761	0.285770093
K00171 pyruvate ferredoxin oxidoreductase, delta subunit [EC:1.2.7.1]	-0.002700608	-4.110216395	-0.151500545	0.830102981	0.06498081	0.719307488	0.504303794	0.525998147	0.966895973	4.55866E-08	0.764477926	0.117658593	0.998586097	3.06944E-07	0.999553761	0.28656338
K07229	-0.009327386	1.098067438	-0.820220937	1.18722702	0.071831642	0.915336292	0.729775504	0.752331966	0.896831201	0.231876331	0.26370445	0.117678218	0.998586097	0.300961281	0.999553761	0.28656338
K09693 teichoic acid transport system ATP-binding protein [EC:3.6.3.40]	0.022334595	-1.638179815	-0.59021582	0.881404486	0.056310236	0.69831589	0.540366935	0.55852796	0.692111949	0.020082281	0.277321743	0.117673141	0.998586097	0.040259639	0.999553761	0.28656338
K07406 alpha-galactosidase [EC:3.2.1.22]	-0.04293975	-1.006715316	-0.056335739	0.813046818	0.043196727	0.584056623	0.50311768	0.51536546	0.321547413	0.08650549	0.911066825	0.117781796	0.998586097	0.131921738	0.999553761	0.286632455
K01041	-0.009754598	-2.640661705	-0.321422525	-0.53742506	0.025135322	0.357390098	0.334789851	0.340811324	0.698418129	5.54002E-12	0.33931148	0.11794588	0.998586097	9.06138E-11	0.999553761	0.286848596
K00856 adenosine kinase [EC:2.7.1.20]	-0.084551279	-3.963241489	0.64651384	-0.915888817	0.040887926	0.591542982	0.573452277	0.58240726	0.040097866	2.64667E-10	0.262241889	0.118940895	0.998586097	2.93212E-09	0.999553761	0.288538822
K01968 3-methylcrotonyl-CoA carboxylase alpha subunit [EC:6.4.1.4]	-0.036485762	-2.927533502	0.447582407	0.690309103	0.053548129	0.597201889	0.420989635	0.43887528	0.496526754	2.12517E-06	0.290241464	0.118868306	0.998586097	1.07622E-05	0.999553761	0.288538822
K07119	0.08208116	1.84623391	-0.564237806	1.404495316	0.078717449	1.04127029	0.869735664	0.893115602	0.298486806	0.07792907	0.517974745	0.118943713	0.998586097	0.121467356	0.999553761	0.288538822
K10241 cellobiose transport system permease protein	0.164157497	-3.698000588	-0.729526483	0.976200181	0.058900486	0.752765561	0.602215558	0.620646679	0.005896747	2.02763E-06	0.228567228	0.118875045	0.998586097	1.02893E-05	0.999553761	0.288538822
K01235 alpha-glucuronidase [EC:3.2.1.139]	-0.033667184	-5.493140381	0.493074768	-0.941943862	0.039470944	0.583020316	0.591629552	0.599116097	0.394827097	2.35125E-17	0.40657559	0.119026468	0.998586097	1.49343E-15	0.999553761	0.288555896
K01258 tripeptide aminopeptidase [EC:3.4.11.4]	-0.010208095	-0.130766223	0.042741463	-0.113569868	0.008676991	0.097745544	0.069424138	0.072322735	0.240983768	0.182660885	0.539505753	0.119468245	0.998586097	0.247289745	0.999553761	0.289364347
K06902 MFS transporter, UMF1 family	-0.027585835	-2.78253943	-0.143239368	0.741798761	0.04320496	0.561964885	0.459242867	0.472443211	0.523976906	1.70183E-06	0.755756975	0.119511803	0.998586097	8.71732E-06	0.999553761	0.289364347
K07335 basic membrane protein A and related proteins	0.016841437	-1.1787914	0.127644124	0.634127978	0.031931466	0.442418507	0.395933774	0.404387305	0.598555619	0.008420478	0.747825485	0.119980828	0.998586097	0.019181376	0.999553761	0.290188611
K08302 tagatose 1,6-diphosphate aldolase [EC:4.1.2.40]	-0.063307178	-0.092413064	-0.141246572	0.625803851	0.036760713	0.476545926	0.387817458	0.3991048	0.086780787	0.846457549	0.716463387	0.120004527	0.998586097	0.880657854	0.999553761	0.290188611
K03517 quinolinate synthase	-0.016025099	-1.377543088	-0.379897051	-0.385127786	0.018019694	0.256775511	0.241535085	0.245808497	0.375036626	2.49726E-07	0.118882388	0.120294027	0.998586097	1.46446E-06	0.999553761	0.290704209
K07306 anaerobic dimethyl sulfoxide reductase subunit A [EC:1.8.99.-]	-0.007771933	0.540460779	0.188548917	0.797932649	0.046100814	0.602558353	0.495460077	0.50943869	0.866314023	0.370960583	0.704334012	0.120406815	0.998586097	0.446394311	0.999553761	0.290792378
K02011 iron(III) transport system permease protein	-0.005071092	-0.189054562	0.336598472	0.399785196	0.022199229	0.295673511	0.249286753	0.255793247	0.819569923	0.523382747	0.179955031	0.121198657	0.998586097	0.595228782	0.999553761	0.292401645
K03547 exonuclease SbcD	-0.007167788	-0.409379405	0.185406914	0.249723095	0.019652583	0.218130692	0.153229179	0.159791651	0.715749655	0.062187132	0.229104217	0.121226607	0.998586097	0.100592416	0.999553761	0.292401645
K01714 dihydrodipicolinate synthase [EC:4.2.1.52]	-0.000956835	-0.132533817	-0.010821903	0.081031167	0.003869407	0.054798855	0.050953462	0.051896975	0.804974981	0.016590042	0.832232415	0.121560925	0.998586097	0.034323915	0.999553761	0.29302257
K00681 gamma-glutamyltranspeptidase [EC:2.3.2.2]	-0.026450348	0.864752808	-0.123038965	0.544914639	0.035694369	0.439691082	0.33788753	0.34945935	0.459655947	0.050769016	0.71651336	0.122051636	0.998586097	0.085571929	0.999553761	0.294019459
K01010 thiosulfate sulfurtransferase [EC:2.8.1.1]	0.032981864	1.634497776	-0.17728824	0.94311218	0.052780535	0.702310955	0.591341472	0.606841102	0.532845513	0.021073719	0.764940611	0.123280567	0.998586097	0.041807363	0.999553761	0.296230921
K01500	-0.011208546	0.13373614	-0.041460208	-0.083166673	0.005907763	0.069797091	0.051550289	0.053508035	0.059413075	0.056958598	0.42313169	0.123244762	0.998586097	0.093524006	0.999553761	0.296230921
K07484 transposase	-0.005569437	-0.311635792	-0.073962055	0.325277769	0.022712001	0.270856499	0.201739352	0.209239175	0.806568581	0.251457919	0.714668034	0.123175609	0.998586097	0.322119708	0.999553761	0.296230921
K09933 hypothetical protein	-0.021717125	2.154942047	-0.126513062	1.425376519	0.080020597	1.063139643	0.893272011	0.916842295	0.786402361	0.044158332	0.887655317	0.123155499	0.998586097	0.076355447	0.999553761	0.296230921
K01446 N-acetylmuramoyl-L-alanine amidase [EC:3.5.1.28]	-0.018120745	0.85499384	-0.163225271	0.877273746	0.055198307	0.695319216	0.547178556	0.564730453	0.743082474	0.220453962	0.766084364	0.123446544	0.998586097	0.288513066	0.999553761	0.296339229
K02681 prepilin peptidase dependent protein C	-0.003132919	1.849486633	-0.090975166	1.37623073	0.072765041	0.992364734	0.866009788	0.886194197	0.965705732	0.064008513	0.91654371	0.123558917	0.998586097	0.103100779	0.999553761	0.296339229
K03286 OmpA-OmpF porin, OOP family	-0.009120153	1.16502502	0.31224652	0.365171016	0.020870363	0.275204177	0.228904673	0.235139014	0.662647806	3.68404E-05	0.175571415	0.12355101	0.998586097	0.000149839	0.999553761	0.296339229
K03767 peptidyl-prolyl cis-trans isomerase A (cyclophilin A) [EC:5.2.1.8]	-0.037950907	1.162660051	0.190223807	0.554549534	0.039316292	0.465326125	0.344219232	0.357240065	0.335718305	0.013375049	0.581741892	0.123714574	0.998586097	0.028476152	0.999553761	0.296525938
K00854 xylulokinase [EC:2.7.1.17]	-0.002259736	-0.236801537	-0.092035555	-0.172925234	0.010759931	0.136380562	0.108069629	0.111468943	0.83389697	0.084235879	0.396433124	0.123950322	0.998586097	0.128873118	0.999553761	0.296607184
K03314 Na+:H+ antiporter, NhaB family	-0.043965756	2.463661819	0.865828628	1.355177502	0.066825271	0.937366909	0.856692325	0.873632281	0.511438795	0.009331625	0.31459209	0.123981959	0.998586097	0.020993401	0.999553761	0.296607184
K10118 multiple sugar transport system permease protein	-0.0706884	-1.781430999	0.342925153	0.723519032	0.04401918	0.564052657	0.4526348	0.466364773	0.110078473	0.001864756	0.450442545	0.123933442	0.998586097	0.00520113	0.999553761	0.296607184
K06409 stage V sporulation protein B	-0.03444166	-2.561220902	0.030447188	0.665070444	0.045571799	0.550640937	0.415172468	0.430127537	0.450787898	6.41182E-06	0.941683595	0.125179928	0.998586097	2.973E-05	0.999553761	0.29928526
K09015 Fe-S cluster assembly protein SufD	0.001495575	-0.523006671	0.013100575	-0.311193074	0.009134692	0.147552932	0.201746539	0.201386852	0.870133593	0.000502517	0.948353461	0.125413417	0.998586097	0.001614749	0.999553761	0.299655507
K01044 carboxylesterase [EC:3.1.1.1]	0.030030764	-2.550287314	-0.322185909	0.851483073	0.046357804	0.626038817	0.538321657	0.551503846	0.517946509	6.95834E-05	0.550845751	0.125732979	0.998586097	0.000269768	0.999553761	0.29973467
K02230 cobaltochelatase CobN [EC:6.6.1.2]	-0.039432819	-3.435469478	-0.046138292	-0.634749815	0.024862114	0.37660807	0.407484885	0.411098418	0.11450045	1.56422E-16	0.910075342	0.125707747	0.998586097	7.45155E-15	0.999553761	0.29973467
K04045 molecular chaperone HscC	-0.059865607	-1.228421235	-0.541359318	0.815867167	0.049475083	0.636452651	0.513121279	0.528475302	0.227877472	0.055183294	0.293927973	0.125761149	0.998586097	0.091277576	0.999553761	0.29973467
K07082	-0.000350644	-0.042625017	-0.035230004	-0.136505804	0.006316997	0.090833231	0.086964977	0.088396647	0.955796	0.639453248	0.686256624	0.125657344	0.998586097	0.702697903	0.999553761	0.29973467
K03110 signal recognition particle receptor	5.03424E-06	-0.110806216	-0.013196406	-0.06377946	0.003858642	0.049706066	0.040140175	0.041335476	0.998960488	0.027049618	0.743019245	0.125965209	0.999339713	0.051414511	0.999553761	0.300033383
K02016 iron complex transport system substrate-binding protein	-0.003635129	0.013852621	0.004053172	-0.151803209	0.006376302	0.094669792	0.097252898	0.098409983	0.569328793	0.883829887	0.96683877	0.126065275	0.998586097	0.907891025	0.999553761	0.300084173
K02446 fructose-1,6-bisphosphatase II [EC:3.1.3.11]	-0.012392303	1.47317877	0.62996842	0.638186455	0.038745232	0.498520426	0.402012001	0.414033024	0.749464165	0.003548814	0.120233456	0.12634922	0.998586097	0.009175394	0.999553761	0.300572333
K01844 beta-lysine 5,6-aminomutase [EC:5.4.3.3]	0.015101409	-4.66240672	-0.388162726	-0.991153041	0.05847154	0.762995749	0.626071035	0.643846993	0.796497392	6.09561E-09	0.536655489	0.126828201	0.998586097	4.88033E-08	0.999553761	0.300820165
K02996 small subunit ribosomal protein S9	-0.005085784	-0.346486481	-0.021261546	-0.073501189	0.004216326	0.055712195	0.046466066	0.047720893	0.229336388	3.46377E-09	0.648243152	0.126631381	0.998586097	2.92692E-08	0.999553761	0.300820165
K05970 sialate O-acetylesterase [EC:3.1.1.53]	-0.043797791	-4.4614016	-0.21529887	-0.951796318	0.027373927	0.444034677	0.620013407	0.618443335	0.111375973	4.24742E-19	0.729127	0.126926715	0.998586097	4.76086E-17	0.999553761	0.300820165
K06858 vitamin B12 transport system substrate-binding protein	0.023496953	1.324892348	0.22241152	1.473450445	0.07852343	1.071318333	0.935475328	0.957234112	0.765109898	0.217830133	0.812554767	0.126863368	0.998586097	0.285667804	0.999553761	0.300820165
K07114	-0.011145572	-2.747839633	-0.312244151	-0.585872549	0.027187319	0.391015421	0.374524822	0.380679405	0.682332068	4.315E-11	0.406413212	0.126927008	0.998586097	5.58242E-10	0.999553761	0.300820165
K07145	0.121742954	1.72390325	-0.941519728	-1.344136626	0.066098123	0.930651429	0.856232738	0.87274497	0.067160743	0.065629792	0.274117379	0.126657077	0.998586097	0.105134569	0.999553761	0.300820165
K03893 arsenical pump membrane protein	0.111862131	2.704419531	-0.409035259	1.093661217	0.063828754	0.837259865	0.691623185	0.710864015	0.081403634	0.001474025	0.555564799	0.127054578	0.998586097	0.00422687	0.999553761	0.300822096
K05916 nitric oxide dioxygenase [EC:1.14.12.17]	-0.019417467	1.512609639	-0.391031975	0.930698251	0.053442076	0.706220353	0.589088288	0.604990533	0.71678453	0.033566025	0.50833599	0.127085693	0.998586097	0.061427192	0.999553761	0.300822096
K02456 general secretion pathway protein G	-0.058155502	1.260179602	0.007318615	0.941419539	0.054288896	0.716471807	0.596596555	0.612789286	0.285519581	0.080318188	0.990236574	0.12759516	0.998586097	0.124427892	0.999553761	0.301466309
K08992 putative membrane protein	-0.048627019	3.239181747	-0.115506379	1.286853143	0.068115151	0.932648768	0.818923451	0.837613291	0.476227573	0.00064593	0.888114053	0.12758356	0.998586097	0.00202771	0.999553761	0.301466309
K10189 lactose/L-arabinose transport system permease protein	-0.071640493	-2.532116588	0.121445159	0.750567978	0.039373779	0.541036899	0.477736463	0.488430277	0.070515721	5.66039E-06	0.799850517	0.127495138	0.998586097	2.65662E-05	0.999553761	0.301466309
K03737 putative pyruvate-flavodoxin oxidoreductase [EC:1.2.7.-]	-0.007679838	-0.920809595	-0.083428173	-0.143980472	0.008457368	0.110757588	0.091299995	0.093856307	0.365071754	2.32071E-14	0.363008341	0.128143443	0.998586097	5.97582E-13	0.999553761	0.302574139
K00633 galactoside O-acetyltransferase [EC:2.3.1.18]	-0.005918903	-0.490302865	-0.184174878	0.269378252	0.018367107	0.223532525	0.169715764	0.17571851	0.747637247	0.029572453	0.280418291	0.12839986	0.998586097	0.055435622	0.999553761	0.302617111
K01686 mannonate dehydratase [EC:4.2.1.8]	-0.007351008	-0.800962952	0.022151142	-0.186473822	0.010516571	0.140302327	0.11856193	0.121633972	0.485468829	4.68009E-08	0.852167267	0.128384246	0.998586097	3.14011E-07	0.999553761	0.302617111
K04044 molecular chaperone HscA	-0.106598409	1.977774618	0.810517728	0.86971967	0.049495082	0.657619875	0.552588269	0.567165582	0.032607423	0.003015692	0.145546545	0.12829174	0.998586097	0.007953498	0.999553761	0.302617111
K03501 glucose inhibited division protein B [EC:2.1.-.-]	0.000158067	-0.044315922	0.184075279	0.20750819	0.017738036	0.18944819	0.129599227	0.135485824	0.992899977	0.815315083	0.158587673	0.128750943	0.998586097	0.853616973	0.999553761	0.303069699
K03694 ATP-dependent Clp protease ATP-binding subunit ClpA	-0.00785597	0.032586681	0.160236793	-0.417788297	0.017741432	0.263101422	0.269519083	0.272772254	0.658445442	0.901569066	0.553488147	0.128738156	0.998586097	0.922631502	0.999553761	0.303069699
K05803 lipoprotein NlpI	0.02363688	2.345525543	0.958960826	1.308664351	0.06965745	0.9529814	0.835702433	0.854859479	0.734760971	0.014798583	0.253889701	0.128931896	0.998586097	0.031090077	0.999553761	0.303308305
K06184 ATP-binding cassette, sub-family F, member 1	-0.064613815	-3.174192572	0.035604799	-0.828230681	0.052944453	0.666891698	0.524776037	0.541612178	0.223924679	3.9988E-06	0.94604108	0.129342066	0.998586097	1.92218E-05	0.999553761	0.304085511
K07166 ACT domain-containing protein	-0.017713627	-2.209585472	-0.032532295	-0.348450498	0.020134281	0.266125665	0.222050778	0.228039571	0.380167693	2.48018E-14	0.883812123	0.129631772	0.998586097	6.3436E-13	0.999553761	0.304448559
K10985 PTS system, galactosamine-specific IIC component	-0.018689051	-0.278135747	-0.465723065	1.253681744	0.06915406	0.932830525	0.800793877	0.820511134	0.787279159	0.765926348	0.5621476	0.129656261	0.998586097	0.813756708	0.999553761	0.304448559
K10201 N-acetylglucosamine transport system permease protein	-0.11496943	-4.593564929	-0.143455416	0.750243478	0.053256247	0.635477612	0.473561336	0.491143121	0.032204769	1.38566E-11	0.762567088	0.129751145	0.998586097	2.04478E-10	0.999553761	0.304483752
K06179 ribosomal large subunit pseudouridine synthase C [EC:5.4.99.12]	0.001517176	0.585209485	0.051051239	0.409846222	0.027928386	0.340689165	0.259259185	0.268373624	0.956738117	0.087586282	0.844292127	0.1298499	0.998586097	0.133409801	0.999553761	0.304527981
K02037 phosphate transport system permease protein	0.003019169	-0.362380572	0.102742998	0.127984419	0.005562717	0.081979457	0.082750826	0.083825392	0.587980301	1.70951E-05	0.217261753	0.129936926	0.998586097	7.35321E-05	0.999553761	0.304544664
K02742 SprT protein	-0.000270587	2.202013146	0.4365293	1.281643837	0.075605135	0.99065648	0.817187088	0.840019134	0.997148429	0.027489644	0.594387226	0.130202132	0.999053367	0.052120913	0.999553761	0.304978688
K00313 electron transfer flavoprotein-quinone oxidoreductase [EC:1.5.5.-]	-0.129269685	0.13033314	0.146817229	1.036647991	0.052972952	0.738183687	0.66701977	0.680774631	0.015655032	0.860055348	0.826230345	0.130946772	0.998586097	0.891155772	0.999553761	0.305418133
K01262 X-Pro aminopeptidase [EC:3.4.11.9]	-0.007927301	-0.66672917	0.051416248	-0.122064262	0.004968922	0.074747799	0.079373017	0.080161364	0.112402004	5.55863E-16	0.518597103	0.130950729	0.998586097	2.3026E-14	0.999553761	0.305418133
K02014 iron complex outermembrane recepter protein	0.005060939	-0.106959387	0.031186148	-0.285349634	0.010660106	0.16409769	0.186144831	0.187324525	0.635543534	0.515368903	0.867282528	0.130811114	0.998586097	0.588045176	0.999553761	0.305418133
K03717 LysR family transcriptional regulator, transcriptional activator of nhaA	-0.015669916	1.912670856	-0.067124608	0.864906152	0.052932178	0.682224053	0.551286523	0.567671649	0.767546444	0.005614716	0.903331077	0.130733027	0.998586097	0.013594463	0.999553761	0.305418133
K07001	0.01692717	-1.257670259	0.09638333	-0.408208271	0.012339324	0.19879401	0.268393036	0.268039433	0.171850094	1.96996E-09	0.720260488	0.130898404	0.998586097	1.77064E-08	0.999553761	0.305418133
K07320 putative adenine-specific DNA-methyltransferase [EC:2.1.1.72]	-0.055508981	1.961077108	0.421144313	0.843852946	0.050783771	0.659770814	0.538383845	0.553926983	0.275850837	0.003364255	0.435904785	0.130783445	0.998586097	0.008740086	0.999553761	0.305418133
K10681 two-component system, OmpR family, sensor histidine kinase SaeS [EC:2.7.13.3]	-0.056354681	-1.546520856	-0.057671535	1.04325816	0.061804396	0.808949238	0.6663684	0.685065967	0.36309504	0.057512668	0.931203718	0.130919195	0.998586097	0.094230774	0.999553761	0.305418133
K00603 glutamate formiminotransferase [EC:2.1.2.5]	0.014041055	-4.711502349	-0.221482648	-0.798643167	0.038798769	0.551250804	0.515661241	0.524987754	0.717860235	5.58743E-15	0.668465615	0.131319119	0.998586097	1.68998E-13	0.999553761	0.305517284
K03043 DNA-directed RNA polymerase subunit beta [EC:2.7.7.6]	-0.005394935	-0.214902017	0.018106113	-0.069529874	0.003186448	0.0462068	0.045011007	0.0456993	0.092188212	6.42488E-06	0.68834298	0.131267945	0.998586097	2.97512E-05	0.999553761	0.305517284
K03077 L-ribulose-5-phosphate 4-epimerase [EC:5.1.3.4]	-0.017419406	-1.06724373	-0.26040996	-0.418986871	0.020712166	0.292394497	0.270295981	0.275414928	0.401463469	0.000344447	0.337635211	0.131310926	0.998586097	0.00115148	0.999553761	0.305517284
K03472 D-erythrose 4-phosphate dehydrogenase [EC:1.2.1.72]	0.041051766	1.483340467	-0.176185398	1.478211622	0.084394623	1.123742358	0.947074634	0.971824351	0.62726328	0.188529865	0.85279344	0.131367214	0.998586097	0.253792764	0.999553761	0.305517284
K04013 formate-dependent nitrite reductase, penta-haeme cytochrome c	-0.023148443	1.484237595	0.438304456	1.317161442	0.072810336	0.98331876	0.845606909	0.866308481	0.750912242	0.132965385	0.60536088	0.131527428	0.998586097	0.189432181	0.999553761	0.305517284
K06076 long-chain fatty acid transport protein	-0.018944221	1.979957301	0.501719159	0.832142907	0.0503931	0.653401473	0.531877708	0.547346294	0.707417427	0.002807865	0.347779495	0.131554412	0.998586097	0.007467394	0.999553761	0.305517284
K07019	-0.131493247	1.174919277	-0.14544166	1.139632942	0.068034694	0.887922762	0.728722159	0.749400378	0.054855636	0.187458621	0.842206811	0.131453066	0.998586097	0.252886657	0.999553761	0.305517284
K07677 two-component system, NarL family, capsular synthesis sensor histidine kinase RcsC [EC:2.7.13.3]	-0.039356206	0.18054077	-0.096479682	0.577495813	0.040035566	0.485205444	0.366893123	0.380009672	0.326926417	0.71026741	0.793114008	0.131713981	0.998586097	0.765207257	0.999553761	0.305701572
K00842 aminotransferase [EC:2.6.1.-]	-0.015182526	-0.899944688	0.023812857	-0.155025801	0.008941398	0.118639229	0.099506215	0.102146586	0.09125451	1.77218E-12	0.811349977	0.132219118	0.998586097	3.12675E-11	0.999553761	0.305783641
K03191 acid-activated urea channel	-0.042046097	-0.844738936	-0.326164591	1.04663366	0.064623818	0.830959639	0.66958155	0.689648498	0.516125283	0.310731909	0.627230917	0.132230763	0.998586097	0.384730118	0.999553761	0.305783641
K03378 morphine 6-dehydrogenase [EC:1.1.1.218]	-0.102455778	-0.448151978	0.36874899	0.551151185	0.040879454	0.477757419	0.349546053	0.363136654	0.013097218	0.349498763	0.293971262	0.132201036	0.998586097	0.424616636	0.999553761	0.305783641
K05944	0.078634414	-2.80696759	1.023575197	0.983250538	0.064262467	0.803418984	0.627065788	0.647647832	0.222703683	0.00060089	0.10572506	0.132091315	0.998586097	0.001897259	0.999553761	0.305783641
K07078	0.024432924	-1.915696006	-0.046710135	-0.628542821	0.036978035	0.486174311	0.402818873	0.413921976	0.509632295	0.000116736	0.907915949	0.132011122	0.998586097	0.000433282	0.999553761	0.305783641
K08316 ribosomal RNA small subunit methyltransferase D [EC:2.1.1.52]	-0.048050681	1.540387448	0.221382541	0.637059683	0.039872874	0.509254345	0.40709494	0.419581815	0.22976555	0.002856318	0.587770227	0.132057701	0.998586097	0.007590954	0.999553761	0.305783641
K07789 RND superfamily, multidrug transport protein MdtC	0.024945227	1.194240257	-0.120560321	0.860642146	0.05178117	0.674293398	0.551838481	0.567631295	0.630580134	0.078255599	0.827503524	0.132592622	0.998586097	0.12187662	0.999553761	0.306434495
K03471 ribonuclease HIII [EC:3.1.26.4]	0.019018248	0.225553213	-0.877757456	1.012922612	0.072586576	0.865676386	0.644794004	0.668762758	0.793618394	0.794739628	0.176448536	0.132991527	0.998586097	0.836440961	0.999553761	0.306798249
K06202 CyaY protein	0.002713553	2.53771724	0.909372711	1.146259386	0.068319577	0.893918148	0.736036053	0.756716228	0.968362042	0.00505394	0.219510486	0.132951205	0.998586097	0.012445187	0.999553761	0.306798249
[truncated: 2,160 more rows]
