# Supplementary material for: The intestinal microbiome of inflammatory bowel disease across the pediatric age range
Source: Gut Microbes. 2024 Feb 25;16(1):2317932. doi: 10.1080/19490976.2024.2317932 (PMC10900269; doi:10.1080/19490976.2024.2317932)
Supplement: Supplemental Table 2B HCltvsVEOKegg.csv [file KGMI_A_2317932_SM3095.csv]

kegg	Time.coef	current_antibioticsYes.coef	study_groupVEO.coef	Time.se	current_antibioticsYes.se	study_groupVEO.se	Time.p	current_antibioticsYes.p	study_groupVEO.p	Time.q	current_antibioticsYes.q	study_groupVEO.q
K02945 small subunit ribosomal protein S1	0.00051598	-0.116462045	-0.261077197	0.003195195	0.045432151	0.047975063	0.871865725	0.011063428	3.52776E-07	0.963368976	0.027641619	0.000853745
K03665 GTP-binding protein HflX	-0.000231829	-0.167956796	-0.181010339	0.002725024	0.036923661	0.033632908	0.93228345	9.11884E-06	4.58141E-07	0.978305199	5.00529E-05	0.000853745
K01772 ferrochelatase [EC:4.99.1.1]	0.030353132	0.944249094	1.861457203	0.034954699	0.446101568	0.35912446	0.386190611	0.035465178	1.07682E-06	0.772174038	0.074383072	0.000925551
K03655 ATP-dependent DNA helicase RecG [EC:3.6.1.-]	-0.003477373	-0.113991885	-0.164432526	0.002582703	0.035011912	0.031929725	0.179622403	0.001318175	1.24168E-06	0.659410239	0.00429069	0.000925551
K07231 putative iron-regulated protein	-0.017888257	-1.963257595	-3.506084859	0.044974575	0.637873049	0.667250888	0.691224718	0.002363237	7.94191E-07	0.911268461	0.007160801	0.000925551
K01892 histidyl-tRNA synthetase [EC:6.1.1.21]	-0.000799032	-0.077258228	-0.194922488	0.00310267	0.042203346	0.038821425	0.797021435	0.06857475	2.13776E-06	0.938368639	0.129145069	0.001138206
K09992 hypothetical protein	-0.055879247	-1.97073664	-4.022291121	0.044785906	0.656694539	0.795963733	0.213531495	0.003016756	1.86637E-06	0.682648628	0.008895133	0.001138206
K00163 pyruvate dehydrogenase E1 component [EC:1.2.4.1]	-0.019507324	1.097244378	2.833394577	0.054959456	0.707597964	0.578452836	0.722990547	0.12248873	3.56277E-06	0.92024032	0.204166143	0.001659806
K00845 glucokinase [EC:2.7.1.2]	-0.003605954	-0.406938338	-0.316882346	0.005010314	0.068999317	0.065629546	0.472506125	1.45683E-08	4.74989E-06	0.821588156	1.70742E-07	0.001730092
K01159 crossover junction endodeoxyribonuclease RuvC [EC:3.1.22.4]	0.001484486	-0.279135978	-0.281545322	0.004924816	0.065828376	0.058043721	0.763385076	3.34418E-05	4.33582E-06	0.932930859	0.000159792	0.001730092
K02600 N utilization substance protein A	-0.003556895	-0.05935625	-0.175345638	0.002740843	0.03793529	0.036611338	0.195801093	0.119165711	5.57046E-06	0.670715227	0.200419949	0.001730092
K08970 nickel/cobalt exporter	0.10609977	1.280569067	2.985228837	0.06301539	0.792237946	0.62231932	0.093723184	0.107510271	5.40119E-06	0.612091708	0.185076573	0.001730092
K04561 nitric-oxide reductase, cytochrome b-containing subunit I [EC:1.7.99.7]	-0.131296548	-0.471553738	3.157975313	0.058421091	0.772853428	0.666130251	0.025653069	0.542424522	6.78835E-06	0.544009036	0.641172278	0.001946167
K02428 nucleoside-triphosphate pyrophosphatase [EC:3.6.1.19]	0.000548823	-0.080473267	-0.337533544	0.00469295	0.067066566	0.07222004	0.907014341	0.231529574	8.90189E-06	0.973872598	0.335371443	0.00195161
K02777 PTS system, glucose-specific IIA component [EC:2.7.1.69]	-0.009177182	0.439920874	0.990923287	0.020873975	0.265010773	0.211477309	0.660644839	0.098404659	8.48077E-06	0.905661321	0.17226593	0.00195161
K03527 4-hydroxy-3-methylbut-2-enyl diphosphate reductase [EC:1.17.1.2]	-0.003907703	-0.156580295	-0.169899973	0.002944109	0.039866563	0.036255112	0.18585212	0.000116368	8.46317E-06	0.662842919	0.000499659	0.00195161
K03701 excinuclease ABC subunit A	-0.00358603	-0.200304616	-0.224564904	0.002995874	0.04311499	0.047790071	0.232660138	5.97366E-06	8.03896E-06	0.69325237	3.45712E-05	0.00195161
K09013 Fe-S cluster assembly ATP-binding protein	-0.005568797	-0.349773094	-0.248490058	0.004336727	0.058982153	0.054238679	0.200521371	1.23047E-08	1.28756E-05	0.674750362	1.47934E-07	0.002665973
K00942 guanylate kinase [EC:2.7.4.8]	0.000540463	0.049339878	-0.150841465	0.003074289	0.039921784	0.033154075	0.860619832	0.217871349	1.46022E-05	0.957395013	0.320318153	0.002864339
K00526 ribonucleoside-diphosphate reductase beta chain [EC:1.17.4.1]	-0.010170185	0.311965393	0.621136779	0.008353703	0.121118964	0.138783223	0.224800744	0.01069039	1.95567E-05	0.689573968	0.026794272	0.003385264
K03146 thiamine biosynthetic enzyme	-0.08980836	-1.47008618	-3.483015803	0.046653522	0.677051322	0.779181924	0.055579513	0.031028895	1.99828E-05	0.581864599	0.066846643	0.003385264
K03639 molybdenum cofactor biosynthesis protein A	0.014467841	-0.307342565	0.887848189	0.025613999	0.288467296	0.198340401	0.572784673	0.287903488	1.94958E-05	0.871689864	0.395654978	0.003385264
K02864 large subunit ribosomal protein L10	-0.005526776	-0.124645602	-0.159668312	0.003872883	0.047488066	0.035958285	0.155052293	0.009307862	2.24459E-05	0.653353815	0.023858598	0.003413606
K03596 GTP-binding protein LepA	-0.003225432	-0.198277329	-0.208894978	0.003229156	0.045628811	0.047091669	0.319018492	2.16437E-05	2.28395E-05	0.742737747	0.000109008	0.003413606
K07391 magnesium chelatase family protein	-0.004664588	-0.250181291	-0.181183912	0.003376128	0.045484205	0.04085072	0.168550838	1.0954E-07	2.28978E-05	0.657698654	1.01809E-06	0.003413606
K02018 molybdate transport system permease protein	-0.015186744	-0.00072222	0.668816979	0.016766459	0.203155705	0.151407696	0.366089714	0.997166894	2.4556E-05	0.76369787	0.997970197	0.003520003
K04763 integrase/recombinase XerD	0.002988481	-0.222441322	-0.262002812	0.004295355	0.0600742	0.059878509	0.487356393	0.00027256	2.88747E-05	0.825626035	0.001060366	0.003985784
K00962 polyribonucleotide nucleotidyltransferase [EC:2.7.7.8]	-0.005108475	-0.226384003	-0.175589261	0.003284747	0.044511008	0.040551327	0.121401567	8.0878E-07	3.44171E-05	0.631595609	5.99269E-06	0.004423191
K01180 endo-1,3(4)-beta-glucanase [EC:3.2.1.6]	-0.016773552	-0.33924889	-2.076846564	0.05540387	0.658478815	0.479149283	0.762379651	0.606954519	3.38401E-05	0.932214225	0.696670493	0.004423191
K05820 MFS transporter, PPP family, 3-phenylpropionic acid transporter	0.020026774	0.524844398	2.695300557	0.063150938	0.794368459	0.624518999	0.75146342	0.509524688	3.6353E-05	0.928987234	0.611987919	0.004516251
K02968 small subunit ribosomal protein S20	-0.000409249	-0.114797242	-0.191755616	0.004114501	0.053533569	0.044622662	0.920864007	0.033149949	3.90285E-05	0.977610598	0.070640285	0.004692234
K07270 glycosyl transferase, family 25	0.055400098	-0.594470706	3.013088182	0.052897698	0.731247491	0.703187863	0.296162179	0.417165023	4.09191E-05	0.731960504	0.524198935	0.004765797
K03628 transcription termination factor Rho	-0.002062842	-0.245480424	-0.159175499	0.004137477	0.050086784	0.037284157	0.618600695	1.90364E-06	4.34363E-05	0.891314662	1.27605E-05	0.004905672
K00600 glycine hydroxymethyltransferase [EC:2.1.2.1]	-0.007284873	-0.091721526	-0.204636246	0.002978599	0.042973871	0.048154434	0.015278763	0.033972873	4.68132E-05	0.544009036	0.072101415	0.005131553
K02902 large subunit ribosomal protein L28	0.003872548	-0.096623317	-0.194702093	0.004871996	0.060127968	0.045944544	0.427593172	0.10956538	4.89623E-05	0.793116572	0.188006524	0.005213783
K03106 signal recognition particle, subunit SRP54	-0.005188094	-0.192505421	-0.192400073	0.003265898	0.0457163	0.045696845	0.113662888	3.77303E-05	5.43163E-05	0.629871124	0.000178227	0.005623244
K00970 poly(A) polymerase [EC:2.7.7.19]	0.001810765	-0.048731549	-0.262343141	0.004649245	0.064434088	0.062430295	0.697319439	0.45031648	5.60207E-05	0.91142993	0.556099967	0.005642954
K03390 heterodisulfide reductase subunit C [EC:1.8.98.1]	0.033613071	-3.814175507	-2.622709544	0.049068005	0.670968025	0.625835483	0.494080205	4.35072E-08	5.84914E-05	0.82912079	4.52937E-07	0.005736772
K03566 LysR family transcriptional regulator, glycine cleavage system transcriptional activator	0.013857079	0.852867879	0.828457978	0.021509963	0.26284272	0.198094862	0.520137877	0.001367689	6.04179E-05	0.844265276	0.004432502	0.005773783
K00867 type I pantothenate kinase [EC:2.7.1.33]	0.022145026	1.292748573	2.378985714	0.053520733	0.692507871	0.57126048	0.679468195	0.063328326	6.45683E-05	0.910280246	0.121287087	0.006016151
K00123 formate dehydrogenase, alpha subunit [EC:1.2.1.2]	0.008544765	0.875064173	0.946352365	0.021327478	0.276027985	0.227807325	0.689088204	0.001750978	6.71041E-05	0.911268461	0.005521062	0.006099928
K01141 exodeoxyribonuclease I [EC:3.1.11.1]	0.039305879	0.881557652	1.987693702	0.049166426	0.61577643	0.480854592	0.424935445	0.153739297	7.24567E-05	0.792263334	0.244970654	0.006280142
K01599 uroporphyrinogen decarboxylase [EC:4.1.1.37]	-0.026092243	1.101557203	1.18089395	0.027289169	0.350569728	0.285460116	0.340101337	0.00191901	7.16115E-05	0.754049782	0.005985063	0.006280142
K01923 phosphoribosylaminoimidazole-succinocarboxamide synthase [EC:6.3.2.6]	-0.0057392	-0.195909279	-0.195815644	0.003400073	0.047656918	0.047841844	0.092902668	5.65459E-05	8.43132E-05	0.612091708	0.000257322	0.00714171
K02519 translation initiation factor IF-2	-0.004213405	-0.192487095	-0.139424279	0.002632725	0.036192456	0.034253829	0.111013816	2.67141E-07	9.16974E-05	0.629871124	2.22737E-06	0.00727141
K07403 membrane-bound serine protease (ClpP class)	-0.054753246	-1.348940134	-2.413328898	0.043802156	0.608066052	0.592113924	0.212686161	0.027597792	8.98635E-05	0.682541601	0.060611061	0.00727141
K09895 hypothetical protein	0.012569174	1.7818803	2.945738863	0.063345445	0.837835908	0.721843446	0.842906317	0.034606537	8.81912E-05	0.953996025	0.073117098	0.00727141
K05539 tRNA-dihydrouridine synthase A [EC:1.-.-.-]	0.045527801	0.613646678	1.775216128	0.045436375	0.566951223	0.440235303	0.317490896	0.280332797	0.000105458	0.742737747	0.387393524	0.008188363
K01281 X-Pro dipeptidyl-peptidase [EC:3.4.14.11]	0.044035024	-0.142101419	0.970275383	0.026416893	0.321851024	0.241607195	0.097019663	0.659295905	0.000112049	0.6139088	0.739451049	0.008352146
K03695 ATP-dependent Clp protease ATP-binding subunit ClpB	-0.003832698	-0.257161822	-0.167509023	0.00274382	0.03911383	0.04170837	0.163933853	3.79555E-10	0.000111936	0.654648874	7.52447E-09	0.008352146
K03304 tellurite resistance/dicarboxylate transporter, TDT family	-0.00179445	0.547855662	2.770657891	0.06620896	0.850345526	0.692117726	0.978403455	0.520100746	0.000117414	0.992517604	0.622284263	0.008580415
K02838 ribosome recycling factor	-0.001760249	-0.179886561	-0.170387524	0.003153162	0.043781251	0.042658527	0.577269207	5.70163E-05	0.000121318	0.872812306	0.00025883	0.008695206
K07318 adenine-specific DNA-methyltransferase [EC:2.1.1.72]	-0.062680128	-3.025780304	-2.412854015	0.054679811	0.716883656	0.606537057	0.252970538	3.62394E-05	0.000128681	0.706762514	0.00017159	0.009048916
K02967 small subunit ribosomal protein S2	-0.000750262	-0.097763304	-0.155036622	0.002913254	0.04038877	0.039172972	0.797018705	0.016347213	0.000138569	0.938368639	0.038683214	0.009222273
K04774 serine protease SohB [EC:3.4.21.-]	0.026205823	0.609777985	2.880109913	0.06593161	0.862871577	0.727482695	0.691424764	0.480545918	0.000137934	0.911268461	0.583759478	0.009222273
K05020 glycine betaine transporter	-0.061709799	-0.382582555	1.585079064	0.044298547	0.536814515	0.400132936	0.165079529	0.476828486	0.000136749	0.654648874	0.580954484	0.009222273
K02988 small subunit ribosomal protein S5	-8.84824E-05	-0.115435085	-0.165931864	0.003593826	0.047980688	0.04219336	0.980380919	0.017000638	0.000151772	0.993418843	0.039925253	0.00975265
K07091 lipopolysaccharide export system permease protein	0.017549589	0.779774298	2.121123261	0.050005483	0.649300858	0.53914226	0.725975216	0.231125534	0.000150894	0.921563225	0.335029202	0.00975265
K00006 glycerol-3-phosphate dehydrogenase (NAD+) [EC:1.1.1.8]	0.03960531	-1.80193978	-2.531356439	0.052982253	0.718534224	0.655948255	0.455585761	0.012905449	0.000197767	0.813299574	0.03152236	0.01007601
K00494 alkanal monooxygenase (FMN-linked) [EC:1.14.14.3]	0.043778695	1.994633436	2.527448509	0.066667869	0.833149908	0.648435612	0.512112994	0.017541081	0.00017214	0.837035941	0.041078533	0.01007601
K00537 arsenate reductase [EC:1.20.4.1]	0.016144734	0.390612529	0.449849187	0.009113851	0.124403883	0.115487363	0.077936181	0.00193356	0.00017372	0.598128742	0.006025399	0.01007601
K01000 phospho-N-acetylmuramoyl-pentapeptide-transferase [EC:2.7.8.13]	-0.00292151	-0.152517509	-0.153998712	0.002904907	0.040425846	0.039664158	0.315709898	0.00020998	0.000181805	0.742366428	0.000845136	0.01007601
K01146	0.054604574	0.848385795	2.204212624	0.055205762	0.706550482	0.571568817	0.323747576	0.23120341	0.000199652	0.747775057	0.335029202	0.01007601
K01649 2-isopropylmalate synthase [EC:2.3.3.13]	-0.009844172	-0.313524746	-0.192043317	0.004168687	0.055903127	0.04966285	0.019118334	6.39179E-08	0.000192281	0.544009036	6.30531E-07	0.01007601
K01883 cysteinyl-tRNA synthetase [EC:6.1.1.16]	-0.006459881	-0.213807003	-0.168641954	0.003153927	0.044028266	0.043623326	0.04178436	2.33606E-06	0.000193022	0.551200854	1.51946E-05	0.01007601
K02426 cysteine desulfuration protein SufE	0.003706897	-0.049315825	-0.605188285	0.009466769	0.137099587	0.156261974	0.695773429	0.719426938	0.000188214	0.911268461	0.790013022	0.01007601
K02564 glucosamine-6-phosphate deaminase [EC:3.5.99.6]	-0.009344673	-0.471410214	-0.444567662	0.007743802	0.109651913	0.114023459	0.228893968	2.62421E-05	0.000171429	0.69325237	0.000129371	0.01007601
K03696 ATP-dependent Clp protease ATP-binding subunit ClpC	-0.009919486	-0.472370374	-0.282360499	0.006242389	0.083244255	0.073012032	0.113552847	4.57859E-08	0.000192024	0.629871124	4.74011E-07	0.01007601
K03746 DNA-binding protein H-NS	-0.013069392	1.397034617	2.698957879	0.064891419	0.842204051	0.698716724	0.840577629	0.098652108	0.000195197	0.952550455	0.172618031	0.01007601
K03833 selenocysteine-specific elongation factor	0.023561813	0.923844706	1.238518234	0.036831082	0.439362276	0.321121722	0.523047818	0.036683673	0.000199349	0.846093411	0.076465352	0.01007601
K09014 Fe-S cluster assembly protein SufB	-0.007215944	-0.388978141	-0.246597515	0.004631212	0.064626184	0.063954062	0.120712636	7.72801E-09	0.00020006	0.631595609	9.83013E-08	0.01007601
K09065 N-acetylornithine carbamoyltransferase [EC:2.1.3.9]	-0.032882895	-2.518991261	-2.712717584	0.037119937	0.548878357	0.697731889	0.376708738	7.64679E-06	0.00017835	0.766906111	4.27922E-05	0.01007601
K09761 ribosomal RNA small subunit methyltransferase E [EC:2.1.1.-]	-0.000214412	-0.064158901	-0.120936594	0.003835198	0.044349161	0.031301451	0.955469631	0.149478438	0.000194587	0.986485222	0.239409599	0.01007601
K09800 hypothetical protein	0.067302522	0.914024277	2.078427925	0.05166618	0.659975165	0.532120943	0.194123797	0.167541137	0.00016715	0.670715227	0.261594393	0.01007601
K03282 large conductance mechanosensitive channel, MscL family	0.003162347	0.036790638	-0.209644119	0.00511915	0.066198397	0.05454945	0.537410527	0.578964309	0.00020931	0.854653585	0.673260524	0.010401311
K01869 leucyl-tRNA synthetase [EC:6.1.1.4]	-0.006281057	-0.230348917	-0.181545765	0.003087519	0.044107916	0.047430796	0.043174675	4.24019E-07	0.00022127	0.551200854	3.32E-06	0.010813097
K02200 cytochrome c-type biogenesis protein CcmH	0.036211732	0.286825056	2.009537184	0.055022209	0.682534706	0.525382989	0.511175819	0.674743367	0.000223399	0.837035941	0.751350023	0.010813097
K01689 enolase [EC:4.2.1.11]	-0.003369145	-0.098707052	-0.161145223	0.003314	0.045312385	0.042254274	0.310494495	0.030492141	0.000232463	0.738465887	0.065957173	0.010816301
K03702 excinuclease ABC subunit B	-0.001571338	-0.22055743	-0.154558039	0.003132912	0.043006641	0.040540163	0.616503721	6.62438E-07	0.000233484	0.889206411	4.97763E-06	0.010816301
K06942	-0.00630078	-0.168598759	-0.194269373	0.003875464	0.053430082	0.05098192	0.105489177	0.001837378	0.000235074	0.626941543	0.005749712	0.010816301
K09781 hypothetical protein	-0.021506436	1.902032672	2.72475627	0.065070213	0.849872694	0.713668662	0.741343222	0.026269541	0.000228979	0.926630446	0.058312436	0.010816301
K01735 3-dehydroquinate synthase [EC:4.2.3.4]	-0.003403585	-0.098844881	-0.115946244	0.003194426	0.039646658	0.030541453	0.287883933	0.013434099	0.000247199	0.729243037	0.032491246	0.011235494
K07146	0.045691106	1.168842799	2.287278069	0.059956542	0.759582998	0.604036156	0.446873033	0.12535966	0.000255822	0.804587341	0.208021127	0.011487312
K03636 molybdenum cofactor biosynthesis protein D	0.039680007	1.027172937	2.32409344	0.058064585	0.750081683	0.61690953	0.495121872	0.172332328	0.000273878	0.830103112	0.267282339	0.012151691
K09910 hypothetical protein	-0.013012011	1.555175516	2.838292031	0.06251528	0.841810414	0.755162856	0.835320377	0.066093236	0.000282488	0.95090961	0.125294756	0.012386279
K00124 formate dehydrogenase, beta subunit [EC:1.2.1.2]	0.045108918	0.799715275	1.305110991	0.034736677	0.439297399	0.348334415	0.195506724	0.070115208	0.000294437	0.670715227	0.131538058	0.012613395
K00831 phosphoserine aminotransferase [EC:2.6.1.52]	-0.00552692	-0.376660581	-0.220113592	0.004405301	0.06094451	0.058737466	0.211016165	3.27671E-09	0.000293719	0.680915365	4.48982E-08	0.012613395
K00383 glutathione reductase (NADPH) [EC:1.8.1.7]	-0.007147437	1.050531063	0.85777233	0.023527691	0.294228689	0.229236394	0.761589968	0.000441715	0.000299487	0.931860083	0.001629973	0.012656828
K03470 ribonuclease HII [EC:3.1.26.4]	-0.003861735	-0.203739327	-0.158180955	0.003426577	0.046433092	0.042302809	0.261030771	1.81206E-05	0.000302242	0.713833826	9.32337E-05	0.012656828
K01042 L-seryl-tRNA(Ser) seleniumtransferase [EC:2.9.1.1]	0.023697118	1.040646622	1.077697958	0.03374438	0.399623455	0.289572942	0.483298562	0.009870304	0.000321404	0.823170669	0.024990911	0.012726932
K02168 high-affinity choline transport protein	0.007003371	1.740091893	1.719155109	0.045274878	0.575722818	0.460652365	0.877217762	0.00281928	0.000310016	0.966208963	0.008372474	0.012726932
K02553 regulator of ribonuclease activity A	0.027838364	0.81916907	2.700772828	0.065450813	0.857735721	0.725096219	0.671029774	0.340657221	0.000318021	0.907777847	0.450382924	0.012726932
K03599 stringent starvation protein A	0.01934209	0.885966957	2.072487367	0.056458525	0.709753862	0.557464455	0.732250066	0.213320834	0.000325898	0.924177445	0.315996323	0.012726932
K04753 suppressor of ftsI	0.060094542	1.22154764	2.57841592	0.058830717	0.786539628	0.693865369	0.308201251	0.121913207	0.00032782	0.738104341	0.203396844	0.012726932
K06048 carboxylate-amine ligase [EC:6.3.-.-]	0.052472944	0.769887209	2.913861839	0.071242065	0.930911072	0.78242511	0.462221461	0.409161337	0.000318653	0.816423266	0.517456499	0.012726932
K09774 lipopolysaccharide export system protein LptA	0.017654241	0.990583542	2.295231242	0.059250481	0.760017509	0.617227061	0.76602869	0.193875832	0.000324859	0.93337436	0.293359173	0.012726932
K00246 fumarate reductase subunit C [EC:1.3.99.1]	-0.01028077	0.951266256	2.176998438	0.04715527	0.64059271	0.587313274	0.827625605	0.139049116	0.000338634	0.949861159	0.226323605	0.012748377
K00764 amidophosphoribosyltransferase [EC:2.4.2.14]	-0.005714693	-0.358811579	-0.211092435	0.004013349	0.056356299	0.056921639	0.15595343	1.19489E-09	0.000336556	0.653353815	1.93625E-08	0.012748377
K01890 phenylalanyl-tRNA synthetase beta chain [EC:6.1.1.20]	-0.003995802	-0.192257602	-0.138433885	0.002947925	0.040221861	0.037296647	0.176726348	3.29425E-06	0.000332796	0.659410239	2.06001E-05	0.012748377
K00791 tRNA delta(2)-isopentenylpyrophosphate transferase [EC:2.5.1.8]	-0.00775043	-0.306595612	-0.235851606	0.004106399	0.058815439	0.063906264	0.060485381	4.43813E-07	0.000358164	0.585397089	3.4677E-06	0.013348758
K01415 endothelin-converting enzyme [EC:3.4.24.71]	-0.039156183	-1.860016626	-2.419898243	0.053079249	0.720067396	0.657850299	0.4615246	0.01047022	0.00037351	0.816423266	0.026366562	0.013647758
K04085 tRNA 2-thiouridine synthesizing protein A [EC:2.8.1.-]	-0.01284537	1.200954083	2.287225603	0.062246323	0.786028387	0.621777091	0.836706901	0.128048066	0.000373463	0.951443033	0.211634209	0.013647758
K08986 putative membrane protein	0.032354202	-0.090553595	1.901753591	0.049795447	0.639353081	0.520115838	0.516568854	0.887505554	0.000403166	0.841088737	0.921630872	0.014588335
K01692 enoyl-CoA hydratase [EC:4.2.1.17]	0.01891716	0.198798177	0.93262953	0.02666768	0.331810016	0.256554256	0.478883863	0.549730293	0.0004337	0.821588156	0.646323282	0.014803423
K01876 aspartyl-tRNA synthetase [EC:6.1.1.12]	-0.005442543	-0.244824328	-0.204701522	0.004053745	0.056596117	0.05609629	0.180852182	2.34902E-05	0.000413439	0.659410239	0.000116887	0.014803423
K02335 DNA polymerase I [EC:2.7.7.7]	-0.002795567	-0.050072189	-0.128026795	0.002562299	0.035699439	0.035153757	0.276506154	0.162211464	0.000423823	0.72017177	0.255412813	0.014803423
K03046 DNA-directed RNA polymerase subunit beta' [EC:2.7.7.6]	-0.004840606	-0.121792575	-0.144081808	0.002701273	0.038215283	0.03960913	0.074577006	0.001656778	0.000430169	0.598128742	0.005268611	0.014803423
K03070 preprotein translocase SecA subunit	-0.004542935	-0.198108951	-0.161477925	0.002814197	0.040434629	0.044510986	0.107965753	1.91773E-06	0.000444857	0.627750954	1.28319E-05	0.014803423
K03458 nucleobase:cation symporter-2, NCS2 family	-0.004574042	0.227669406	0.309134683	0.004775658	0.070059688	0.08514161	0.33927381	0.001345619	0.000440285	0.753460191	0.00436477	0.014803423
K03646 colicin import membrane protein	0.019645377	1.370953308	2.412137119	0.060052434	0.78624899	0.663418623	0.743890071	0.082681256	0.000432648	0.926630446	0.149040279	0.014803423
K03733 integrase/recombinase XerC	0.001350024	-0.101020398	-0.178681552	0.003868154	0.052867182	0.049243843	0.727431583	0.05738789	0.000443814	0.92268432	0.111572596	0.014803423
K09893 hypothetical protein	-0.05105064	1.53622944	2.688310619	0.060009988	0.812578733	0.738913578	0.395903625	0.060059986	0.000429278	0.778661864	0.115981123	0.014803423
K01489 cytidine deaminase [EC:3.5.4.5]	0.000175614	-0.074888289	0.122828082	0.003426126	0.043099756	0.033887895	0.959169119	0.083754919	0.000449895	0.986689822	0.150508478	0.014838579
K02931 large subunit ribosomal protein L5	-0.006101619	-0.180010142	-0.157753285	0.003128411	0.04374515	0.043575775	0.052460452	5.56134E-05	0.000456637	0.578923154	0.000253698	0.014928809
K00262 glutamate dehydrogenase (NADP+) [EC:1.4.1.4]	-0.011572043	-0.564131146	-0.2720675	0.006156092	0.083207762	0.07532707	0.061523993	1.19742E-10	0.000469955	0.587771242	2.72122E-09	0.015068843
K00849 galactokinase [EC:2.7.1.6]	-0.007715827	-0.16168693	-0.158165846	0.004502247	0.056336383	0.043931393	0.088046112	0.00452417	0.000488848	0.612091708	0.012687421	0.015068843
K02770 PTS system, fructose-specific IIC component	-0.000556636	0.346210592	0.508906186	0.010931418	0.150022345	0.141321307	0.959437087	0.021988256	0.000487571	0.986689822	0.049875602	0.015068843
K02906 large subunit ribosomal protein L3	-0.010199537	-0.197391554	-0.162520731	0.003858323	0.051403898	0.044991439	0.008823963	0.000162865	0.000469242	0.544009036	0.000675193	0.015068843
K03439 tRNA (guanine-N7-)-methyltransferase [EC:2.1.1.33]	-0.002883168	-0.128210124	-0.159987712	0.004011722	0.052572356	0.044440187	0.473133408	0.015569446	0.000489222	0.821588156	0.037054487	0.015068843
K06207 GTP-binding protein	-0.006471732	-0.184789505	-0.157473188	0.002992017	0.042295529	0.043716091	0.031670811	1.961E-05	0.000485706	0.551200854	9.97086E-05	0.015068843
K07560 D-tyrosyl-tRNA(Tyr) deacylase [EC:3.1.-.-]	-0.006986555	-0.252495337	-0.187585174	0.00493273	0.063573371	0.052066063	0.158149749	9.80339E-05	0.000484627	0.654648874	0.000426339	0.015068843
K01255 leucyl aminopeptidase [EC:3.4.11.1]	-0.005259513	0.608830034	0.686326471	0.018820958	0.239084958	0.190972283	0.780174702	0.01159734	0.000499714	0.934923586	0.028853996	0.015083943
K01834 phosphoglycerate mutase [EC:5.4.2.1]	-0.001277911	-0.174030642	-0.166451855	0.003014245	0.043071818	0.046362231	0.672030872	7.4823E-05	0.000505901	0.908143242	0.000332378	0.015083943
K02779 PTS system, glucose-specific IIC component	-0.042254393	0.866909494	0.96337585	0.024351653	0.318507611	0.268213158	0.084176763	0.007038251	0.000503178	0.605650184	0.018696766	0.015083943
K07054	-0.009362838	0.41723909	2.034714527	0.051657758	0.674647403	0.566448292	0.856348148	0.536945636	0.000502787	0.957395013	0.636918009	0.015083943
K00239 succinate dehydrogenase flavoprotein subunit [EC:1.3.99.1]	-0.010286526	-0.462531434	-0.435560371	0.007935678	0.113358533	0.121857606	0.196316269	6.38936E-05	0.000534062	0.670715227	0.00028656	0.015089859
K00607	-0.06138899	-2.037015902	-2.372737701	0.038408146	0.560649801	0.663830785	0.111472497	0.000351779	0.000534113	0.629871124	0.001332281	0.015089859
K01420 CRP/FNR family transcriptional regulator, anaerobic regulatory protein	-0.015922102	0.502201254	0.586581756	0.016936234	0.211182869	0.163812401	0.348235832	0.018301785	0.000522425	0.757624482	0.042658382	0.015089859
K02379 FdhD protein	-0.007819432	0.283941275	1.215232104	0.04035028	0.473246368	0.339157022	0.846528586	0.549162317	0.000518382	0.954777978	0.646323282	0.015089859
K02986 small subunit ribosomal protein S4	-0.002633359	-0.093290141	-0.162839201	0.003641522	0.049531997	0.04556051	0.470393808	0.061023967	0.000534441	0.821588156	0.117349858	0.015089859
K03654 ATP-dependent DNA helicase RecQ [EC:3.6.1.-]	-0.008298646	-0.392012087	-0.360225775	0.005442151	0.080291399	0.100725765	0.128792756	2.07344E-06	0.000530508	0.635639152	1.36774E-05	0.015089859
K03841 fructose-1,6-bisphosphatase I [EC:3.1.3.11]	0.008133375	-0.264348816	1.629310801	0.051185949	0.615722236	0.454657462	0.873901487	0.668122302	0.000517491	0.964760321	0.74687817	0.015089859
K02778 PTS system, glucose-specific IIB component [EC:2.7.1.69]	-0.04182736	0.885844936	0.956648962	0.02434009	0.318329997	0.268019781	0.087187378	0.005880654	0.000543246	0.612091708	0.015974633	0.015223138
K01716 3-hydroxydecanoyl-[acyl-carrier-protein] dehydratase [EC:4.2.1.60]	0.028433312	1.263631939	2.701154264	0.065873174	0.874388763	0.759134554	0.666447936	0.149903414	0.000564138	0.907043902	0.239987123	0.015340626
K01889 phenylalanyl-tRNA synthetase alpha chain [EC:6.1.1.20]	-0.004555971	-0.281608894	-0.158568542	0.003658699	0.049394838	0.04458958	0.214429981	3.99935E-08	0.000568019	0.682815926	4.22998E-07	0.015340626
K02520 translation initiation factor IF-3	-0.002113937	-0.170397805	-0.186585473	0.003656363	0.051458513	0.052370489	0.563780232	0.001092922	0.000555413	0.865932455	0.003633648	0.015340626
K03632 chromosome partition protein MukB	0.049045458	1.335185868	2.207834993	0.062812081	0.789578308	0.620102615	0.435782722	0.092318183	0.000559883	0.796821406	0.163143607	0.015340626
K09999 arginine transport system permease protein	0.043849354	1.19226091	2.576912699	0.065230597	0.855153478	0.723427027	0.502182161	0.164728461	0.000556747	0.834432863	0.258056763	0.015340626
K02835 peptide chain release factor RF-1	-0.002664733	-0.279617313	-0.15727788	0.003528729	0.048031509	0.044260666	0.451002946	2.16065E-08	0.000573303	0.809321416	2.43285E-07	0.015371956
K07478 putative ATPase	-0.004242243	-0.178216995	-0.156471751	0.003574078	0.048417709	0.044078623	0.236589217	0.000295567	0.000580359	0.694555826	0.001137995	0.015449998
K02316 DNA primase [EC:2.7.7.-]	-0.002942277	-0.114986461	-0.131267102	0.002584218	0.036385758	0.037087502	0.256185423	0.001809315	0.000601221	0.709363351	0.005676192	0.01577993
K09144 hypothetical protein	-0.134335058	-1.310318099	-1.432744392	0.031056752	0.427138184	0.404780673	2.3524E-05	0.00244138	0.000600879	0.087673859	0.007361671	0.01577993
K00101 L-lactate dehydrogenase (cytochrome) [EC:1.1.2.3]	0.057891621	0.551502826	1.382739588	0.042371307	0.519071779	0.392554944	0.173308225	0.289238609	0.000636653	0.659410239	0.397050569	0.016132603
K00812 aspartate aminotransferase [EC:2.6.1.1]	-0.00912118	-0.806258455	-0.427982389	0.008472186	0.119306148	0.121669724	0.282892922	1.35576E-10	0.000647099	0.726631245	3.00768E-09	0.016132603
K02439 thiosulfate sulfurtransferase [EC:2.8.1.1]	0.058646635	1.087707721	2.691014207	0.056296194	0.782187202	0.763679573	0.298724814	0.165819331	0.000633792	0.73439801	0.259340599	0.016132603
K02890 large subunit ribosomal protein L22	-0.005831521	-0.103186086	-0.192068733	0.004807606	0.063462717	0.054450807	0.226500866	0.105463745	0.000626082	0.691239966	0.182311399	0.016132603
K02897 large subunit ribosomal protein L25	-0.004144729	-0.341364943	-0.377309519	0.00715873	0.101751126	0.107294703	0.56322623	0.000942049	0.000649286	0.865932455	0.00318027	0.016132603
K03745 SlyX protein	0.065947826	1.338332637	2.391636821	0.059075629	0.783256984	0.678323942	0.265557103	0.0889884	0.000629419	0.714293138	0.158385753	0.016132603
K07552 MFS transporter, DHA1 family, bicyclomycin/chloramphenicol resistance protein	-0.014057693	0.78281873	0.882063326	0.018972591	0.261767025	0.250312707	0.459552999	0.00311775	0.000633583	0.815985721	0.009134156	0.016132603
K09007 hypothetical protein	0.043330992	-0.790185467	-2.373382115	0.05692221	0.762118027	0.674537486	0.447372638	0.301008329	0.000645018	0.805097934	0.408542623	0.016132603
K01956 carbamoyl-phosphate synthase small subunit [EC:6.3.5.5]	-0.001434458	-0.18889182	-0.129878753	0.003220352	0.042692416	0.036964012	0.65646421	1.5521E-05	0.000655688	0.905284603	8.09043E-05	0.016183758
K01842	-0.015094274	-0.543042826	-1.324744066	0.040944983	0.500589123	0.377539593	0.712761707	0.27925073	0.000666273	0.918346631	0.386041347	0.01633684
K00951 GTP pyrophosphokinase [EC:2.7.6.5]	-0.006140657	-0.27223652	-0.192766872	0.004346504	0.0593154	0.055028916	0.1592006	7.63682E-06	0.000679548	0.654648874	4.27922E-05	0.016339835
K01595 phosphoenolpyruvate carboxylase [EC:4.1.1.31]	0.032908673	1.087601606	1.073182592	0.031393905	0.39283045	0.306331295	0.295728195	0.006132774	0.000678798	0.731734359	0.01659902	0.016339835
K09907 hypothetical protein	0.032647206	0.900398355	2.669953328	0.063532921	0.853609277	0.761700774	0.60788818	0.292722804	0.000674455	0.884999706	0.400054619	0.016339835
K02498 HemY protein	0.078775444	0.916431079	2.574480659	0.064769159	0.855796873	0.735737092	0.225255284	0.285465547	0.00068832	0.690400034	0.392739052	0.016444679
K01915 glutamine synthetase [EC:6.3.1.2]	-0.005144745	-0.479124559	-0.245256153	0.004363116	0.06291218	0.070315303	0.239674827	8.79885E-13	0.000714715	0.697459478	4.25887E-11	0.016648398
K02884 large subunit ribosomal protein L19	-0.002689901	-0.106085718	-0.161437723	0.003470635	0.048013643	0.046273829	0.43918457	0.028220983	0.000712806	0.796821406	0.061870356	0.016648398
K07237 tRNA 2-thiouridine synthesizing protein B	-0.028249421	-0.253714116	2.737919554	0.062178999	0.84769804	0.784389979	0.650064774	0.765008872	0.00070862	0.904110766	0.826079421	0.016648398
K09780 hypothetical protein	0.032022916	0.512700688	2.49069956	0.064977733	0.848924507	0.71329955	0.622648264	0.546534428	0.000705562	0.89181877	0.644395385	0.016648398
K01710 dTDP-glucose 4,6-dehydratase [EC:4.2.1.46]	-0.005686533	-0.449714119	-0.258476389	0.004426397	0.064273861	0.074168307	0.200317079	3.45119E-11	0.000721802	0.674750362	9.18757E-10	0.016696443
K01866 tyrosyl-tRNA synthetase [EC:6.1.1.1]	-0.004046344	-0.253164278	-0.156907333	0.003193782	0.044792399	0.045055768	0.206578421	5.13192E-08	0.00072782	0.67843323	5.24019E-07	0.016696443
K01955 carbamoyl-phosphate synthase large subunit [EC:6.3.5.5]	-0.00758633	-0.418307767	-0.22236604	0.004090651	0.058639756	0.063937272	0.065061998	1.55833E-11	0.000739177	0.59578886	4.72188E-10	0.016696443
K03571 rod shape-determining protein MreD	0.012822994	1.004714235	1.49697177	0.047170407	0.574063646	0.430302189	0.786009014	0.081547879	0.000736697	0.936903287	0.147252396	0.016696443
K04754 lipoprotein	0.007578018	1.77002307	1.903030432	0.047483573	0.630228349	0.547043947	0.873355552	0.005446075	0.000737023	0.964443302	0.014924649	0.016696443
K02346 DNA polymerase IV [EC:2.7.7.7]	-0.005013889	-0.17239592	-0.125997781	0.003317413	0.04328762	0.036283722	0.13219365	9.3963E-05	0.000752385	0.641517883	0.000411033	0.016892413
K00979 3-deoxy-manno-octulosonate cytidylyltransferase (CMP-KDO synthetase) [EC:2.7.7.38]	-0.008518372	0.028033346	-0.303374549	0.006384228	0.088952055	0.087602519	0.18355589	0.752959797	0.000776558	0.661617798	0.816034288	0.017087224
K02575 MFS transporter, NNP family, nitrate/nitrite transporter	0.002490143	0.280193232	2.093514169	0.052634101	0.697767031	0.604129269	0.962310766	0.688418425	0.000770733	0.987753298	0.762477109	0.017087224
K03319 divalent anion:Na+ symporter, DASS family	-0.075386813	0.572233771	1.579469932	0.037041464	0.501683695	0.456465206	0.043087045	0.255324488	0.000783986	0.551200854	0.36168543	0.017087224
K03600 stringent starvation protein B	-0.017850503	1.395747226	2.317557375	0.059698257	0.785520887	0.669509407	0.765226487	0.077041695	0.000780457	0.93337436	0.140683193	0.017087224
K03977 GTP-binding protein	-0.009772268	-0.222646346	-0.144671832	0.003315913	0.045195987	0.041795215	0.003570411	1.6968E-06	0.000780796	0.544009036	1.15077E-05	0.017087224
K00288 methylenetetrahydrofolate dehydrogenase (NADP+) [EC:1.5.1.5]	-0.007732585	-0.212149383	-0.150777332	0.004181879	0.053695462	0.043684089	0.065853337	0.000106285	0.00080694	0.597723616	0.000459006	0.017485269
K03924 MoxR-like ATPase [EC:3.6.3.-]	-0.009397582	-0.659709474	-0.340274279	0.007678922	0.105215923	0.098677009	0.222393287	2.02203E-09	0.000815491	0.68831543	3.02655E-08	0.017568417
K06950	-0.010314056	-0.56945745	-0.276948454	0.006587287	0.08897292	0.080406264	0.118912379	9.94781E-10	0.000826388	0.631595609	1.64051E-08	0.017700849
K01925 UDP-N-acetylmuramoylalanine--D-glutamate ligase [EC:6.3.2.9]	-0.002918643	-0.199924435	-0.142351818	0.00287297	0.040509374	0.04149577	0.310847309	1.62801E-06	0.000865184	0.738465887	1.11128E-05	0.017978398
K01928 UDP-N-acetylmuramoylalanyl-D-glutamate--2,6-diaminopimelate ligase [EC:6.3.2.13]	-0.004537408	-0.128219391	-0.140160889	0.003371096	0.045442576	0.040870013	0.179762077	0.005237564	0.000868289	0.659410239	0.014395576	0.017978398
K02063 thiamine transport system permease protein	-0.04680717	1.323820055	2.505029462	0.065979455	0.86400086	0.729277286	0.478850544	0.126978745	0.000852581	0.821588156	0.21014644	0.017978398
K02301 protoheme IX farnesyltransferase [EC:2.5.1.-]	0.125322526	0.929989018	2.715905236	0.074282725	0.9599499	0.790061464	0.093068558	0.333764857	0.000845162	0.612091708	0.443789377	0.017978398
K02342 DNA polymerase III subunit epsilon [EC:2.7.7.7]	0.002836691	-0.086564129	-0.302072057	0.005542713	0.079706983	0.088063387	0.609337509	0.27871104	0.00086618	0.885380466	0.385724488	0.017978398
K06186 small protein A	0.044784404	1.374135261	2.245052419	0.058516563	0.769070031	0.653921072	0.444935118	0.075420482	0.000857483	0.802260853	0.138332745	0.017978398
K03633 chromosome partition protein MukF	0.011381359	0.415433639	2.554090248	0.062013492	0.833764094	0.745195168	0.854558976	0.618820247	0.000874107	0.957301263	0.70595135	0.017998876
K01828	-0.017417258	-0.764199176	-0.733182367	0.016291983	0.224567727	0.2141528	0.286265758	0.000798138	0.000885065	0.729243037	0.002769702	0.018124379
K09523 DnaJ homolog, subfamily C, member 3	-0.016800182	-1.055200578	-2.118059861	0.054239963	0.717874792	0.619355245	0.757067278	0.143086788	0.000896417	0.930469984	0.231460268	0.018256532
K07286 uncharacterized lipoprotein	0.004781408	0.650325967	2.589142316	0.067067537	0.884585163	0.757650148	0.943232865	0.463052418	0.000903693	0.983336751	0.567322933	0.018304692
K01929 UDP-N-acetylmuramoylalanyl-D-glutamyl-2,6-diaminopimelate--D-alanyl-D-alanine ligase [EC:6.3.2.10]	-0.004895536	-0.247485627	-0.235922484	0.004005536	0.058453353	0.069114927	0.223004903	3.43394E-05	0.000915245	0.68831543	0.000163661	0.018372853
K04017 formate-dependent nitrite reductase complex NrfF subunit	-0.00918809	-0.341883957	2.480654059	0.063315729	0.839412509	0.726840604	0.884758911	0.684210184	0.000916917	0.96700776	0.758943856	0.018372853
K00240 succinate dehydrogenase iron-sulfur protein [EC:1.3.99.1]	-0.009246301	-0.52105639	-0.41346434	0.008578312	0.120394768	0.121387525	0.282328547	2.32872E-05	0.000937613	0.726631245	0.000116031	0.018615228
K03651 Icc protein	0.044967867	1.881051841	2.377056014	0.066969315	0.859174851	0.697963622	0.502659296	0.029671825	0.000939003	0.834481602	0.064482152	0.018615228
K01760 cystathionine beta-lyase [EC:4.4.1.8]	0.043197295	0.972995242	0.803984587	0.020537566	0.272448176	0.236228657	0.036627429	0.000440372	0.000946091	0.551200854	0.001626627	0.018647852
K03316 monovalent cation:H+ antiporter, CPA1 family	0.011358975	1.006364882	0.980540169	0.031527859	0.384127527	0.28836383	0.71899707	0.009438424	0.000955659	0.92024032	0.02412689	0.018647852
K06899	0.091993324	1.057571562	2.526942578	0.063703374	0.848752287	0.742953624	0.150204276	0.214141332	0.000952978	0.648495692	0.316331646	0.018647852
K02982 small subunit ribosomal protein S3	-0.001935156	-0.090341757	-0.138050231	0.002927154	0.040895226	0.040622677	0.509269653	0.028248394	0.000961975	0.836881833	0.061894042	0.018673338
K01885 glutamyl-tRNA synthetase [EC:6.1.1.17]	-0.003553831	-0.357720696	-0.167493925	0.00377425	0.051957506	0.049367714	0.347479765	6.5758E-11	0.000979743	0.75749728	1.63387E-09	0.018822337
K03643 LPS-assembly lipoprotein	0.055180241	1.084029727	2.1951806	0.064328753	0.814463072	0.647015267	0.391989101	0.184640572	0.000979751	0.777511112	0.282610026	0.018822337
K09906 hypothetical protein	0.001548847	0.295278742	2.571229248	0.065025701	0.866387648	0.758424462	0.9810196	0.733582851	0.000988005	0.993418843	0.801308114	0.018883561
K00247 fumarate reductase subunit D [EC:1.3.99.1]	0.01413554	0.877459628	2.544048655	0.064609338	0.860097979	0.751478499	0.827030186	0.308814256	0.001003794	0.949861159	0.416860099	0.019087442
K00057 glycerol-3-phosphate dehydrogenase (NAD(P)+) [EC:1.1.1.94]	-0.005122645	-0.151075752	-0.120802764	0.003367125	0.043615029	0.036051586	0.129671153	0.000645356	0.001123782	0.635639152	0.002295077	0.019196739
K00530 flavorubredoxin reductase [EC:1.18.1.-]	-0.032857419	-0.253541771	2.565203412	0.065027382	0.869083273	0.766075349	0.61388794	0.770777437	0.00113234	0.887494318	0.830050054	0.019196739
K00547 homocysteine S-methyltransferase [EC:2.1.1.10]	-0.045699243	0.597069217	1.094713258	0.036966386	0.443863497	0.327010505	0.217751121	0.180023076	0.001135516	0.685653255	0.276850069	0.019196739
K00832 aromatic-amino-acid transaminase [EC:2.6.1.57]	0.016267601	1.509584052	1.694062034	0.049305683	0.627063894	0.501845024	0.74177903	0.016932014	0.001036276	0.926630446	0.039789165	0.019196739
K01179 endoglucanase [EC:3.2.1.4]	-0.031613825	-0.740251211	-0.60891879	0.01621188	0.213309597	0.181790107	0.052502288	0.000630841	0.001128402	0.578923154	0.002247749	0.019196739
K01223 6-phospho-beta-glucosidase [EC:3.2.1.86]	-0.001980973	0.591636763	0.575287033	0.013180302	0.181167008	0.171397861	0.88067378	0.001275136	0.001103426	0.96700776	0.004161498	0.019196739
K01596 phosphoenolpyruvate carboxykinase (GTP) [EC:4.1.1.32]	-0.036978409	-2.587588078	-1.546469555	0.040448718	0.535536305	0.462391765	0.361657748	2.6085E-06	0.001147168	0.76369787	1.66756E-05	0.019196739
K01775 alanine racemase [EC:5.1.1.1]	6.85116E-05	0.030566291	-0.079640677	0.002244851	0.028983913	0.02381518	0.97568177	0.292822377	0.001148611	0.99093593	0.400054619	0.019196739
K02017 molybdate transport system ATP-binding protein [EC:3.6.3.29]	0.019273968	0.498898027	0.877761217	0.029817414	0.357123747	0.262289625	0.518726319	0.163891252	0.001139606	0.842760676	0.257080259	0.019196739
K02051 sulfonate/nitrate/taurine transport system substrate-binding protein	0.010781512	0.292298722	0.33786019	0.009311187	0.121129028	0.100937307	0.248216156	0.016675204	0.001137036	0.703566254	0.039290972	0.019196739
K02621 topoisomerase IV subunit A [EC:5.99.1.-]	0.000161197	-0.047320213	-0.319375827	0.004960309	0.073497506	0.094611979	0.974106303	0.520385435	0.001036375	0.989774861	0.622425069	0.019196739
K02769 PTS system, fructose-specific IIB component [EC:2.7.1.69]	-0.003311498	0.299252808	0.465866084	0.010693965	0.146843852	0.138536817	0.757126232	0.042813969	0.001080921	0.930469984	0.087195443	0.019196739
K03550 holliday junction DNA helicase RuvA	-0.005602617	-0.042225022	-0.118341562	0.003464164	0.044045444	0.035234761	0.107313109	0.338827698	0.001095479	0.627335596	0.44860065	0.019196739
K03553 recombination protein RecA	-0.003676734	-0.102151986	-0.153803716	0.003684559	0.05005423	0.045892058	0.319487802	0.042519211	0.001121616	0.742814122	0.086737328	0.019196739
K03593 ATP-binding protein involved in chromosome partitioning	0.001799449	-0.271865077	-0.171611152	0.003971318	0.054419791	0.05105089	0.650936408	1.2321E-06	0.001085127	0.90422661	8.68057E-06	0.019196739
K04518 prephenate dehydratase [EC:4.2.1.51]	0.000334429	-0.160997616	-0.18294169	0.003751602	0.052937084	0.054365413	0.92905332	0.002655618	0.001072913	0.978305199	0.007937039	0.019196739
K04565 Cu/Zn superoxide dismutase [EC:1.15.1.1]	0.065563675	0.839035424	1.508992243	0.045326744	0.569457334	0.446833603	0.149536952	0.142141965	0.001031502	0.647298745	0.230331785	0.019196739
K04568 lysyl-tRNA synthetase, class II [EC:6.1.1.6]	0.089259554	0.467238785	2.374005627	0.062799072	0.827432699	0.707184346	0.156697905	0.572890756	0.001101484	0.653990026	0.667805787	0.019196739
K05777 putative thiamine transport system substrate-binding protein	-0.061205221	1.501155976	1.778617439	0.053846772	0.676656548	0.531143924	0.256977774	0.027592274	0.001131772	0.710338819	0.060611061	0.019196739
K05809 ribosome-associated inhibitor A	0.067978498	1.239304469	2.503478147	0.061089201	0.825860719	0.747997333	0.267077505	0.134955435	0.001138222	0.715502395	0.220895435	0.019196739
K05851 adenylate cyclase, class 1 [EC:4.6.1.1]	0.059209475	1.067895965	2.278968761	0.061861735	0.806624909	0.67516405	0.339604232	0.186973375	0.001037083	0.753460191	0.28489361	0.019196739
K06045 squalene-hopene cyclase [EC:5.4.99.17]	0.082671574	-1.082261425	-2.820922653	0.064762408	0.89002776	0.841637819	0.203175803	0.225355299	0.001120584	0.676271054	0.328342141	0.019196739
K06149 universal stress protein A	-0.036122245	1.920792658	2.341129009	0.059510834	0.794375455	0.69827083	0.544515873	0.016459702	0.001116773	0.858838606	0.038924688	0.019196739
K06193 PhnA protein	-0.066681671	1.371568425	1.500403163	0.047185477	0.583856208	0.447793368	0.159082681	0.01974459	0.001124409	0.654648874	0.045537182	0.019196739
K06957	0.041428037	0.619941262	2.371810859	0.064353987	0.841408286	0.708029869	0.520438388	0.462072351	0.001127288	0.844265276	0.566315981	0.019196739
K08223 MFS transporter, FSR family, fosmidomycin resistance protein	-0.025649284	-0.170901933	-0.732306796	0.017898127	0.24165286	0.218180405	0.153324642	0.480213322	0.001103478	0.650915997	0.583742678	0.019196739
K11717 cysteine desulfurase / selenocysteine lyase [EC:2.8.1.7 4.4.1.16]	-0.003082188	-0.22612017	-0.229106393	0.004616704	0.065414473	0.068181963	0.505111373	0.000661687	0.001089917	0.835818183	0.002348675	0.019196739
K02768 PTS system, fructose-specific IIA component [EC:2.7.1.69]	-0.00538404	0.204897912	0.446992202	0.010555943	0.144088699	0.133762016	0.610553332	0.156502158	0.001157669	0.8857284	0.248417183	0.019261746
K02956 small subunit ribosomal protein S15	0.002177347	-0.233022724	-0.164108529	0.004187878	0.055912664	0.04917033	0.603669464	4.49826E-05	0.001173364	0.88230435	0.000209301	0.019390415
K04755 ferredoxin, 2Fe-2S	-0.008324727	0.253606797	1.739171147	0.056770177	0.692785652	0.521191908	0.883557571	0.714682696	0.001175807	0.96700776	0.786425275	0.019390415
K02337 DNA polymerase III subunit alpha [EC:2.7.7.7]	-0.00453306	-0.248575734	-0.121682852	0.002651713	0.036984325	0.036540347	0.088838613	1.66939E-10	0.001202097	0.612091708	3.61733E-09	0.019736625
K02567 periplasmic nitrate reductase NapA [EC:1.7.99.4]	0.032321877	0.054723197	1.210643465	0.041257435	0.49467459	0.363796414	0.434263488	0.912019661	0.001211056	0.796821406	0.938725936	0.019796512
K01460 glutathionylspermidine amidase [EC:3.5.1.78]	-0.018460802	1.817021964	2.174941834	0.060171669	0.783462734	0.653965594	0.759297914	0.02134447	0.00121905	0.930583139	0.048725544	0.019840172
K01868 threonyl-tRNA synthetase [EC:6.1.1.3]	-0.002867957	-0.225229587	-0.154579648	0.003381575	0.047168703	0.04661729	0.397340832	3.36814E-06	0.00125851	0.77962534	2.09275E-05	0.020378707
K02116 ATP synthase protein I	0.065167393	0.927589603	2.419057496	0.06060436	0.8156094	0.73065311	0.283477819	0.256710407	0.001279479	0.726631245	0.36295891	0.020378707
K02836 peptide chain release factor RF-2	-0.006776589	-0.211154359	-0.142607677	0.003162349	0.043981066	0.043069323	0.03327179	2.99637E-06	0.001278222	0.551200854	1.90246E-05	0.020378707
K07236 tRNA 2-thiouridine synthesizing protein C	-0.036044884	0.826590597	2.517015508	0.063658191	0.854241544	0.760067165	0.571845168	0.33434176	0.001276365	0.871267437	0.444081161	0.020378707
K09998 arginine transport system permease protein	0.06738037	1.548413232	2.508309894	0.064100199	0.857361186	0.757089929	0.294387457	0.072346736	0.001270097	0.731454703	0.134414897	0.020378707
K01771 1-phosphatidylinositol phosphodiesterase [EC:4.6.1.13]	0.006727193	-2.851784235	-3.041508261	0.053016361	0.774422834	0.920166701	0.89914966	0.000293786	0.001302087	0.971149934	0.001132305	0.020390248
K03979 GTP-binding protein	-0.004242665	-0.216105615	-0.127176509	0.003164176	0.042675717	0.038430428	0.181419826	8.97063E-07	0.001285895	0.659410239	6.59439E-06	0.020390248
K08961 chondroitin-sulfate-ABC endolyase [EC:4.2.2.20]	-0.019069864	-2.245455946	-2.318874673	0.046707892	0.664171313	0.701491962	0.683484652	0.000861649	0.001301062	0.910280246	0.002951624	0.020390248
K08962 chondroitin-sulfate-ABC exolyase [EC:4.2.2.21]	-0.019069864	-2.245455946	-2.318874673	0.046707892	0.664171313	0.701491962	0.683484652	0.000861649	0.001301062	0.910280246	0.002951624	0.020390248
K11719 lipopolysaccharide export system protein LptC	0.037435097	1.277326068	2.4381014	0.069345986	0.896527027	0.7384286	0.589885708	0.155714165	0.001317483	0.877996819	0.247693852	0.020545018
K00121 S-(hydroxymethyl)glutathione dehydrogenase [EC:1.1.1.284]	0.044899854	0.810445466	1.364475772	0.039714653	0.50937925	0.413609276	0.259529285	0.113103592	0.001329399	0.713322748	0.192482688	0.020644465
K02507 protein transport protein HofQ	-0.016080301	1.088947085	2.384172713	0.064676098	0.85015885	0.723103344	0.803891384	0.201650386	0.001337168	0.940396481	0.302191793	0.02067894
K01952 phosphoribosylformylglycinamidine synthase [EC:6.3.5.3]	-0.005657124	-0.179930694	-0.14362065	0.0030747	0.043171681	0.043591541	0.067195133	4.49508E-05	0.001347752	0.597723616	0.000209301	0.020702307
K03764 transcriptional repressor of met regulon (beta-ribbon, MetJ family)	0.022510656	1.153339669	2.523564196	0.066018889	0.878268988	0.766211197	0.733464832	0.190549849	0.001352656	0.92445838	0.288925666	0.020702307
K07104	-0.035215035	-0.015267936	1.926805432	0.075004694	0.847949309	0.585131303	0.639196251	0.985651387	0.001355343	0.89965424	0.99106912	0.020702307
K02793 PTS system, mannose-specific IIA component [EC:2.7.1.69]	-0.01773769	1.190770646	0.808685363	0.025613406	0.318415487	0.245881296	0.4893785	0.000237654	0.001372977	0.827221159	0.000936298	0.020886068
K03631 DNA repair protein RecN (Recombination protein N)	0.001083643	-0.015570461	-0.101597021	0.002578938	0.034645141	0.030904996	0.674776568	0.653587179	0.001379737	0.908887702	0.735039051	0.020903575
K01897 long-chain acyl-CoA synthetase [EC:6.2.1.3]	-0.006039382	-0.535918422	-0.401574225	0.006341152	0.094093016	0.122221275	0.34198355	4.1138E-08	0.001387585	0.755078608	4.30678E-07	0.020937365
K06980	0.03164556	1.598831194	1.98892858	0.058948298	0.752439944	0.605907725	0.591949293	0.034766992	0.001401345	0.878962157	0.073372921	0.021039931
K07262 D-alanyl-D-alanine endopeptidase (penicillin binding protein 7) [EC:3.4.99.-]	-0.010981628	0.685928046	1.764084096	0.050568909	0.65337965	0.537568348	0.828293203	0.295009608	0.001405673	0.949861159	0.402158307	0.021039931
K08724 penicillin binding protein 2B	-0.024047747	0.585534192	1.285700279	0.04518195	0.538128198	0.392561684	0.595120825	0.277800704	0.001435035	0.881414749	0.385179771	0.021393509
K01917 glutathionylspermidine synthase [EC:6.3.1.8]	0.007715675	0.491767642	1.153265809	0.035064347	0.4439983	0.352780662	0.826051172	0.269306351	0.001463268	0.949861159	0.375497482	0.021505252
K03528 cell division protein ZipA	0.015248884	1.416572062	2.304040602	0.069800639	0.885066828	0.704828193	0.827280239	0.110985324	0.001463895	0.949861159	0.189831255	0.021505252
K04077 chaperonin GroEL	-0.003766964	-0.162992533	-0.136402274	0.002712323	0.03876076	0.04173566	0.166354566	3.86302E-05	0.001467163	0.656216262	0.000181557	0.021505252
K05845 osmoprotectant transport system substrate-binding protein	0.011830761	0.575661181	0.81480413	0.02676401	0.328548593	0.249173366	0.658915189	0.081210343	0.001458797	0.905661321	0.146856355	0.021505252
K08303 putative protease [EC:3.4.-.-]	-0.006739534	-0.239349458	-0.1355942	0.004591974	0.055658953	0.041499801	0.143688123	2.61189E-05	0.001471382	0.647298745	0.000128934	0.021505252
K01135 arylsulfatase B [EC:3.1.6.12]	-0.037618698	-2.91396497	-1.987507955	0.03561196	0.519022333	0.609756851	0.292021994	6.20269E-08	0.001508721	0.729957056	6.18113E-07	0.02155029
K01301 glutamate carboxypeptidase II [EC:3.4.17.21]	-0.043759927	-2.270832997	-2.121799576	0.051344526	0.700656659	0.649958723	0.395029478	0.001385057	0.001484771	0.778661864	0.004477108	0.02155029
K02313 chromosomal replication initiator protein DnaA	-0.001278049	-0.077179142	-0.087468979	0.002607433	0.033298339	0.026835761	0.624535124	0.021422656	0.001509156	0.892500923	0.048803325	0.02155029
K02357 elongation factor EF-Ts	-0.002103214	-0.189804361	-0.146518611	0.003349121	0.046406735	0.044937851	0.530692902	6.14531E-05	0.001504084	0.849834872	0.00027628	0.02155029
K03531 cell division protein FtsZ	-0.007064541	-0.137384152	-0.135182268	0.003063104	0.042527909	0.041428733	0.022067415	0.001434702	0.001491944	0.544009036	0.004629553	0.02155029
K07125	0.080332102	0.741344844	2.400816375	0.063747185	0.8466291	0.735903789	0.209007629	0.382224594	0.001494819	0.680324394	0.49275374	0.02155029
K00705 4-alpha-glucanotransferase [EC:2.4.1.25]	-0.00527243	-0.458669291	-0.182079937	0.003938177	0.055311756	0.055904048	0.182083381	1.32218E-14	0.001520822	0.659410239	1.80204E-12	0.021551719
K03607 ProP effector	-0.028143601	0.950724853	2.551317359	0.061193555	0.837547447	0.783153354	0.646055764	0.257614972	0.001517225	0.902782014	0.363410674	0.021551719
K07386 putative endopeptidase [EC:3.4.24.-]	-0.011502333	-0.69857372	-0.55350403	0.010783472	0.154848044	0.17004485	0.287348693	1.07144E-05	0.001530373	0.729243037	5.77893E-05	0.021604918
K02843 heptosyltransferase II [EC:2.4.-.-]	0.013205243	0.980202565	1.150217928	0.037895443	0.465763915	0.353837606	0.727839939	0.036523799	0.001551776	0.92268432	0.076217357	0.021824409
K01056 peptidyl-tRNA hydrolase, PTH1 family [EC:3.1.1.29]	-0.006531722	-0.215224871	-0.144135347	0.003980928	0.052285271	0.044396214	0.102345461	5.53055E-05	0.001572321	0.624777726	0.000252913	0.02194772
K09710 hypothetical protein	-0.002505605	-0.135218542	-0.124596567	0.003970171	0.049493159	0.038377308	0.528656588	0.00682978	0.001572059	0.848537081	0.018220894	0.02194772
K00863 dihydroxyacetone kinase [EC:2.7.1.29]	0.051195234	0.283099445	1.31088775	0.049476751	0.572622411	0.404515349	0.301983644	0.62154675	0.001602298	0.736579214	0.708411234	0.022150184
K01372 bleomycin hydrolase [EC:3.4.22.40]	-0.012654131	-0.572514842	-0.54350134	0.010781139	0.154412232	0.167756784	0.241833221	0.000267633	0.001606487	0.69930563	0.00104447	0.022150184
K02680 prepilin peptidase dependent protein B	-0.013631519	0.830805469	2.534327444	0.064040147	0.865215442	0.782442196	0.831643457	0.338043951	0.001610689	0.95090961	0.447722035	0.022150184
K02808 PTS system, sucrose-specific IIA component [EC:2.7.1.69]	0.028400099	0.449714622	0.90900586	0.03170494	0.380876126	0.280777641	0.371405209	0.239042718	0.001618589	0.76369787	0.343583574	0.022150184
K03753 molybdopterin-guanine dinucleotide biosynthesis protein B	0.00532286	0.998507563	1.138637199	0.032807745	0.425143742	0.351693036	0.87126971	0.019771417	0.00161792	0.96299591	0.045570855	0.022150184
K06416 stage V sporulation protein S	-0.128789804	-2.85895071	-1.652545922	0.049882815	0.635727875	0.510564695	0.010507536	1.13887E-05	0.001622485	0.544009036	6.09851E-05	0.022150184
K01224 arabinogalactan endo-1,4-beta-galactosidase [EC:3.2.1.89]	-0.068969073	-1.59004531	-1.382057966	0.032335677	0.446332168	0.427335465	0.03409283	0.00045458	0.001635813	0.551200854	0.001669183	0.022250633
K01225 cellulose 1,4-beta-cellobiosidase [EC:3.2.1.91]	-0.086488894	-3.577681238	-1.63723189	0.044671685	0.58989658	0.506504964	0.054197612	6.06038E-09	0.00164477	0.581864599	7.92528E-08	0.022291115
K07483 transposase	0.02121908	0.513629734	0.877560684	0.026324614	0.33684204	0.272388037	0.421123108	0.128803939	0.001701472	0.790082492	0.212694852	0.022943351
K08996 putative membrane protein	0.067053108	0.957593716	2.215167337	0.070937285	0.885409185	0.687820639	0.345620154	0.280703261	0.001707795	0.757275905	0.387618026	0.022943351
K09471 gamma-glutamylputrescine oxidase [EC:1.4.3.-]	-0.028886831	0.432665431	2.331803577	0.061990878	0.826361315	0.724184908	0.641709059	0.601123472	0.001711363	0.900341456	0.692118375	0.022943351
K02438 glycogen operon protein GlgX [EC:3.2.1.-]	0.006850871	0.389081401	0.50740509	0.011771244	0.163069851	0.157801091	0.561190566	0.017921826	0.001735533	0.865932455	0.041851283	0.023172002
K02757 PTS system, beta-glucosides-specific IIC component	-0.016705992	0.271624778	0.633830767	0.019007801	0.243503777	0.197311245	0.380459021	0.265917552	0.001752825	0.768131512	0.372164746	0.023172002
K03648 uracil-DNA glycosylase [EC:3.2.2.-]	0.000174779	-0.190658123	-0.191421539	0.004005461	0.056842952	0.059590992	0.965236736	0.000944573	0.001753288	0.988112338	0.003185903	0.023172002
K09911 hypothetical protein	0.039907948	2.025445099	2.537265786	0.062027509	0.847784858	0.789772751	0.520672302	0.017774314	0.001751089	0.844265276	0.041558889	0.023172002
K02911 large subunit ribosomal protein L32	-0.003010154	-0.260150131	-0.178907486	0.005085341	0.066404329	0.055738191	0.554535689	0.000120929	0.001767057	0.863305979	0.000515677	0.023271459
K01008 selenide,water dikinase [EC:2.7.9.3]	-0.006212461	0.176520899	0.70935759	0.029687649	0.327729415	0.221321148	0.834447521	0.590721075	0.001793371	0.95090961	0.684222286	0.023461696
K02238 competence protein ComEC	-0.00160264	0.062254933	0.256599284	0.005387489	0.076448931	0.080118087	0.766398426	0.416376337	0.001806683	0.933453247	0.523737633	0.023461696
K02444 DeoR family transcriptional regulator, glycerol-3-phosphate regulon repressor	-0.015027263	1.206911973	0.970807741	0.033688569	0.407447146	0.302941336	0.656010485	0.003407166	0.0017962	0.905284603	0.00986675	0.023461696
K03110 signal recognition particle receptor	-0.002303972	-0.073736601	-0.10019706	0.002894749	0.037614604	0.031276184	0.426980711	0.051281108	0.001801794	0.793116572	0.101824554	0.023461696
K00186 2-oxoisovalerate ferredoxin oxidoreductase, alpha subunit [EC:1.2.7.7]	-0.046336245	-2.375609304	-1.75890321	0.05562265	0.699678975	0.55008562	0.405765025	0.000819695	0.001836891	0.780760984	0.002826092	0.023695726
K06190 intracellular septation protein	0.019159329	1.388330929	1.868432436	0.055984832	0.718640966	0.584356863	0.732524903	0.054719469	0.00183742	0.924211345	0.107167347	0.023695726
K01887 arginyl-tRNA synthetase [EC:6.1.1.19]	-0.004088878	-0.245735609	-0.136898885	0.002974908	0.04191787	0.042836129	0.170765405	1.75045E-08	0.001846377	0.659410239	2.0012E-07	0.023729133
K04018 formate-dependent nitrite reductase complex NrfG subunit	0.025989832	0.385969167	2.415344685	0.067286209	0.886541752	0.757680464	0.699696711	0.663744707	0.00189385	0.911481038	0.743769249	0.024172527
K09891 hypothetical protein	0.002133612	1.192128889	2.41073484	0.065235092	0.867448178	0.75601595	0.973939703	0.170815292	0.001888368	0.989774861	0.265041046	0.024172527
K01933 phosphoribosylformylglycinamidine cyclo-ligase [EC:6.3.3.1]	-0.006351967	-0.291760804	-0.15281746	0.003264679	0.046203763	0.04795582	0.053029725	1.58777E-09	0.00190092	0.579594675	2.45544E-08	0.024179964
K01525 bis(5'-nucleosyl)-tetraphosphatase (symmetrical) [EC:3.6.1.41]	-0.001855366	1.403866454	1.668528081	0.052292311	0.66151364	0.524793174	0.971730162	0.034992244	0.001944613	0.98975229	0.073639805	0.02438778
K01873 valyl-tRNA synthetase [EC:6.1.1.9]	-0.005239185	-0.182669973	-0.127329526	0.002727927	0.03859757	0.04002476	0.056139943	4.06856E-06	0.001933236	0.581864599	2.45762E-05	0.02438778
K03721 transcriptional regulator of aroF, aroG, tyrA and aromatic amino acid transport	-0.009009939	0.632491474	0.518162726	0.015514856	0.199605408	0.162960319	0.562045273	0.001759573	0.001942872	0.865932455	0.005543472	0.02438778
K04078 chaperonin GroES	-0.000805658	-0.105732147	-0.123279971	0.003826955	0.048592598	0.038785282	0.833464376	0.030679589	0.001949975	0.95090961	0.066285698	0.02438778
K07285 outer membrane lipoprotein	0.063643386	1.084848012	2.563522968	0.063908813	0.871163018	0.805816386	0.32047068	0.214413983	0.001933203	0.743737877	0.31660892	0.02438778
K01674 carbonic anhydrase [EC:4.2.1.1]	0.069534063	1.224603959	2.06893558	0.057062276	0.755416895	0.652091531	0.224376695	0.106497368	0.001985524	0.68950648	0.183757265	0.024503468
K07109	0.027703637	0.833159086	2.545404515	0.067067826	0.900344946	0.801815342	0.679977545	0.355831677	0.001974446	0.910280246	0.465654726	0.024503468
K07141	0.004105142	-1.042727756	1.307961404	0.047860208	0.567563984	0.41191891	0.931728117	0.067593732	0.001969887	0.978305199	0.127691773	0.024503468
K09900 hypothetical protein	-0.094424513	0.801176647	2.325078313	0.064984265	0.856551016	0.732649019	0.147706243	0.350681291	0.001980833	0.647298745	0.460694104	0.024503468
K02686 primosomal replication protein N	0.019973731	2.259644359	2.247596233	0.063738119	0.836767413	0.709884829	0.754309212	0.007489531	0.002027196	0.929358821	0.019754765	0.024935184
K02494 outer membrane lipoprotein LolB	0.019356787	0.920957482	2.446692153	0.062409767	0.846860526	0.774188435	0.756749626	0.278064221	0.002064405	0.930469984	0.385216385	0.025226356
K03214 RNA methyltransferase, TrmH family [EC:2.1.1.-]	0.035512597	2.20097561	2.235893218	0.063567673	0.834269151	0.707319379	0.576990263	0.008958671	0.002059576	0.872812306	0.023106551	0.025226356
K02058 simple sugar transport system substrate-binding protein	0.027209854	0.66071456	0.554850059	0.018561227	0.229599966	0.17601632	0.144157304	0.004420016	0.002117117	0.647298745	0.01240467	0.025618488
K03750 molybdopterin biosynthesis protein MoeA	0.002909983	0.404900098	0.63011353	0.021963809	0.266995637	0.199831979	0.894723668	0.130895667	0.002110833	0.969981369	0.215575851	0.025618488
K07243 high-affinity iron transporter	0.063630262	0.514122281	0.98152309	0.030713278	0.389937907	0.31118149	0.039510319	0.188781794	0.002104476	0.551200854	0.287179489	0.025618488
K04092 chorismate mutase [EC:5.4.99.5]	-0.007664526	0.95943491	1.416216876	0.044244852	0.562465197	0.449831576	0.862637677	0.089529878	0.002143301	0.958000781	0.159121532	0.025821749
K05501 TetR/AcrR family transcriptional regulator	0.053085069	1.70811278	1.650466798	0.052941538	0.666357138	0.524388572	0.317154242	0.011065547	0.002149429	0.742737747	0.027641619	0.025821749
K08260 adenosylcobinamide hydrolase [EC:3.5.1.90]	0.006659513	-2.469736834	-1.78570356	0.061611663	0.752918527	0.56749774	0.914028683	0.001214341	0.002154699	0.976062145	0.00398052	0.025821749
K00917 tagatose 6-phosphate kinase [EC:2.7.1.144]	-0.041981956	0.874262971	0.976001475	0.033717349	0.411924885	0.310364035	0.214477306	0.034976861	0.002167691	0.682815926	0.073639805	0.025894177
K02755 PTS system, beta-glucosides-specific IIA component [EC:2.7.1.69]	-0.014313237	0.307669167	0.617860025	0.018964502	0.242915771	0.196787799	0.451251538	0.20671308	0.002201533	0.809321416	0.30816786	0.026138094
K03101 signal peptidase II [EC:3.4.23.36]	-0.001678635	-0.129290778	-0.143825895	0.004214361	0.054875632	0.045809686	0.690804114	0.019390393	0.002202136	0.911268461	0.044831263	0.026138094
K03311 branched-chain amino acid:cation transporter, LIVCS family	-0.006377442	0.655885291	0.69981697	0.022679205	0.284694542	0.223105419	0.778832183	0.022210888	0.002222312	0.934923586	0.050218289	0.026293832
K00702 cellobiose phosphorylase [EC:2.4.1.20]	-0.057162393	-2.449227872	-1.110784829	0.022261679	0.320271004	0.354492627	0.010930722	7.26274E-13	0.002244967	0.544009036	3.73211E-11	0.026394294
K06148 ATP-binding cassette, subfamily C, bacterial	0.007740043	0.570371885	0.427203611	0.010726274	0.146528065	0.136309021	0.47134518	0.000133205	0.002240558	0.821588156	0.000564155	0.026394294
K03286 OmpA-OmpF porin, OOP family	-0.01682067	0.821705993	0.613142024	0.017870467	0.233394378	0.195974503	0.347655597	0.000527845	0.00227848	0.75749728	0.001917424	0.026704076
K03804 chromosome partition protein MukE	0.061300628	0.652334199	2.321861132	0.066458851	0.873457911	0.742686689	0.357386455	0.455994866	0.002295407	0.763404242	0.561410993	0.026818123
K02072 D-methionine transport system permease protein	-0.00128699	0.382329729	0.604525488	0.021542021	0.260392793	0.193463993	0.952416936	0.143524223	0.002306518	0.986016089	0.232039828	0.02685159
K02756 PTS system, beta-glucosides-specific IIB component [EC:2.7.1.69]	-0.017411527	0.257084883	0.610045451	0.019001911	0.242607725	0.195443629	0.360558534	0.290510622	0.002331032	0.763404242	0.397771157	0.02685159
K03673 thiol:disulfide interchange protein DsbA	-0.019363425	1.180973417	1.804066277	0.054205948	0.700960395	0.577604729	0.721286164	0.093513961	0.002316463	0.92024032	0.165100205	0.02685159
K06180 ribosomal large subunit pseudouridine synthase D [EC:5.4.99.12]	-0.007632131	-0.25012906	-0.160654666	0.003969896	0.054534741	0.051508057	0.05589564	7.73861E-06	0.00234784	0.581864599	4.32411E-05	0.02685159
K06969 putative SAM-dependent methyltransferase	-0.009273253	-0.290450922	-0.194024683	0.005257026	0.07036601	0.062240952	0.079190476	5.28397E-05	0.002360278	0.598128742	0.000242231	0.02685159
K08138 MFS transporter, SP family, xylose:H+ symportor	-0.044727645	-2.418104065	-1.283342827	0.034288315	0.460746846	0.411262989	0.193505495	3.74687E-07	0.00233715	0.670715227	3.00313E-06	0.02685159
K08161 MFS transporter, DHA1 family, multidrug resistance protein	-0.013970036	1.37714105	1.378244069	0.044383914	0.559799687	0.441978308	0.753260584	0.014699107	0.002352706	0.929245287	0.035230594	0.02685159
K08693 3'-nucleotidase [EC:3.1.3.6]	-0.014554782	0.11802354	0.805554069	0.029853626	0.354977001	0.258444866	0.626385578	0.739856815	0.002363113	0.894116833	0.805799634	0.02685159
K09680 type II pantothenate kinase [EC:2.7.1.33]	-0.077244848	-3.230262632	-2.084350834	0.042168579	0.606168694	0.668612572	0.068396163	2.53828E-07	0.002359463	0.597723616	2.13548E-06	0.02685159
K00026 malate dehydrogenase [EC:1.1.1.37]	-0.001772958	-0.190516018	-0.452580829	0.007151664	0.106858839	0.145393437	0.804447418	0.076051043	0.002393515	0.940456564	0.139146901	0.027103129
K00337 NADH dehydrogenase I subunit H [EC:1.6.5.3]	-0.019862604	-0.747142402	-0.618868269	0.015703786	0.214343681	0.198949638	0.207334438	0.000597485	0.002409294	0.67843323	0.00213707	0.027103129
K05527 BolA protein	0.067062557	1.453279509	2.309662672	0.066983648	0.878358567	0.743436005	0.317892968	0.099511636	0.002438817	0.742737747	0.173714224	0.027103129
K05846 osmoprotectant transport system permease protein	0.008419248	1.08994715	0.775818985	0.024025016	0.307947714	0.249770322	0.726362229	0.000493766	0.002443427	0.921740561	0.001804182	0.027103129
K06022 molybdate-transporting ATPase [EC:3.6.3.29]	0.007914808	0.15193741	-0.204195424	0.005832361	0.076850699	0.065689716	0.176221993	0.04934475	0.002425704	0.659410239	0.098557279	0.027103129
K06178 ribosomal large subunit pseudouridine synthase B [EC:5.4.99.12]	-0.005189411	-0.263947078	-0.263734357	0.00496174	0.072307269	0.084906974	0.296816388	0.000330549	0.002443223	0.732605747	0.001262148	0.027103129
K08304 membrane-bound lytic murein transglycosylase A [EC:3.2.1.-]	0.040757743	1.192251409	1.474649487	0.047766583	0.601959245	0.474630729	0.39448235	0.048939423	0.002437308	0.778661864	0.097800123	0.027103129
K08350 formate dehydrogenase-N, gamma subunit [EC:1.2.1.2]	0.05152114	0.938412044	2.407583797	0.062663997	0.849288392	0.774056328	0.411906491	0.270450279	0.002411763	0.786221787	0.376810538	0.027103129
K00632 acetyl-CoA acyltransferase [EC:2.3.1.16]	0.049311815	0.90865713	1.318370762	0.045278263	0.557697272	0.424950434	0.277365235	0.10474827	0.002471668	0.721381877	0.181495491	0.027254366
K01704 3-isopropylmalate/(R)-2-methylmalate dehydratase small subunit [EC:4.2.1.33]	-0.001418623	-0.228992186	-0.131165948	0.004014961	0.051701431	0.042278752	0.724192342	1.52185E-05	0.002471687	0.92024032	7.95502E-05	0.027254366
K02946 small subunit ribosomal protein S10	-0.004202217	-0.257428237	-0.148606356	0.004182138	0.055425488	0.04795623	0.316149002	6.0063E-06	0.002499442	0.742737747	3.47062E-05	0.027317948
K07485 transposase	-0.010213939	0.226064577	0.754611708	0.021380155	0.282717534	0.243456524	0.633339337	0.424838666	0.002493406	0.896897535	0.530999102	0.027317948
K09894 hypothetical protein	-0.018286937	1.349760273	2.379477226	0.068122503	0.897719221	0.767513947	0.788622672	0.134201216	0.002488293	0.937025303	0.220144336	0.027317948
K08990 putative membrane protein	-0.029347765	1.561811804	2.304540522	0.065730698	0.867664263	0.74443046	0.655707073	0.073292931	0.002523321	0.905284603	0.135834287	0.027498294
K03466 DNA segregation ATPase FtsK/SpoIIIE, S-DNA-T family	0.002391921	0.002754153	-0.077719105	0.002563826	0.032133226	0.025120252	0.351917413	0.931778257	0.002537578	0.758297442	0.952217594	0.027573037
K03530 DNA-binding protein HU-beta	-0.007196098	-0.52259147	-0.343821139	0.009593222	0.127568812	0.111191324	0.45402012	5.98714E-05	0.002551102	0.811964005	0.000270474	0.027583314
K11541 carbamoyl-phosphate synthase / aspartate carbamoyltransferase [EC:2.1.3.2 6.3.5.5]	-0.020232245	-1.688242176	-1.422372524	0.051454559	0.620742193	0.460035546	0.694566175	0.007080927	0.002553325	0.911268461	0.018783357	0.027583314
K01872 alanyl-tRNA synthetase [EC:6.1.1.7]	-0.001756008	-0.199617498	-0.116246549	0.002680831	0.03755122	0.037616187	0.51316931	2.70471E-07	0.002565486	0.83738267	2.2501E-06	0.027634583
K03168 DNA topoisomerase I [EC:5.99.1.2]	-0.003327209	-0.200540568	-0.13730149	0.003068127	0.043292776	0.044460471	0.279411834	6.3417E-06	0.002582635	0.723210311	3.61953E-05	0.027739132
K03598 sigma-E factor negative regulatory protein RseB	0.016944854	0.85495953	2.333663824	0.062712933	0.843932337	0.755910225	0.787273961	0.312194221	0.00259017	0.937025303	0.420356886	0.02774013
K02339 DNA polymerase III subunit chi [EC:2.7.7.7]	0.018359838	0.073645027	2.037997552	0.065711255	0.831882656	0.660744587	0.780211534	0.929541284	0.002612812	0.934923586	0.950452775	0.027896068
K03329 hypothetical protein	-0.036389875	0.348196096	2.426488716	0.065515292	0.880726347	0.786916715	0.579184315	0.69298513	0.0026197	0.873462167	0.767079175	0.027896068
K02781 PTS system, glucitol/sorbitol-specific IIA component [EC:2.7.1.69]	0.053538307	0.939957951	1.505040117	0.052116801	0.641568982	0.488473943	0.3054726	0.144391205	0.002639375	0.736924914	0.23286284	0.028025496
K02784 phosphocarrier protein HPr	0.002673424	0.895047646	1.849839852	0.050873463	0.680480611	0.600959439	0.958140048	0.189837742	0.002663509	0.986689822	0.28808032	0.028201418
K00134 glyceraldehyde 3-phosphate dehydrogenase [EC:1.2.1.12]	0.001384514	-0.023248671	-0.138654285	0.003309651	0.046038094	0.045109051	0.676135983	0.614097017	0.00269963	0.909404117	0.703145801	0.028502889
K00931 glutamate 5-kinase [EC:2.7.2.11]	-0.002033047	-0.165270186	-0.095757299	0.00305538	0.03889068	0.031168463	0.506525498	3.21957E-05	0.00271215	0.835818183	0.000155231	0.02855419
K02020 molybdate transport system substrate-binding protein	-0.031349313	0.702302247	0.778633575	0.027527433	0.336475207	0.253692522	0.2560678	0.038073576	0.00273762	0.709363351	0.078745958	0.028741156
K00364 GMP reductase [EC:1.7.1.7]	-0.028136346	1.78874066	1.516356876	0.046998795	0.605283382	0.495073455	0.550044151	0.003481354	0.002791053	0.859956636	0.010053113	0.029112075
K01364 streptopain [EC:3.4.22.10]	-0.043345043	-1.853566525	-2.38290805	0.050370542	0.720440878	0.778382647	0.390481824	0.010776694	0.002804195	0.776173738	0.026992432	0.029112075
K07122	0.029315303	0.751013317	2.259096162	0.067380436	0.879562592	0.737808107	0.663957359	0.394161787	0.00279953	0.906435559	0.50465166	0.029112075
K07751 PepB aminopeptidase [EC:3.4.11.23]	0.045497202	0.721487282	2.115302784	0.061369393	0.808335204	0.690403076	0.459299597	0.373114739	0.002782745	0.815924499	0.483182291	0.029112075
K04086 ATP-dependent Clp protease ATP-binding subunit ClpL	-0.071627261	0.758673068	1.35347462	0.040692582	0.529940282	0.44251444	0.079828968	0.153739225	0.00282796	0.598128742	0.244970654	0.02911549
K05904	-0.032913772	-2.898829622	-2.249978112	0.041406601	0.607095072	0.735528879	0.427573838	3.36906E-06	0.002824557	0.793116572	2.09275E-05	0.02911549
K09824 hypothetical protein	0.053929075	1.120147218	2.199500306	0.060345217	0.809181167	0.718724652	0.372518272	0.167736724	0.002813443	0.76369787	0.261790105	0.02911549
K00787 dimethylallyltranstransferase [EC:2.5.1.1]	-0.013650788	-2.186121246	-1.001920799	0.019878476	0.287957302	0.328590206	0.493021825	1.01731E-12	0.002910803	0.82912079	4.77331E-11	0.029129698
K01439 succinyl-diaminopimelate desuccinylase [EC:3.5.1.18]	-0.001932634	0.475390003	0.550362189	0.017396383	0.222717615	0.180267353	0.911647881	0.033961202	0.002876493	0.975432236	0.072101415	0.029129698
K02314 replicative DNA helicase [EC:3.6.1.-]	0.003597109	-0.022359205	-0.136656148	0.003003685	0.042649817	0.044803055	0.232436295	0.600656945	0.002901909	0.69325237	0.692008789	0.029129698
K02538 activator of the mannose operon, transcriptional antiterminator	-0.017003872	0.284898647	1.880918614	0.058232413	0.75144873	0.616834565	0.770574784	0.704972529	0.002909399	0.934569548	0.778468948	0.029129698
K02867 large subunit ribosomal protein L11	-0.005741025	-0.179971333	-0.150748933	0.003693194	0.051134013	0.049399404	0.121573917	0.000529868	0.002888806	0.631595609	0.001922898	0.029129698
K03291 MFS transporter, SET family, sugar efflux transporter	0.024351356	1.41905545	2.436123402	0.067951333	0.907662496	0.799084643	0.720430427	0.1194601	0.002915315	0.92024032	0.200578349	0.029129698
K03314 Na+:H+ antiporter, NhaB family	-0.026958459	1.069447388	2.387449616	0.058185125	0.806605109	0.782144864	0.643613274	0.186325662	0.002881717	0.901784463	0.28413901	0.029129698
K03597 sigma-E factor negative regulatory protein RseA	-0.020553339	1.593016136	2.291677616	0.066937201	0.880937382	0.751122806	0.759106494	0.07198734	0.002894387	0.930583139	0.133982338	0.029129698
K05782 benzoate membrane transport protein	-0.025326727	1.438034804	2.463783139	0.064933623	0.881229039	0.80588911	0.6969021	0.104209447	0.002839889	0.911421826	0.180645865	0.029129698
K07662 two-component system, OmpR family, response regulator CpxR	-0.010937378	0.370648678	0.495290795	0.015453006	0.198766723	0.162213047	0.479864674	0.063612676	0.00287384	0.821588156	0.121706592	0.029129698
K09704 hypothetical protein	-0.018760722	-2.054356895	-1.072038779	0.021936281	0.315963963	0.351510169	0.393394592	5.68751E-10	0.002904956	0.778381436	1.02403E-08	0.029129698
K06866 autonomous glycyl radical cofactor	-0.034887426	0.806117083	2.015020411	0.058621667	0.772814524	0.66125279	0.552398313	0.298104719	0.002927487	0.861019286	0.405449331	0.02917311
K01408 insulysin [EC:3.4.24.56]	-0.028932418	-0.667476511	-0.961139189	0.040185026	0.456030491	0.315833064	0.472337824	0.144780336	0.002964224	0.821588156	0.233389409	0.029226623
K02682 prepilin peptidase dependent protein D	0.010598214	1.852930355	2.29860752	0.067259877	0.885297954	0.755040314	0.874946166	0.037549811	0.00295373	0.965056041	0.078009	0.029226623
K02992 small subunit ribosomal protein S7	-0.00435914	-0.058732596	-0.145975429	0.003529876	0.04905869	0.047940037	0.218237516	0.232581987	0.00294826	0.686158911	0.336372939	0.029226623
K09802 hypothetical protein	-0.021738482	0.914287483	2.283505599	0.066218915	0.874181537	0.75015262	0.743025502	0.296819577	0.002956397	0.926630446	0.40447772	0.029226623
K00938 phosphomevalonate kinase [EC:2.7.4.2]	-0.070257357	0.953591066	1.930724945	0.063395033	0.8015078	0.635264935	0.269022806	0.235489423	0.003000054	0.715502395	0.339465458	0.029501851
K00127 formate dehydrogenase, gamma subunit [EC:1.2.1.2]	0.112303003	1.40691926	2.175917585	0.058694853	0.792891989	0.716803157	0.057065035	0.077443408	0.003033644	0.581864599	0.141324502	0.029528877
K01874 methionyl-tRNA synthetase [EC:6.1.1.10]	-0.003564346	-0.246159275	-0.151696019	0.003593322	0.050222426	0.049952103	0.322370134	1.90121E-06	0.003022186	0.7457936	1.27605E-05	0.029528877
K02948 small subunit ribosomal protein S11	-0.011832793	-0.146598099	-0.152403783	0.003689944	0.051305096	0.050200504	0.001552091	0.004701284	0.003030733	0.544009036	0.013119901	0.029528877
K03092 RNA polymerase sigma-54 factor	-0.002458069	-0.399898227	-0.36057362	0.008043667	0.113976803	0.118819366	0.760219085	0.000551008	0.003042417	0.931054815	0.001991858	0.029528877
K05802 potassium efflux system protein KefA	0.032103329	1.03189902	1.705814622	0.049250554	0.651694366	0.561991615	0.515219141	0.114832975	0.00303626	0.839330155	0.194803139	0.029528877
K05803 lipoprotein NlpI	0.017829542	1.040726356	2.351366013	0.064734627	0.869733552	0.77604375	0.783260459	0.232810246	0.003086176	0.936046379	0.336572454	0.029875785
K00285 D-amino-acid dehydrogenase [EC:1.4.99.1]	0.07167576	1.531065084	1.906371666	0.064265311	0.805960896	0.630671258	0.265992172	0.058845872	0.003154139	0.714376369	0.113990938	0.029914634
K01920 glutathione synthase [EC:6.3.2.3]	0.108972791	0.917697714	2.061121461	0.063157677	0.82037884	0.681669622	0.085924962	0.264577355	0.003145815	0.60986471	0.370985629	0.029914634
K03645 negative modulator of initiation of replication	0.04873078	1.944078904	2.113587866	0.071138461	0.89224649	0.698297478	0.494091032	0.030455155	0.003116011	0.82912079	0.065915426	0.029914634
K06313 spore germination protein	-0.078673284	-2.834263792	-1.720279268	0.056341711	0.714498534	0.569112796	0.16408045	9.99372E-05	0.003154401	0.654648874	0.000433604	0.029914634
K07267 porin	0.081047598	1.932043814	-2.439842956	0.068741224	0.91758042	0.806558134	0.239722455	0.036428709	0.003132774	0.697459478	0.07610397	0.029914634
K07390 monothiol glutaredoxin	0.018721598	1.68858851	2.221333342	0.066455886	0.870047124	0.734057876	0.778439723	0.053620911	0.003122374	0.934923586	0.105570595	0.029914634
K09159 hypothetical protein	0.070101994	2.155694382	2.148969402	0.062996682	0.830524074	0.71069074	0.267071387	0.010109411	0.003144491	0.715502395	0.025526948	0.029914634
K09897 hypothetical protein	0.028078352	1.918424081	2.313023038	0.065144583	0.869440465	0.763983845	0.666898891	0.028432387	0.003108372	0.907043902	0.062260579	0.029914634
K06158 ATP-binding cassette, sub-family F, member 3	-0.003454576	-0.290597839	-0.173668919	0.003658032	0.052498197	0.05751214	0.346060125	9.20652E-08	0.003183688	0.75749728	8.70881E-07	0.030115746
K02895 large subunit ribosomal protein L24	-0.007929378	-0.169652747	-0.133080227	0.003845536	0.050970617	0.044113012	0.040441703	0.001031236	0.003211689	0.551200854	0.003450105	0.030303712
K01840 phosphomannomutase [EC:5.4.2.8]	-0.010089391	-0.604495926	-0.278726795	0.005582384	0.080899216	0.092491232	0.072136881	2.09272E-12	0.003243495	0.598128742	8.38663E-11	0.03044964
K03217 preprotein translocase YidC subunit	0.004031276	0.101279224	-0.122870387	0.003349729	0.045205558	0.040768293	0.230152003	0.026111222	0.003240325	0.69325237	0.057995545	0.03044964
K03290 MFS transporter, SHS family, sialic acid transporter	-0.036621234	-0.001145796	2.228477179	0.06887182	0.893377869	0.740414533	0.595474837	0.998977896	0.003280797	0.881414749	0.998977896	0.030490617
K03806 AmpD protein	-0.063527156	0.453620209	1.862341192	0.05388028	0.714389826	0.61871206	0.239715249	0.526135457	0.003278225	0.697459478	0.627691052	0.030490617
K06956	-0.030025938	0.566172618	1.0183362	0.037166625	0.451839676	0.33821352	0.420077472	0.211585017	0.003269331	0.790082492	0.314174246	0.030490617
K07405 alpha-amylase [EC:3.2.1.1]	-0.01512651	-3.101659679	-1.724507924	0.035662586	0.513847885	0.57249583	0.671886022	7.05623E-09	0.003256141	0.908143242	9.07312E-08	0.030490617
K09997 arginine transport system substrate-binding protein	-0.070174626	1.765178173	2.063217923	0.059518015	0.789956331	0.685689639	0.239712979	0.026502073	0.003288765	0.697459478	0.058688785	0.030490617
K09815 zinc transport system substrate-binding protein	-0.013737267	0.021881111	0.240059679	0.006603047	0.088933529	0.079820609	0.038698033	0.805892404	0.003303493	0.551200854	0.857249915	0.030551161
K01491 methenyltetrahydrofolate cyclohydrolase [EC:3.5.4.9]	-0.005968846	-0.202504714	-0.134211993	0.004136876	0.053738031	0.044656101	0.150555759	0.000213478	0.003323854	0.648695159	0.000853819	0.030663377
K02019 molybdate transport system regulatory protein	-0.004647953	1.16472368	1.304118295	0.046166181	0.569105268	0.434150129	0.919901548	0.041944307	0.003340115	0.977576449	0.085893644	0.030737302
K01069 hydroxyacylglutathione hydrolase [EC:3.1.2.6]	-0.01690283	0.456640076	0.390709093	0.015637647	0.182596681	0.130223371	0.280978602	0.013155147	0.003376034	0.724710899	0.032024319	0.030991325
K01893 asparaginyl-tRNA synthetase [EC:6.1.1.22]	-0.0081594	-0.2835426	-0.205775383	0.005497116	0.074748575	0.068700249	0.139227278	0.00019439	0.003427704	0.647298745	0.000789205	0.031311407
K10914 CRP/FNR family transcriptional regulator, cyclic AMP receptor protein	0.043945058	1.856093876	2.199057604	0.065577136	0.862349312	0.734073207	0.503512591	0.032508957	0.003423279	0.835154172	0.069512841	0.031311407
K03771 peptidyl-prolyl cis-trans isomerase SurA [EC:5.2.1.8]	-0.00497261	-0.075523337	-0.469949382	0.009433669	0.136845769	0.157171198	0.59867146	0.581612914	0.003482001	0.881577273	0.675497454	0.031652242
K07147	0.092053699	0.969651397	2.09294804	0.069674507	0.881668549	0.69978799	0.187873661	0.272682219	0.003473791	0.665594233	0.379069985	0.031652242
K02568 cytochrome c-type protein NapB	0.011677832	0.880075882	2.205023559	0.065678956	0.864971176	0.738550676	0.859050084	0.310104153	0.003528828	0.957395013	0.418146953	0.031843094
K03043 DNA-directed RNA polymerase subunit beta [EC:2.7.7.6]	-0.003015207	-0.150863063	-0.124240225	0.00277817	0.039485525	0.041628056	0.279023794	0.000175244	0.003540288	0.723172238	0.000720901	0.031843094
K03675 glutaredoxin 2	-0.120783237	0.842043127	2.178374616	0.066767809	0.871020597	0.729754284	0.071880514	0.334790234	0.003534452	0.598128742	0.444518419	0.031843094
K06175 tRNA pseudouridine synthase C [EC:5.4.99.12]	0.043427381	0.684422088	1.802545149	0.055702842	0.724795741	0.604227808	0.436488827	0.34610331	0.00355426	0.796821406	0.456126957	0.031843094
K06211 HipB family transcriptional regulator, involved in the regulation of NAD biosynthesis	0.009253896	0.623379468	2.044508559	0.055802661	0.754894533	0.684847399	0.868448293	0.409864049	0.003531588	0.961874231	0.517993663	0.031843094
K11209 GST-like protein	0.041661734	0.986644796	1.919433532	0.063403338	0.805430111	0.643360808	0.511842185	0.221950778	0.003551836	0.837035941	0.324778386	0.031843094
K00783 hypothetical protein	-0.006841873	-0.140271995	-0.104199868	0.003192774	0.041674249	0.034952597	0.033269578	0.000907088	0.003576167	0.551200854	0.003090234	0.031843808
K02033 peptide/nickel transport system permease protein	0.014639492	0.443327154	0.398995865	0.009793641	0.136333849	0.133891918	0.136468948	0.001336074	0.003588998	0.647298745	0.004337584	0.031843808
K02035 peptide/nickel transport system substrate-binding protein	-0.001408146	0.781276884	0.608518011	0.020013711	0.254727167	0.204122248	0.943974846	0.002445724	0.003576509	0.983560036	0.007368806	0.031843808
K03656 ATP-dependent DNA helicase Rep [EC:3.6.1.-]	0.005306613	1.01926163	0.92105129	0.032687903	0.403882198	0.309116567	0.871192805	0.012354218	0.003592884	0.96299591	0.030432367	0.031843808
K09136 hypothetical protein	0.069203199	1.657452209	1.42828949	0.051979884	0.635571467	0.479414406	0.184518697	0.009766358	0.00359706	0.661887569	0.024816756	0.031843808
K03834 tyrosine-specific transport protein	-0.075282535	0.488547784	1.940297263	0.061444755	0.79331301	0.65181423	0.221869706	0.538672088	0.003623876	0.687943756	0.638356398	0.032005183
K00158 pyruvate oxidase [EC:1.2.3.3]	-0.047981305	1.039714564	1.72953994	0.064477635	0.781077397	0.581942232	0.457615032	0.184589971	0.003675902	0.814603895	0.282610026	0.03215983
K02679 prepilin peptidase dependent protein A	0.006762004	2.168922343	2.24631073	0.066898004	0.882328948	0.75568174	0.919583941	0.014774129	0.003669858	0.977576449	0.03534222	0.03215983
K04082 molecular chaperone HscB	0.06250819	1.201245927	1.956930103	0.055732052	0.745434046	0.658252181	0.263320108	0.108578862	0.003665935	0.713908469	0.186657481	0.03215983
K07479 putative DNA topoisomerase	-0.009521791	1.349582061	2.071455548	0.061947222	0.815943542	0.696896778	0.877987491	0.099618611	0.003671647	0.966408559	0.173819552	0.03215983
K00370 nitrate reductase 1, alpha subunit [EC:1.7.99.4]	-0.016582241	1.260563112	1.478055974	0.040337087	0.546512339	0.497693533	0.681424501	0.022054602	0.003700243	0.910280246	0.049937729	0.032296972
K02240 competence protein ComFA	0.00815678	0.140441735	1.58846657	0.053799522	0.678226024	0.535065043	0.879636666	0.836154144	0.003712194	0.96700776	0.880821508	0.032313473
K06929	0.029029521	0.910702196	1.637041436	0.05574858	0.70137065	0.551548674	0.60310894	0.195553188	0.003719474	0.88217701	0.295191062	0.032313473
K00884 N-acetylglucosamine kinase [EC:2.7.1.59]	0.007629548	0.446117809	1.130813861	0.038915021	0.487755526	0.381330415	0.844755421	0.361432771	0.003748975	0.954582866	0.470999978	0.03241863
K03040 DNA-directed RNA polymerase subunit alpha [EC:2.7.7.6]	-0.002648551	-0.167732156	-0.136110405	0.003160722	0.044618725	0.045892212	0.403007222	0.000220912	0.003744175	0.780760984	0.000877759	0.03241863
K05596 LysR family transcriptional regulator, chromosome initiation inhibitor	0.016160741	0.522106999	1.623069511	0.050274681	0.655237571	0.54796111	0.748189941	0.426454986	0.003787632	0.928978277	0.532461552	0.032677094
K00631 glycerol-3-phosphate O-acyltransferase [EC:2.3.1.15]	0.044892416	1.260729731	2.030943901	0.062930847	0.82055979	0.686819069	0.476414359	0.125939126	0.003844529	0.821588156	0.208611166	0.032953415
K01948 carbamoyl-phosphate synthase (ammonia) [EC:6.3.4.16]	-0.120545524	-2.990272353	-1.572201476	0.053810959	0.676670616	0.531726118	0.026127614	1.58789E-05	0.003847296	0.544009036	8.25393E-05	0.032953415
K02034 peptide/nickel transport system permease protein	0.011380868	0.35103778	0.371455381	0.009162718	0.127647404	0.125656556	0.215590821	0.006478287	0.003855028	0.684513363	0.017445017	0.032953415
K03438 S-adenosyl-methyltransferase [EC:2.1.1.-]	-0.003087515	-0.231916437	-0.126634388	0.003699706	0.049178502	0.042827678	0.404930756	4.38549E-06	0.003846755	0.780760984	2.62777E-05	0.032953415
K03736 ethanolamine ammonia-lyase small subunit [EC:4.3.1.7]	0.001200448	0.061735535	1.072741469	0.040510412	0.489209829	0.36302525	0.976387836	0.899698792	0.003867843	0.991012382	0.930662613	0.032987305
K02965 small subunit ribosomal protein S19	-0.001878222	-0.138385021	-0.161617177	0.005055526	0.065730046	0.054714146	0.710625803	0.036449044	0.003881251	0.917955986	0.07610397	0.033026082
K00517	0.064405132	0.827258387	2.259707348	0.068399048	0.899656384	0.766176161	0.347474975	0.358874965	0.003933901	0.75749728	0.468649964	0.033149798
K00946 thiamine-monophosphate kinase [EC:2.7.4.16]	-0.005897586	-0.092900725	-0.363910911	0.00769883	0.110885257	0.12332866	0.444514736	0.403090205	0.003917394	0.802126072	0.512037217	0.033149798
K01216 licheninase [EC:3.2.1.73]	-0.05534145	-2.886311064	-1.77151363	0.041097608	0.580974957	0.600539641	0.17956526	1.40006E-06	0.00392759	0.659410239	9.73515E-06	0.033149798
K01641 hydroxymethylglutaryl-CoA synthase [EC:2.3.3.10]	-0.011629611	0.749183068	1.769537966	0.06418825	0.789672057	0.600703825	0.856401228	0.343850063	0.003975841	0.957395013	0.453799286	0.033149798
K01784 UDP-glucose 4-epimerase [EC:5.1.3.2]	-0.006721833	-0.421204242	-0.170320057	0.00395905	0.0559444	0.057745301	0.091019283	1.48721E-12	0.003931863	0.612091708	6.521E-11	0.033149798
K02782 PTS system, glucitol/sorbitol-specific IIB component [EC:2.7.1.69]	-0.004208161	0.328049257	1.024803102	0.03868763	0.467895749	0.347873444	0.91348657	0.484006715	0.003974261	0.97594862	0.587013677	0.033149798
K06968	0.030608557	1.221017213	2.046856785	0.055491649	0.754937838	0.694740043	0.581816749	0.107298545	0.003970569	0.874182903	0.184882884	0.033149798
K08151 MFS transporter, DHA1 family, tetracycline resistance protein	0.047783627	0.620891225	1.836140201	0.061490897	0.780642479	0.622908525	0.437983349	0.427302605	0.003953223	0.796821406	0.533263891	0.033149798
K09158 hypothetical protein	0.032376813	1.531123178	1.856994276	0.062269441	0.790295517	0.630306906	0.603648129	0.05403699	0.003971101	0.88230435	0.106165452	0.033149798
K10763 DnaA-homolog protein	0.044612625	-0.232093784	2.103099018	0.060293871	0.807133492	0.714121573	0.460175071	0.773972369	0.003984844	0.816004589	0.832254766	0.033150701
K02863 large subunit ribosomal protein L1	-0.003598464	-0.177901349	-0.131611672	0.004104897	0.053495038	0.044729148	0.381690889	0.001041387	0.004015842	0.769162051	0.003477821	0.033334173
K03185 2-octaprenyl-6-methoxyphenol hydroxylase [EC:1.14.13.-]	0.049509717	0.861316807	2.334797049	0.074666215	0.964761925	0.793805094	0.508006125	0.37299876	0.004029515	0.836833768	0.483182291	0.03337334
K06145 LacI family transcriptional regulator, gluconate utilization system Gnt-I transcriptional repressor	0.021768646	0.815554069	1.465835277	0.052478653	0.649922223	0.499095396	0.678704782	0.2109284	0.004081261	0.910280246	0.313699181	0.033726962
K02193 heme exporter ATP-binding protein CcmA [EC:3.6.3.41]	0.006968864	0.584469226	0.8892097	0.032357836	0.398108996	0.302872182	0.829688923	0.143569585	0.004094148	0.950876574	0.232039828	0.033758607
K00693 glycogen(starch) synthase [EC:2.4.1.11]	-0.024104451	-2.893032568	-1.650784709	0.031062879	0.456789191	0.562445504	0.438628551	1.43382E-09	0.004105255	0.796821406	2.24531E-08	0.033775464
K01010 thiosulfate sulfurtransferase [EC:2.8.1.1]	0.007159453	0.785552117	1.530282034	0.049571569	0.638229423	0.521744903	0.885302127	0.21976312	0.004129785	0.967034299	0.322463444	0.033850452
K05349 beta-glucosidase [EC:3.2.1.21]	-0.01248654	-1.02499177	-0.514725178	0.012291999	0.172870601	0.175507351	0.310880863	1.23631E-08	0.004132534	0.738465887	1.48159E-07	0.033850452
K05905 protein-disulfide reductase [EC:1.8.1.8]	-0.057214585	-3.559717293	-1.530280838	0.031968564	0.462074542	0.522019459	0.07494078	5.1506E-13	0.004148782	0.598128742	2.90853E-11	0.033909018
K02504 protein transport protein HofB	0.031971847	1.026112141	1.841462547	0.057749547	0.752269602	0.628480412	0.580421469	0.174020856	0.004166555	0.873462167	0.269230275	0.03397976
K02411 flagellar assembly protein FliH	0.022608044	-0.190294464	1.644437178	0.055269438	0.702423196	0.561506454	0.682918773	0.786725257	0.004183996	0.910280246	0.842322618	0.034047492
K04043 molecular chaperone DnaK	-0.006592549	-0.19991031	-0.147238918	0.003412059	0.048329671	0.05031334	0.054688648	5.10279E-05	0.004211121	0.581864599	0.000234502	0.034193571
K02899 large subunit ribosomal protein L27	-0.002995332	-0.218371281	-0.133232988	0.004053972	0.053381894	0.045566388	0.460814878	6.12769E-05	0.004242557	0.816004589	0.00027582	0.034299369
K03683 ribonuclease T [EC:3.1.13.-]	-0.019960758	1.533484362	2.225791349	0.061910155	0.837918633	0.761074316	0.747459137	0.06865086	0.004234922	0.928978277	0.129185872	0.034299369
K06861 lipopolysaccharide export system ATP-binding protein [EC:3.6.3.-]	-0.006048457	-0.029258768	-0.265412873	0.005819265	0.083403679	0.090867376	0.299820935	0.726083246	0.004281074	0.734669707	0.79544746	0.034487701
K11183 phosphocarrier protein FPr	0.002374778	0.594201749	1.112526932	0.035808417	0.462778297	0.380921104	0.947186953	0.200560993	0.004284359	0.984429943	0.301164714	0.034487701
K00208 enoyl-[acyl-carrier protein] reductase I [EC:1.3.1.9]	0.005524216	-0.184430461	-0.423475038	0.007874716	0.11615738	0.14555107	0.483759591	0.113844285	0.00442822	0.823274884	0.193478181	0.034966047
K01603 methylmalonyl-CoA decarboxylase [EC:4.1.1.41]	-0.071197238	-3.07764474	-1.25408456	0.034856643	0.472533628	0.430949885	0.0423442	5.34555E-10	0.004420543	0.551200854	9.67359E-09	0.034966047
K01668 tyrosine phenol-lyase [EC:4.1.99.2]	-0.079832917	-1.35805039	1.736619484	0.053751278	0.704567643	0.595875662	0.138982954	0.055267103	0.00436403	0.647298745	0.108069513	0.034966047
K02197 cytochrome c-type biogenesis protein CcmE	0.016715829	0.422191015	1.788830702	0.050250002	0.679031841	0.614355595	0.739727842	0.534777794	0.004398758	0.926630446	0.635357615	0.034966047
K02878 large subunit ribosomal protein L16	-0.000725062	-0.214196414	-0.131857103	0.003933294	0.052198487	0.045296771	0.853924872	5.82296E-05	0.004408631	0.957301263	0.000264017	0.034966047
K03555 DNA mismatch repair protein MutS	-0.005226766	-0.156122549	-0.161395972	0.002955581	0.043693496	0.055470183	0.078439245	0.000437487	0.004426407	0.598128742	0.001617574	0.034966047
K03576 LysR family transcriptional regulator, regulator for metE and metH	0.020514111	0.945706057	0.976837392	0.034760149	0.432888817	0.335155646	0.555716707	0.030022165	0.004361716	0.863755786	0.065053842	0.034966047
K06203 CysZ protein	0.008366897	0.083329781	2.173622592	0.059840445	0.813329577	0.74665095	0.888936142	0.918493199	0.004405991	0.967883435	0.943296818	0.034966047
K09490 heat shock 70kDa protein 5	-0.08154677	-0.776437183	-1.79310582	0.056239072	0.734094696	0.61573201	0.148549806	0.291416556	0.004393115	0.647298745	0.39861008	0.034966047
K03704 cold shock protein (beta-ribbon, CspA family)	0.018376724	0.391472057	0.368819504	0.009038505	0.126608078	0.126836891	0.043294653	0.002257931	0.004449659	0.551200854	0.006903453	0.035061056
K02355 elongation factor EF-G [EC:3.6.5.3]	-0.006432443	-0.305379469	-0.159562954	0.003699768	0.052477099	0.054907063	0.08356952	2.18583E-08	0.004472977	0.605650184	2.45379E-07	0.035083605
K02954 small subunit ribosomal protein S14	-0.002895611	-0.104670448	-0.146620082	0.004838597	0.062085207	0.05044871	0.550191142	0.093297131	0.004469484	0.859956636	0.164795453	0.035083605
K04961 ryanodine receptor 1	0.023511547	-2.131625046	-2.250197728	0.049174678	0.705999738	0.774660025	0.633059965	0.002847487	0.004490174	0.896897535	0.008442786	0.035083605
K06916	0.06884065	0.921116657	2.412534484	0.071786246	0.954035473	0.830477716	0.338678072	0.335407382	0.004486983	0.753460191	0.444862389	0.035083605
K00371 nitrate reductase 1, beta subunit [EC:1.7.99.4]	0.010181908	0.196995762	1.710004093	0.051997182	0.686645649	0.589603497	0.844943119	0.774474966	0.004550095	0.954582866	0.832305047	0.035137937
K02066 putative ABC transport system permease protein	-0.0052203	0.054848879	-0.305608481	0.00660241	0.095019574	0.105328926	0.430031003	0.564397218	0.004533935	0.795792228	0.660442208	0.035137937
K03526 4-hydroxy-3-methylbut-2-en-1-yl diphosphate synthase [EC:1.17.4.3]	-0.009133787	-0.475395164	-0.191809212	0.004293696	0.061373048	0.066141272	0.034565333	3.97909E-13	0.004553696	0.551200854	2.43116E-11	0.035137937
K03718 Lrp/AsnC family transcriptional regulator, regulator for asnA, asnC and gidA	0.001461809	-0.280670006	-0.486988847	0.009760892	0.14236893	0.167902594	0.881096269	0.049988188	0.0045479	0.96700776	0.099628864	0.035137937
K07340 hypothetical protein	0.034344839	1.660739823	2.092259261	0.065809744	0.859088529	0.720681554	0.602303367	0.054563387	0.00451126	0.88203727	0.106917847	0.035137937
K07645 two-component system, OmpR family, sensor histidine kinase QseC [EC:2.7.13.3]	0.032847504	0.633692923	0.863157147	0.031557219	0.389363917	0.297408316	0.299124799	0.105128661	0.004523313	0.734669707	0.18190089	0.035137937
K09951 CRISPR-associated protein Cas2	0.008273748	-0.61535658	-0.940395264	0.027522558	0.367908553	0.32444835	0.764003984	0.095899081	0.004574536	0.933141458	0.168592394	0.035225815
K02796 PTS system, mannose-specific IID component	-0.033119178	0.723215241	0.650794482	0.022849948	0.286799924	0.224709095	0.148711944	0.012422172	0.004605357	0.647298745	0.030559364	0.035390031
K01635 tagatose 1,6-diphosphate aldolase [EC:4.1.2.40]	-0.021708929	0.692971633	1.887666191	0.064280206	0.816523658	0.652161719	0.735909002	0.39702279	0.004628317	0.925348464	0.50709525	0.035493284
K03087 RNA polymerase nonessential primary-like sigma factor	-0.066495196	0.710867604	1.387268706	0.049858661	0.620229065	0.479407	0.183755452	0.253042715	0.004638649	0.661697169	0.359135643	0.03549948
K07493 putative transposase	-0.014399587	-0.491623106	-0.445654204	0.010084544	0.143903385	0.154055523	0.154809869	0.000761951	0.004650989	0.653353815	0.002651533	0.035520974
K07184 SH3 domain protein	0.042858939	1.280169062	2.187703293	0.067432769	0.8880155	0.758133969	0.525742005	0.150902927	0.004750134	0.84711282	0.241069528	0.035992314
K07229	-0.024034664	-0.263151591	1.908340887	0.065290131	0.828849858	0.661342491	0.713153848	0.75118723	0.004751333	0.918346631	0.814806405	0.035992314
K09922 hypothetical protein	-0.025101423	-1.669861505	-1.676609583	0.02697111	0.405728684	0.580674582	0.353088718	5.54494E-05	0.004726382	0.758547925	0.00025326	0.035992314
K10440 ribose transport system permease protein	-0.019279382	0.459858326	0.571645313	0.017867787	0.234197912	0.198049011	0.281824501	0.050902614	0.004739803	0.726389983	0.101228739	0.035992314
K01347 IgA-specific serine endopeptidase [EC:3.4.21.72]	0.061602932	0.027504177	2.113320538	0.063504108	0.843246788	0.73267247	0.333131454	0.974010996	0.004767495	0.752726239	0.981649265	0.03604149
K05327 ryanodine receptor, invertebrate	-0.033651479	-1.116700988	-2.11569146	0.048224305	0.68763201	0.734000741	0.486066932	0.105879997	0.004795428	0.82416921	0.18286133	0.036179275
K09909 hypothetical protein	-0.002533926	0.637883536	2.158681062	0.066277096	0.874333944	0.749180932	0.96953879	0.466469026	0.004809841	0.989033894	0.570945832	0.0362147
K00818 acetylornithine aminotransferase [EC:2.6.1.11]	-0.024520985	-1.446793868	-0.493350949	0.015501233	0.203035044	0.171453782	0.115183436	1.62997E-11	0.004865624	0.629871124	4.8991E-10	0.036341041
K01284 peptidyl-dipeptidase Dcp [EC:3.4.15.5]	-0.014628569	-1.047416554	-0.807805715	0.01842147	0.262738119	0.280728315	0.428031127	9.25133E-05	0.004864508	0.793273004	0.000405167	0.036341041
K03657 DNA helicase II / ATP-dependent DNA helicase PcrA [EC:3.6.1.-]	0.002116187	-0.153549266	-0.102764516	0.003238233	0.042363169	0.035688187	0.51414853	0.000363132	0.00483641	0.83861338	0.001368446	0.036341041
K04091 alkanesulfonate monooxygenase [EC:1.14.14.5]	0.015104736	1.532765069	2.127770363	0.06765524	0.882501691	0.739217399	0.823549863	0.083881599	0.004852058	0.949861159	0.150663479	0.036341041
K03712 MarR family transcriptional regulator	-0.009926872	0.578342287	0.77594323	0.030519404	0.366525205	0.27009849	0.745304884	0.116092371	0.004932257	0.927553048	0.196403207	0.036743673
K03773 FKBP-type peptidyl-prolyl cis-trans isomerase FklB [EC:5.2.1.8]	-0.001697654	0.017053053	-0.544291266	0.010164716	0.150131911	0.189564647	0.867519421	0.909673606	0.004954636	0.96170282	0.937857131	0.036743673
K03786 3-dehydroquinate dehydratase II [EC:4.2.1.10]	-0.008447159	-0.326047652	-0.309026142	0.00613253	0.089744683	0.107653675	0.169844191	0.000352105	0.004964969	0.659410239	0.001332281	0.036743673
K07287 lipoprotein-34	0.071890654	0.463838971	1.864987437	0.056323357	0.747870905	0.649755068	0.203226915	0.535790259	0.004968825	0.676271054	0.63615492	0.036743673
K09516 all-trans-retinol 13,14-reductase [EC:1.3.99.23]	-0.060930379	-2.002346238	-2.345519741	0.039114431	0.586367449	0.817117073	0.120799034	0.000765961	0.004966079	0.631595609	0.002660519	0.036743673
K01278 dipeptidyl-peptidase 4 [EC:3.4.14.5]	-0.080683271	-2.476370198	-1.217775887	0.025812391	0.373585515	0.42457949	0.00202442	2.80787E-10	0.004999455	0.544009036	5.71855E-09	0.036896969
K03487 LacI family transcriptional regulator, asc operon repressor	0.00846023	0.664282769	1.689235539	0.057617162	0.734090227	0.589279969	0.883402926	0.36655208	0.005022664	0.96700776	0.476771207	0.036946456
K09923 hypothetical protein	-0.020517052	2.442074052	2.136929068	0.062483322	0.838298739	0.745514057	0.742966319	0.003965324	0.005025987	0.926630446	0.011272892	0.036946456
K03551 holliday junction DNA helicase RuvB	-0.001883364	-0.2172502	-0.138529086	0.003704527	0.050980853	0.04839455	0.611709911	3.06704E-05	0.005083456	0.8857284	0.000149423	0.037222081
K06187 recombination protein RecR	-0.009849828	-0.21328893	-0.125974984	0.004141491	0.053500252	0.044001972	0.01828782	9.24596E-05	0.005076836	0.544009036	0.000405167	0.037222081
K01918 pantoate--beta-alanine ligase [EC:6.3.2.1]	-0.010451062	-0.462052533	-0.293056894	0.008147565	0.110997668	0.102515492	0.201003435	4.5883E-05	0.005140688	0.674750362	0.000212959	0.03752822
K07090	-0.014587723	0.629152694	0.524947469	0.017336425	0.223721379	0.183654313	0.401053418	0.005386536	0.005145404	0.77962534	0.014772348	0.03752822
K03978 GTP-binding protein	0.002376788	-0.104442099	-0.126822278	0.003990054	0.052369304	0.044406123	0.552031687	0.047408476	0.005181285	0.861019286	0.095148837	0.037569355
K07164	-0.033764475	-3.184561748	-1.488209211	0.033536608	0.480177493	0.521020275	0.315192154	2.75499E-10	0.005175655	0.741616893	5.64168E-09	0.037569355
K11103 aerobic C4-dicarboxylate transport protein	0.001789857	0.203838669	1.133530302	0.039481867	0.499709606	0.396755341	0.963884442	0.683752202	0.005165634	0.988112338	0.758661642	0.037569355
K00245 fumarate reductase iron-sulfur protein [EC:1.3.99.1]	0.016028338	1.485134034	1.193317055	0.045070174	0.55235805	0.417960094	0.722474117	0.007748531	0.005194383	0.92024032	0.020351497	0.037591197
K01277 dipeptidyl-peptidase III [EC:3.4.14.4]	-0.022702775	-2.898787022	-1.915946003	0.034496306	0.512557599	0.671499976	0.511180594	5.03979E-08	0.005222704	0.837035941	5.17446E-07	0.0376708
K03797 carboxyl-terminal processing protease [EC:3.4.21.102]	-0.009246333	-0.376140875	-0.366341839	0.007048763	0.103749261	0.128403893	0.191031091	0.000361962	0.005225598	0.670438159	0.001365417	0.0376708
K07773 two-component system, OmpR family, aerobic respiration control protein ArcA	-0.015393928	0.70291831	1.322697662	0.048712859	0.603551376	0.463782663	0.75230601	0.245487246	0.005241854	0.928987234	0.350550076	0.037715036
K03927 carboxylesterase type B [EC:3.1.1.1]	-0.00989195	-0.288785359	-0.881076434	0.022247374	0.310954552	0.309318766	0.657041816	0.354107709	0.005296119	0.905284603	0.464213659	0.038032053
K03071 preprotein translocase SecB subunit	-0.059427201	1.785834882	1.594764333	0.057767771	0.720999303	0.560061256	0.304791915	0.014043042	0.005310935	0.736924914	0.033810348	0.038065105
K01858 myo-inositol-1-phosphate synthase [EC:5.5.1.4]	-0.050967978	-2.496433233	-1.579327537	0.036635924	0.521880329	0.554962402	0.165636239	3.24136E-06	0.005336561	0.654648874	2.03742E-05	0.038175361
K01128	-0.004255908	-0.463046511	-0.427173888	0.011307941	0.15627299	0.150147683	0.707025921	0.003397303	0.005349046	0.916232826	0.009852498	0.038191367
K01462	-0.005844321	-0.037777054	-0.134111305	0.004361275	0.056694304	0.047177929	0.181677605	0.505932233	0.005385798	0.659410239	0.608457383	0.038207641
K01870 isoleucyl-tRNA synthetase [EC:6.1.1.5]	-0.006590302	-0.274244992	-0.119538219	0.003072733	0.042786636	0.042057552	0.033119824	9.456E-10	0.005392331	0.551200854	1.57333E-08	0.038207641
K02794 PTS system, mannose-specific IIB component [EC:2.7.1.69]	-0.017337928	0.942561927	0.719266849	0.028048068	0.339682421	0.252993974	0.537145958	0.006021121	0.005380331	0.854653585	0.016320521	0.038207641
K03212 RNA methyltransferase, TrmA family [EC:2.1.1.-]	0.057832703	0.718673651	1.985376205	0.065668052	0.848531076	0.698222297	0.379496478	0.397980429	0.005373245	0.767851995	0.507970226	0.038207641
K00961 DNA polymerase [EC:2.7.7.7]	-0.064893333	-2.724344566	-1.856784358	0.060819433	0.788837621	0.653637064	0.287204366	0.000668948	0.005416793	0.729243037	0.002369932	0.038249849
K01950 NAD+ synthase (glutamine-hydrolysing) [EC:6.3.5.1]	-0.028128123	-1.372777884	-0.390646218	0.009692822	0.136120007	0.137523987	0.004103826	9.30715E-20	0.005418814	0.544009036	3.46877E-16	0.038249849
K01162 ribonuclease III [EC:3.1.26.3]	-0.029044135	-0.840665145	-0.679597663	0.026434146	0.320653441	0.239322184	0.273141525	0.009388909	0.005432862	0.718418112	0.024033286	0.038276512
K00567 methylated-DNA-[protein]-cysteine S-methyltransferase [EC:2.1.1.63]	0.00475841	0.06511542	-0.132677661	0.004244126	0.055522548	0.04677426	0.263493603	0.242214896	0.005482377	0.713908469	0.347205738	0.038392968
K01644 citrate lyase subunit beta [EC:4.1.3.6]	0.006639282	0.633003115	0.789869422	0.031663714	0.379139469	0.278371335	0.834119854	0.096492741	0.005467848	0.95090961	0.169476176	0.038392968
K01744 aspartate ammonia-lyase [EC:4.3.1.1]	-0.004587106	0.054815612	0.223528494	0.006660267	0.089148027	0.078853086	0.491755218	0.539297634	0.005511199	0.82912079	0.63882188	0.038392968
K06997	0.003495265	-0.1988234	-0.096975311	0.003461206	0.043519921	0.03419217	0.313733961	8.36942E-06	0.005488238	0.741616038	4.64871E-05	0.038392968
K07278 outer membrane protein	0.008815621	0.414589519	1.542608659	0.049396244	0.646126484	0.544178592	0.858527935	0.521797727	0.005511187	0.957395013	0.62371396	0.038392968
K07686 two-component system, NarL family, uhpT operon response regulator UhpA	0.055977103	0.340116123	1.863202312	0.061333237	0.794591282	0.656998109	0.362461866	0.66906132	0.005492258	0.76369787	0.747479478	0.038392968
K01810 glucose-6-phosphate isomerase [EC:5.3.1.9]	-0.000670888	-0.110118941	-0.1043038	0.002816605	0.038765549	0.036809894	0.811965802	0.004945418	0.005529871	0.944475529	0.01370377	0.038394492
K01937 CTP synthase [EC:6.3.4.2]	-0.00535041	-0.091894479	-0.11383979	0.003022376	0.041780642	0.040177144	0.078133764	0.028937049	0.005532021	0.598128742	0.063180072	0.038394492
K01839 phosphopentomutase [EC:5.4.2.7]	-0.002683545	0.065887983	0.54812381	0.023133955	0.270704923	0.193511734	0.907763189	0.8079377	0.005547078	0.973872598	0.858439834	0.03839775
K02196 cytochrome c-type biogenesis protein CcmD	-0.015405895	0.872280499	1.973913836	0.057171282	0.77201781	0.697284596	0.787833298	0.259819491	0.005573701	0.937025303	0.3658282	0.03839775
K03720 TrpR family transcriptional regulator, trp operon repressor	0.008642571	0.852491405	1.978874531	0.069800273	0.882271693	0.698998343	0.901577347	0.335032578	0.005571174	0.971149934	0.444672925	0.03839775
K06949 ribosome biogenesis GTPase [EC:3.6.1.-]	0.00030402	-0.13636321	-0.128437765	0.003794247	0.050935054	0.045360098	0.936212881	0.008010726	0.005563109	0.979067315	0.020922196	0.03839775
K01951 GMP synthase (glutamine-hydrolysing) [EC:6.3.5.2]	-0.004245727	-0.20314683	-0.126460128	0.002958178	0.042121884	0.044720708	0.152703351	2.71595E-06	0.005623715	0.650848403	1.73328E-05	0.038632301
K06210 ribosylnicotinamide kinase domain of NadR	-0.029928459	1.71829289	1.354988733	0.047249302	0.600164299	0.479323696	0.527151317	0.004621278	0.005638386	0.847639615	0.012930557	0.038632301
K10742 DNA replication ATP-dependent helicase Dna2 [EC:3.6.1.-]	-0.024437269	-2.016870624	-1.684174095	0.049795612	0.668629242	0.595778067	0.624114663	0.002873471	0.005638844	0.892500923	0.008506296	0.038632301
K00350 Na+-transporting NADH:ubiquinone oxidoreductase subunit E [EC:1.6.5.-]	0.013145231	-0.116453999	-0.851830391	0.02859672	0.368427471	0.301548633	0.6462242	0.75225275	0.005671522	0.902782014	0.81572476	0.038643076
K02560 lipid A biosynthesis (KDO)2-(lauroyl)-lipid iva acyltransferase [EC:2.3.1.-]	-0.004427871	1.84240853	2.129486287	0.064590465	0.860748642	0.753800236	0.945410653	0.033469552	0.005669086	0.98374437	0.071158596	0.038643076
K03685 ribonuclease III [EC:3.1.26.3]	-0.004841899	-0.261651386	-0.135028287	0.003856742	0.052317177	0.047789867	0.210715122	1.20082E-06	0.005661579	0.680705388	8.49114E-06	0.038643076
K03183 ubiquinone/menaquinone biosynthesis methyltransferase [EC:2.1.1.-]	-0.000594358	-0.034991891	-0.313231986	0.007185603	0.102774096	0.111038459	0.934156864	0.733840067	0.005736216	0.978840948	0.801354214	0.039012547
K01096 phosphatidylglycerophosphatase B [EC:3.1.3.27]	0.002468249	1.031555917	1.061134001	0.045746737	0.531067825	0.376370594	0.957022583	0.053423682	0.005761921	0.986485222	0.105293529	0.039115989
K06138 pyrroloquinoline quinone biosynthesis protein D	0.012651527	-1.605292144	-1.650056324	0.046450986	0.633324092	0.58614509	0.785610582	0.011982769	0.00583374	0.936903287	0.029615238	0.039531543
K07235 tRNA 2-thiouridine synthesizing protein D [EC:2.8.1.-]	0.027848112	1.722387221	2.135545347	0.064377532	0.860550582	0.75885987	0.665767431	0.04662616	0.005849747	0.907043902	0.093983612	0.039568073
K00029 malate dehydrogenase (oxaloacetate-decarboxylating)(NADP+) [EC:1.1.1.40]	0.002489344	-0.09695421	-0.355917757	0.00669573	0.099089729	0.126598664	0.710430905	0.328978308	0.00589659	0.917955986	0.438676978	0.039597459
K00908 Ca2+/calmodulin-dependent protein kinase [EC:2.7.11.17]	-0.018214209	-2.043078164	-1.369386399	0.041778144	0.556551698	0.487021331	0.663303007	0.000306491	0.005890261	0.906228986	0.001176407	0.039597459
K04016 formate-dependent nitrite reductase, possible assembly protein	-0.055951069	-0.098690471	2.065522501	0.061508331	0.82535265	0.734280901	0.364049827	0.904935166	0.005869419	0.76369787	0.934005363	0.039597459
K08315 hydrogenase 3 maturation protease [EC:3.4.-.-]	-0.020382836	0.986149988	2.089159832	0.064784082	0.85864407	0.743055114	0.753357083	0.252070052	0.005893275	0.929245287	0.358027851	0.039597459
K03808 paraquat-inducible protein A	0.027381933	0.863603054	2.117129636	0.069301612	0.902860017	0.754464881	0.693160904	0.33990977	0.005986566	0.911268461	0.449572081	0.04005733
K08773 RalA-binding protein 1	-0.030506549	-1.111982179	-1.182070936	0.036449222	0.484227267	0.421170529	0.403566363	0.022639021	0.005977973	0.780760984	0.051043938	0.04005733
K09793 hypothetical protein	-0.054440282	-2.292884311	-1.620992277	0.035206717	0.509352487	0.577854506	0.123536849	1.1174E-05	0.006002855	0.632082607	6.0008E-05	0.040094335
K00851 gluconokinase [EC:2.7.1.12]	0.044399938	0.898680321	1.01512946	0.040053519	0.485475463	0.361964998	0.268907274	0.065554421	0.006014881	0.715502395	0.12452667	0.040102795
K02952 small subunit ribosomal protein S13	-0.004002601	-0.206631477	-0.139404461	0.004193167	0.056156803	0.049734991	0.340901179	0.000296961	0.006041803	0.754924953	0.001142182	0.040210359
K08676 tricorn protease [EC:3.4.21.-]	-0.054598429	-3.310707959	-2.056056211	0.040675668	0.59780915	0.733773633	0.180952195	9.08443E-08	0.006057734	0.659410239	8.62277E-07	0.040244519
K00333 NADH dehydrogenase I subunit D [EC:1.6.5.3]	-0.015370026	-0.661058804	-0.539481703	0.015870077	0.214023074	0.19269098	0.333913302	0.00228184	0.006098065	0.752726239	0.006959425	0.040440371
K08351 biotin sulfoxide reductase [EC:1.-.-.-]	0.050616558	1.42753219	2.015674587	0.058024438	0.787530006	0.720356526	0.38402372	0.071310716	0.006125529	0.769224164	0.133239882	0.040550348
K02057 simple sugar transport system permease protein	-0.013259326	0.362606551	0.480208774	0.017766696	0.221502274	0.171775346	0.456319459	0.103121208	0.006171479	0.813694415	0.179009195	0.040782094
K00088 IMP dehydrogenase [EC:1.1.1.205]	-0.003237269	-0.285411553	-0.126819862	0.003409843	0.047161671	0.045421665	0.343513796	6.49729E-09	0.006233951	0.75620143	8.43742E-08	0.04100839
K01514 exopolyphosphatase [EC:3.6.1.11]	-0.020262282	0.210888895	0.421532671	0.017015404	0.204591005	0.150990126	0.235068564	0.303828371	0.006238733	0.694555826	0.411471054	0.04100839
K03586 cell division protein FtsL	0.029369286	1.806996258	2.058795887	0.065960691	0.8669867	0.737315922	0.656594567	0.038349088	0.006229873	0.905284603	0.079227855	0.04100839
K03548 putative permease	0.095257632	0.563027919	1.450509213	0.050193485	0.642590496	0.520093933	0.059092969	0.381930801	0.006290023	0.585273904	0.492545362	0.041202488
K06039 uncharacterized protein involved in oxidation of intracellular sulfur	-0.030365888	2.172432242	2.150539819	0.05955461	0.817705066	0.771271204	0.610668827	0.008496123	0.006301427	0.8857284	0.021989618	0.041202488
K06286 septation ring formation regulator	-0.065774919	1.215381119	1.809208928	0.062621627	0.801667181	0.648801376	0.294762301	0.131006228	0.006297182	0.731600793	0.215662637	0.041202488
K00564 ribosomal RNA small subunit methyltransferase C [EC:2.1.1.52]	0.038243292	0.974348328	1.370844581	0.046968351	0.603865758	0.492418269	0.416432478	0.108133639	0.006381477	0.788358836	0.186063745	0.041583435
K03710 GntR family transcriptional regulator	0.008207995	-0.28150006	0.52273807	0.020968067	0.2531382	0.18777361	0.695859951	0.26739196	0.006382003	0.911268461	0.373807139	0.041583435
K02795 PTS system, mannose-specific IIC component	-0.028432194	0.802254082	0.635447593	0.023260255	0.291747616	0.228340116	0.222945131	0.006482787	0.006399847	0.68831543	0.017445017	0.041626928
K00349 Na+-transporting NADH:ubiquinone oxidoreductase subunit D [EC:1.6.5.-]	0.016121366	0.024577701	-0.743525625	0.021648173	0.293360373	0.267285867	0.457286459	0.933311244	0.006420736	0.814603895	0.953000276	0.041690042
K01201 glucosylceramidase [EC:3.2.1.45]	-0.072836038	-2.74754253	-1.090736419	0.028603011	0.398507663	0.392397612	0.011599088	6.21984E-11	0.006459283	0.544009036	1.56631E-09	0.041794699
K04073 acetaldehyde dehydrogenase [EC:1.2.1.10]	0.000286596	-0.951572143	2.035466698	0.064799649	0.854718592	0.732150764	0.996475328	0.266845314	0.006451	0.998885092	0.373323006	0.041794699
K03603 GntR family transcriptional regulator, negative regulator for fad regulon and positive regulator of fabA	0.012184782	1.106139716	2.03643763	0.065070925	0.857540347	0.733224321	0.851642394	0.198504684	0.006501902	0.956910221	0.298788537	0.041997556
K00522 ferroxidase [EC:1.16.3.1]	-0.006811205	-3.586693451	-1.290823877	0.037872341	0.512367973	0.464900515	0.857446566	3.38423E-11	0.006517058	0.957395013	9.07413E-10	0.042000484
K02073 D-methionine transport system substrate-binding protein	-0.017762568	0.663348773	0.504443575	0.017528348	0.224493032	0.18182525	0.312053233	0.003485007	0.006558702	0.739567537	0.010053113	0.042000484
K02495 oxygen-independent coproporphyrinogen III oxidase [EC:1.3.99.22]	-0.000283148	-0.005363283	0.100970703	0.003162909	0.041955188	0.036371112	0.928752842	0.898402991	0.006525185	0.978305199	0.929857155	0.042000484
K03469 ribonuclease HI [EC:3.1.26.4]	-0.001034769	-0.139168367	-0.125381735	0.003524758	0.048266393	0.045191453	0.769375173	0.004344349	0.006556358	0.934330814	0.012229145	0.042000484
K04567 lysyl-tRNA synthetase, class II [EC:6.1.1.6]	-0.007855449	-0.205410022	-0.116357363	0.003679561	0.048667722	0.041930309	0.033928855	3.62511E-05	0.006545848	0.551200854	0.00017159	0.042000484
K00554 tRNA (guanine-N1-)-methyltransferase [EC:2.1.1.31]	-0.003588785	-0.081111883	-0.115321492	0.004260417	0.053318093	0.041586913	0.400547421	0.129693237	0.006583271	0.77962534	0.213973746	0.042085507
K07568 S-adenosylmethionine:tRNA ribosyltransferase-isomerase [EC:5.-.-.-]	-0.008421443	-0.45807144	-0.23589342	0.004797667	0.070331572	0.085140427	0.080662602	5.34682E-10	0.006628267	0.598128742	9.67359E-09	0.042300599
K01802 peptidylprolyl isomerase [EC:5.2.1.8]	-0.021015499	-1.416021632	-0.56515875	0.016149764	0.220297482	0.204148968	0.194585663	8.55807E-10	0.00667146	0.670715227	1.44981E-08	0.042465152
K02563 UDP-N-acetylglucosamine--N-acetylmuramyl-(pentapeptide) pyrophosphoryl-undecaprenol N-acetylglucosamine transferase [EC:2.4.1.227]	-0.001932306	-0.239947921	-0.10731051	0.003185322	0.042986751	0.038767098	0.544753009	7.29857E-08	0.006676839	0.858838606	7.08379E-07	0.042465152
K03078 3-dehydro-L-gulonate-6-phosphate decarboxylase [EC:4.1.1.85]	0.04702419	0.989247038	2.286596558	0.066444451	0.902306322	0.82649936	0.479902714	0.274179601	0.006705058	0.821588156	0.380725548	0.04249958
K03281 chloride channel protein, CIC family	0.000239509	-0.102055443	-0.299774228	0.005758664	0.085163491	0.108353824	0.966864271	0.232132462	0.00670469	0.988112338	0.335853139	0.04249958
K07224 putative lipoprotein	0.052940218	1.299084797	1.885601515	0.059931532	0.792406988	0.682202511	0.378060027	0.102623797	0.006755222	0.767851995	0.178311837	0.042672394
K08300 ribonuclease E [EC:3.1.4.-]	-0.047039412	0.850545794	1.128723502	0.041755278	0.522937185	0.40833372	0.261218423	0.10534763	0.006750845	0.713833826	0.182195182	0.042672394
K06160 putative ATP-binding cassette transporter	-0.072923939	-2.070712874	-1.178500842	0.057482722	0.633182236	0.426796125	0.205979779	0.001255455	0.006807746	0.678168407	0.004108059	0.04293142
K01809 mannose-6-phosphate isomerase [EC:5.3.1.8]	-0.000282525	-0.155209571	-0.215859984	0.004719106	0.068389379	0.078192529	0.952317434	0.02425374	0.006820402	0.986016089	0.054160388	0.042938579
K07713 two-component system, NtrC family, response regulator HydG	-0.013775471	-0.990619847	-0.589070346	0.016426212	0.225777294	0.2135876	0.402631998	1.81364E-05	0.006871904	0.780754139	9.32337E-05	0.04318986
K03640 peptidoglycan-associated lipoprotein	0.006130548	0.726032077	-0.788496998	0.023585324	0.317976899	0.286079657	0.795171935	0.023414207	0.006906519	0.938368639	0.052505866	0.043334334
K08312 ADP-ribose diphosphatase [EC:3.6.1.-]	0.013369458	1.514238465	2.017898382	0.064148651	0.849003545	0.732461819	0.835107952	0.0759413	0.006931346	0.95090961	0.139014355	0.043417019
K08299 carnitinyl-CoA dehydratase [EC:4.2.1.-]	-0.017769562	-0.115934078	2.157621195	0.064426415	0.869367749	0.783845711	0.78296388	0.894040751	0.006977708	0.936046379	0.926867839	0.043634092
K00847 fructokinase [EC:2.7.1.4]	0.000666816	-0.058432793	-0.165645246	0.004725604	0.064603104	0.06021762	0.887920596	0.366772652	0.007014149	0.967591987	0.476771207	0.043660885
K01989 putative ABC transport system substrate-binding protein	-0.024569511	-0.380406613	0.562704953	0.026563965	0.298318887	0.204573329	0.356069751	0.203658815	0.007017137	0.762459337	0.304428402	0.043660885
K07153	-0.012643247	1.434703623	2.146804129	0.061664892	0.84135927	0.780159497	0.83774609	0.089631902	0.006994773	0.951443033	0.159226929	0.043660885
K09771 hypothetical protein	-0.039736041	1.579103024	1.892516476	0.062509206	0.817510998	0.688290076	0.52567516	0.05475494	0.007037818	0.84711282	0.107180495	0.043716579
K04084 thiol:disulfide interchange protein DsbD [EC:1.8.1.8]	0.04422912	0.495822875	1.06720764	0.035955158	0.467220429	0.388514777	0.220028814	0.289809638	0.007092004	0.68779012	0.397400371	0.043979865
K07112	0.037437605	0.924849024	0.742759689	0.02996944	0.363281559	0.270889504	0.212985211	0.011619325	0.007192555	0.682541601	0.02888941	0.044455475
K11720 lipopolysaccharide export system permease protein	0.012173132	1.401981818	1.407766952	0.04882836	0.628438017	0.513414657	0.803368894	0.026745328	0.007191736	0.940176107	0.059157174	0.044455475
K01322 prolyl oligopeptidase [EC:3.4.21.26]	-0.073773431	-1.475998584	-1.880080092	0.044015517	0.630618945	0.686045086	0.095211082	0.020193005	0.007222534	0.612091708	0.046370505	0.044519233
K11738 L-asparagine permease	0.017258479	1.472012113	2.140702725	0.07254612	0.941579938	0.781205662	0.812193204	0.119477692	0.00722676	0.944475529	0.200578349	0.044519233
K09477 citrate:succinate antiporter	-0.118462187	-0.498536471	2.099031267	0.066546375	0.883153765	0.766422374	0.076498168	0.573019294	0.007257861	0.598128742	0.667805787	0.044637043
K00885 N-acylmannosamine kinase [EC:2.7.1.60]	-0.00223216	1.076081939	0.816092519	0.036052437	0.41967913	0.298305234	0.95068999	0.011043964	0.007319295	0.986016089	0.027624734	0.044793121
K03825 putative acetyltransferase [EC:2.3.1.-]	-0.050502407	0.842604179	1.475414901	0.055661426	0.694497729	0.539226945	0.365280581	0.226394509	0.007310937	0.76369787	0.329713504	0.044793121
K04879 potassium voltage-gated channel, Shaker-related subfamily A, member 6	-0.07531702	-2.111992792	-1.794679977	0.051531542	0.704236747	0.655821999	0.145353475	0.003035925	0.007303317	0.647298745	0.008930459	0.044793121
K03089 RNA polymerase sigma-32 factor	-0.010476935	0.609554655	1.194023723	0.048073456	0.583913089	0.436559992	0.827690631	0.297725686	0.007333598	0.949861159	0.405305559	0.044807084
K01226 trehalose-6-phosphate hydrolase [EC:3.2.1.93]	-0.001825385	0.765592332	0.539329232	0.022439508	0.268716449	0.197321055	0.935243524	0.004821035	0.007371388	0.978840948	0.013408955	0.044964258
K01895 acetyl-CoA synthetase [EC:6.2.1.1]	-0.000655113	-0.735030499	-0.422984196	0.010085711	0.144086863	0.154957086	0.948271995	7.5279E-07	0.007446211	0.985008284	5.6001E-06	0.045346453
K00346 Na+-transporting NADH:ubiquinone oxidoreductase subunit A [EC:1.6.5.-]	0.012487024	-0.354266912	-0.711079838	0.017220079	0.245260614	0.260643692	0.469171409	0.150102543	0.00747822	0.821325431	0.240099647	0.045467089
K02970 small subunit ribosomal protein S21	0.00044168	-0.131633585	-0.182781624	0.005372547	0.073041569	0.0671003	0.93455757	0.072952122	0.007566637	0.978840948	0.135269931	0.045929735
K00185 molybdopterin oxidoreductase, membrane subunit [EC:1.2.7.-]	0.025242849	-2.613641579	-1.730884069	0.057386955	0.752034609	0.635700267	0.660483004	0.000619582	0.007592456	0.905661321	0.002209745	0.046011516
K01209 alpha-N-arabinofuranosidase [EC:3.2.1.55]	-0.019931812	-0.882719418	-0.397327443	0.010096363	0.14242182	0.146109375	0.049674672	2.98255E-09	0.007665946	0.574961185	4.14775E-08	0.046231358
K03554 recombination associated protein RdgC	0.047451362	1.123505666	1.911184952	0.065007343	0.844818509	0.702628402	0.466241236	0.18500105	0.007651539	0.819011501	0.283045531	0.046231358
K07106 N-acetylmuramic acid 6-phosphate etherase [EC:4.2.-.-]	-0.005561212	0.141198541	-0.242357623	0.006888663	0.094556892	0.089117457	0.420407538	0.136868619	0.007662777	0.790082492	0.223438171	0.046231358
K00325 NAD(P) transhydrogenase subunit beta [EC:1.6.1.2]	0.020580488	0.987683002	1.085680864	0.04474451	0.539713891	0.399910703	0.646023939	0.06866574	0.00776541	0.902782014	0.129185872	0.046530035
K03177 tRNA pseudouridine synthase B [EC:5.4.99.12]	-0.001355224	-0.09248991	-0.073850071	0.002815281	0.035088332	0.027198802	0.630746682	0.009017406	0.007756941	0.896237004	0.023225563	0.046530035
K08681 glutamine amidotransferase [EC:2.6.-.-]	-0.050305277	-1.410229041	-0.833765222	0.026257081	0.350128635	0.307056246	0.056739155	7.8682E-05	0.007753568	0.581864599	0.000347039	0.046530035
K09889 hypothetical protein	0.070191359	1.15062845	1.583727278	0.05780941	0.732811192	0.58330702	0.226040468	0.117884139	0.007759392	0.690725241	0.1988028	0.046530035
K01904 4-coumarate--CoA ligase [EC:6.2.1.12]	-0.017859868	-0.610642582	-1.640451536	0.054441064	0.714124703	0.604833319	0.743194094	0.393474516	0.00782181	0.926630446	0.504072529	0.046604978
K02065 putative ABC transport system ATP-binding protein	-0.006775651	0.013167947	-0.255232699	0.006193658	0.088276355	0.094066963	0.275223138	0.881564763	0.007798264	0.719829217	0.918019523	0.046604978
K02074 zinc/manganese transport system ATP-binding protein	0.02773541	-0.287570105	-0.629246674	0.015082822	0.215535518	0.232046768	0.067345796	0.183579341	0.007833128	0.597723616	0.281448048	0.046604978
K02761 PTS system, cellobiose-specific IIC component	0.009367709	1.392495938	0.741010956	0.02557854	0.331019449	0.273150353	0.714559813	3.83794E-05	0.007808737	0.918966329	0.000180606	0.046604978
K03293 amino acid transporter, AAT family	0.017586008	0.870186353	0.854888848	0.030275209	0.38830614	0.315295202	0.561949888	0.026073999	0.00784044	0.865932455	0.057947402	0.046604978
K02601 transcriptional antiterminator NusG	-0.004470064	-0.147486942	-0.112709619	0.004247601	0.053237908	0.041620605	0.293837573	0.006101844	0.007915038	0.731454703	0.016527306	0.046824363
K03544 ATP-dependent Clp protease ATP-binding subunit ClpX	-0.006553982	-0.298211016	-0.130138816	0.003592954	0.049741182	0.048039642	0.069554989	8.75129E-09	0.007893628	0.597723616	1.0945E-07	0.046824363
K04026 ethanolamine utilization protein EutL	-0.059062364	-0.424775657	1.100425738	0.04415537	0.539389087	0.406343599	0.182472654	0.431869838	0.007912997	0.659410239	0.538140717	0.046824363
K07114	-0.032546982	-1.86219426	-0.695268888	0.018555577	0.25907076	0.256808587	0.080884595	1.13241E-11	0.007930219	0.598128742	3.60726E-10	0.046839821
K11177 xanthine dehydrogenase YagR molybdenum-binding subunit [EC:1.17.1.4]	0.032213904	-0.469107362	1.895096746	0.062101926	0.818551111	0.700131529	0.604497772	0.567193674	0.007942941	0.882833651	0.662674239	0.046840727
K00122 formate dehydrogenase [EC:1.2.1.2]	-0.017693713	-0.267606891	0.915618194	0.036516732	0.447470237	0.338529934	0.628509694	0.550454989	0.007989568	0.89475005	0.646971222	0.047041261
K03638 molybdenum cofactor biosynthesis protein B	-0.120524349	0.428601195	1.076868299	0.046905031	0.55303876	0.398710127	0.010876118	0.43921553	0.00807545	0.544009036	0.545834038	0.047397169
K06726 D-ribose pyranase [EC:5.-.-.-]	-0.044051614	1.378245079	1.235343436	0.041575417	0.543542956	0.457310963	0.290562359	0.011950958	0.008065482	0.729243037	0.029575844	0.047397169
K08172 MFS transporter, MHS family, shikimate and dehydroshikimate transport protein	0.135746939	1.690273016	1.680792224	0.056758795	0.741342429	0.622571284	0.017654971	0.023610932	0.008100899	0.544009036	0.052915179	0.047471777
K00099 1-deoxy-D-xylulose-5-phosphate reductoisomerase [EC:1.1.1.267]	-0.008304409	-0.312023188	-0.121959232	0.003647355	0.049482339	0.045213101	0.023804054	1.66645E-09	0.008153942	0.544009036	2.56647E-08	0.047558282
K01597 diphosphomevalonate decarboxylase [EC:4.1.1.33]	0.004072528	0.998875532	1.488516104	0.072744383	0.810498054	0.55181188	0.955407713	0.219169542	0.008152223	0.986485222	0.321972756	0.047558282
K06205 MioC protein	0.030005837	1.374515337	1.9333851	0.0626136	0.829273355	0.71652017	0.632279104	0.098912813	0.008134147	0.896897535	0.172830779	0.047558282
K00340 NADH dehydrogenase I subunit K [EC:1.6.5.3]	-0.011926901	-0.736853782	-0.694988111	0.020218507	0.276435472	0.257747493	0.555891736	0.008283868	0.008177743	0.863755786	0.02152997	0.047622577
K00575 chemotaxis protein methyltransferase CheR [EC:2.1.1.80]	-0.03642299	-0.288202993	0.531641303	0.023714891	0.276785113	0.197297081	0.126075531	0.298955983	0.008218357	0.634385669	0.406348996	0.047635796
K01662 1-deoxy-D-xylulose-5-phosphate synthase [EC:2.2.1.7]	-0.006892963	-0.449760436	-0.178893829	0.004178727	0.06009002	0.06637969	0.100532738	1.94055E-12	0.008209493	0.619631173	7.94772E-11	0.047635796
K03560 biopolymer transport protein TolR	0.034522352	1.783176772	1.726040966	0.060469585	0.780256338	0.640389814	0.568674866	0.023289343	0.008202851	0.869340126	0.052288783	0.047635796
K03582 exodeoxyribonuclease V beta subunit [EC:3.1.11.5]	-0.000221117	0.928836241	1.050897832	0.037717021	0.482608279	0.390251496	0.995327979	0.055628598	0.008258734	0.998531976	0.108662361	0.047795502
K00681 gamma-glutamyltranspeptidase [EC:2.3.2.2]	-0.00120766	0.540214315	0.737791938	0.02765311	0.34831906	0.274431233	0.96520756	0.12242705	0.008361829	0.988112338	0.204154638	0.048012974
K00853 L-ribulokinase [EC:2.7.1.16]	-0.030414263	-0.292215769	-0.38499452	0.017497472	0.202649637	0.143262232	0.083639763	0.150799009	0.008387562	0.605650184	0.241006821	0.048012974
K01252 enterobactin isochorismatase [EC:3.3.2.1]	0.026747335	1.253480194	2.176198005	0.068706665	0.918780997	0.810936962	0.697450539	0.1739378	0.008476667	0.91142993	0.269213529	0.048012974
K01555 fumarylacetoacetase [EC:3.7.1.2]	-0.049449499	-0.851507518	1.193153503	0.045136777	0.566624154	0.444065064	0.274531534	0.134399847	0.008398178	0.719265274	0.220373176	0.048012974
K01577 oxalyl-CoA decarboxylase [EC:4.1.1.8]	0.002959351	-0.62235298	1.850477768	0.061619237	0.81012728	0.689315318	0.961740836	0.443221693	0.008454067	0.98745551	0.549347273	0.048012974
K01579 aspartate 1-decarboxylase [EC:4.1.1.11]	-0.007475293	-0.479234949	-0.27325034	0.008439743	0.113516871	0.101554859	0.376778743	3.60966E-05	0.00830989	0.766906111	0.000171379	0.048012974
K01585 arginine decarboxylase [EC:4.1.1.19]	-0.023768447	-0.693458329	-0.506407654	0.016341864	0.21703809	0.188655113	0.147314204	0.001613154	0.00845907	0.647298745	0.00514305	0.048012974
K02005 HlyD family secretion protein	-0.000442842	-0.316395544	-0.455573489	0.008190356	0.122651883	0.169579997	0.956931774	0.010573324	0.008407753	0.986485222	0.026572339	0.048012974
K02802 PTS system, N-acetylglucosamine-specific IIA component [EC:2.7.1.69]	0.012231202	1.200002919	0.835392895	0.029036073	0.376172975	0.311036447	0.674009476	0.001640376	0.008422931	0.908887702	0.005225368	0.048012974
K02935 large subunit ribosomal protein L7/L12	0.002431479	-0.228946984	-0.130188262	0.004412189	0.057652186	0.048454114	0.582163124	9.82405E-05	0.008399418	0.874182903	0.000426739	0.048012974
K03475 PTS system, ascorbate-specific IIC component	-0.027811907	0.992779911	0.824662852	0.031773621	0.396011709	0.306969843	0.382402913	0.012935729	0.008408204	0.769162051	0.031572667	0.048012974
K03601 exodeoxyribonuclease VII large subunit [EC:3.1.11.6]	0.000236635	-0.113590202	-0.07537619	0.002905787	0.036213955	0.02806855	0.93517301	0.001954025	0.008432441	0.978840948	0.006063824	0.048012974
K04066 primosomal protein N' (replication factor Y) (superfamily II helicase) [EC:3.6.1.-]	-0.002933072	-0.145284573	-0.085433106	0.002387006	0.033025002	0.031835573	0.220534753	1.7269E-05	0.008476343	0.68779012	8.93911E-05	0.048012974
K11752 diaminohydroxyphosphoribosylaminopyrimidine deaminase / 5-amino-6-(5-phosphoribosylamino)uracil reductase [EC:1.1.1.193 3.5.4.26]	0.046691927	0.66373662	1.191719946	0.047317776	0.582506436	0.443520729	0.324889258	0.255813788	0.008396642	0.74785611	0.361965827	0.048012974
K00347 Na+-transporting NADH:ubiquinone oxidoreductase subunit B [EC:1.6.5.-]	-0.000625027	0.022130271	-0.571866687	0.011646736	0.171577909	0.213421114	0.957252764	0.89749622	0.008572755	0.986485222	0.929416063	0.048410088
K01638 malate synthase [EC:2.3.3.9]	0.118845819	1.564237425	2.251788834	0.07606378	0.995871363	0.84027719	0.119687818	0.117752625	0.008565722	0.631595609	0.198670907	0.048410088
K02573 ferredoxin-type protein NapG	-0.04020349	-0.084223835	1.454548107	0.046780932	0.622390194	0.54307499	0.391100337	0.89248596	0.008600703	0.776768179	0.925637919	0.048434307
K03835 tryptophan-specific transport protein	-0.000877393	1.718791439	1.763142957	0.058692803	0.772323069	0.658316888	0.988087138	0.027112213	0.008603035	0.995028577	0.059846323	0.048434307
K02075 zinc/manganese transport system permease protein	-0.010725994	0.537838741	-0.698806327	0.020989596	0.285071157	0.261203667	0.609877533	0.06058283	0.008673549	0.8857284	0.116748814	0.048757642
K00883 2-dehydro-3-deoxygalactonokinase [EC:2.7.1.58]	0.067358485	0.699463703	1.665903051	0.056740598	0.741421257	0.623158462	0.23651734	0.346555682	0.008722254	0.694555826	0.456561692	0.048957591
K00788 thiamine-phosphate pyrophosphorylase [EC:2.5.1.3]	-0.002954413	-0.281816748	-0.135105856	0.004312761	0.057554383	0.050563356	0.494074311	1.94379E-06	0.008754149	0.82912079	1.29598E-05	0.049062727
K01071 oleoyl-[acyl-carrier-protein] hydrolase [EC:3.1.2.14]	-0.055349673	0.186350346	0.772569387	0.04227001	0.444857985	0.289300948	0.191819138	0.67571844	0.008791807	0.670715227	0.751877277	0.049091856
K02086 DNA replication protein	-0.057270043	0.512958045	1.763102905	0.063339893	0.812674286	0.660277626	0.366941237	0.528597749	0.008797311	0.76369787	0.62982219	0.049091856
K07102	-0.097726131	-1.204729758	-1.303036264	0.04093843	0.549090228	0.4879954	0.01786648	0.02932896	0.008798862	0.544009036	0.063960815	0.049091856
K00762 orotate phosphoribosyltransferase [EC:2.4.2.10]	-0.001245438	-0.111071361	-0.107037829	0.00346184	0.046029269	0.040109218	0.719386827	0.016677842	0.00883622	0.92024032	0.039290972	0.049212787
K04065 hyperosmotically inducible periplasmic protein	0.021038391	1.196660333	2.169038861	0.071097893	0.941385289	0.812915109	0.767593219	0.205074532	0.008846946	0.933992793	0.306337788	0.049212787
K06174 ATP-binding cassette, sub-family E, member 1	-0.069111749	-1.248200311	-1.400504815	0.052864015	0.666341896	0.525575758	0.192523578	0.062428268	0.008933902	0.670715227	0.119747892	0.049622431
K02963 small subunit ribosomal protein S18	0.021998568	-0.087710678	-0.282502009	0.014909399	0.160400747	0.106050265	0.141580436	0.585081507	0.008955175	0.647298745	0.678679981	0.049666576
K00381 sulfite reductase (NADPH) hemoprotein beta-component [EC:1.8.1.2]	0.0607737	0.551016661	1.911879482	0.062732528	0.830873175	0.717948126	0.333771929	0.507943976	0.008976923	0.752726239	0.610482811	0.049713213
K01962 acetyl-CoA carboxylase carboxyl transferase subunit alpha [EC:6.4.1.2]	-0.00931507	0.075327529	0.482643543	0.022166949	0.256639577	0.181362959	0.674751946	0.769418509	0.009021287	0.908887702	0.829570364	0.049774652
K03637 molybdenum cofactor biosynthesis protein C	-0.043208424	0.041746319	0.493339351	0.020843693	0.250867278	0.185369617	0.039395201	0.867996	0.00901679	0.551200854	0.907693909	0.049774652
K05916 nitric oxide dioxygenase [EC:1.14.12.17]	0.060272949	0.805568308	1.361224052	0.050882357	0.644117825	0.511561021	0.237532351	0.212452541	0.009028311	0.694555826	0.315336767	0.049774652
K10773 endonuclease III [EC:4.2.99.18]	-0.000737889	-0.239834191	-0.101064741	0.003207237	0.042936933	0.03799457	0.81826135	7.15999E-08	0.009051996	0.948911464	6.96744E-07	0.049774652
K11382 MFS transporter, OPA family, phosphoglycerate transporter protein	-0.151530725	-0.285154945	2.054646408	0.066425653	0.884226613	0.77246202	0.023539072	0.747401744	0.009054793	0.544009036	0.811645192	0.049774652
K02344 DNA polymerase III subunit psi [EC:2.7.7.7]	-0.014007214	0.921572657	2.095853651	0.062923903	0.856188067	0.788244811	0.824058829	0.282998114	0.009079471	0.949861159	0.389920137	0.049836799
K01963 acetyl-CoA carboxylase carboxyl transferase subunit beta [EC:6.4.1.2]	0.00315445	0.000337259	0.471557662	0.022401008	0.255343669	0.177610771	0.888149232	0.998947406	0.009177739	0.967591987	0.998977896	0.050302107
K03758 arginine:ornithine antiporter	-0.005589424	0.795572871	1.171709242	0.039305965	0.517446786	0.441466895	0.887056039	0.125676996	0.009200128	0.967249226	0.208269526	0.050350773
K07495 putative transposase	-0.018247188	-2.184806516	-1.40889213	0.039027329	0.542640619	0.530968113	0.640591969	7.91478E-05	0.00921766	0.899670406	0.00034868	0.050372755
K00609 aspartate carbamoyltransferase catalytic subunit [EC:2.1.3.2]	-0.009938159	-0.240205278	-0.111462872	0.003535264	0.047379786	0.042031225	0.005403733	8.72714E-07	0.00925692	0.544009036	6.4408E-06	0.050442509
K01238	-0.012290282	-0.809777074	-0.351563677	0.00757404	0.110795037	0.132624005	0.106156997	5.54975E-12	0.009284562	0.626941543	1.86342E-10	0.050442509
K02496 uroporphyrin-III C-methyltransferase [EC:2.1.1.107]	0.052587344	0.837973859	1.92290748	0.063551371	0.840997231	0.725368489	0.408905653	0.320200125	0.009281761	0.784753537	0.428658716	0.050442509
K07323 putative toluene tolerance protein	0.090577913	1.099205386	1.634916508	0.055789726	0.730526217	0.616547954	0.105970057	0.133909874	0.009261534	0.626941543	0.219956853	0.050442509
K00761 uracil phosphoribosyltransferase [EC:2.4.2.9]	-0.007759745	-0.2183493	-0.139085009	0.004234347	0.057447568	0.052495109	0.0682823	0.000188924	0.0093192	0.597723616	0.000772063	0.050556997
K08850 aurora kinase, other [EC:2.7.11.1]	-0.065548441	-1.637663596	-1.54592234	0.053603353	0.698400171	0.583701657	0.222759865	0.019966459	0.009345157	0.68831543	0.045963553	0.050594822
K10795 D-proline reductase (dithiol) PrdD [EC:1.21.4.1]	-0.062048258	-2.305001818	1.522550374	0.0552592	0.708505757	0.574945494	0.262779718	0.001329148	0.009353322	0.713833826	0.004320665	0.050594822
K03803 sigma-E factor negative regulatory protein RseC	-0.002618871	1.610885532	1.818662204	0.059423962	0.789592126	0.687047521	0.96488972	0.042587236	0.009381725	0.988112338	0.086812255	0.050674911
K00773 queuine tRNA-ribosyltransferase [EC:2.4.2.29]	-0.004588674	-0.271242262	-0.106333075	0.003370625	0.045216392	0.040201113	0.174855081	8.59157E-09	0.009434836	0.659410239	1.07814E-07	0.0507233
K01270 aminoacylhistidine dipeptidase [EC:3.4.13.3]	-0.00503211	-0.241327146	-0.224417466	0.006673242	0.091172663	0.084843251	0.451650276	0.008738401	0.009433397	0.809321416	0.022600986	0.0507233
K03703 excinuclease ABC subunit C	-0.004810566	-0.259293496	-0.106498324	0.003087991	0.042476695	0.040269588	0.120779253	4.91629E-09	0.009445122	0.631595609	6.49752E-08	0.0507233
K06142 outer membrane protein	-0.005637352	-0.054437873	-0.379678274	0.00890396	0.128386227	0.143490014	0.527338505	0.671987825	0.00940884	0.847639615	0.749176974	0.0507233
K00952 nicotinamide-nucleotide adenylyltransferase [EC:2.7.7.1]	0.007524542	1.225810381	1.099287112	0.040887776	0.51994372	0.416032606	0.854168178	0.0193136	0.009505994	0.957301263	0.044709184	0.050757651
K05790 lipopolysaccharide biosynthesis protein WzzE	0.062151567	1.684906583	2.229904583	0.074742009	0.985593934	0.843784353	0.406608651	0.088829193	0.009494645	0.781552575	0.158177927	0.050757651
K07133	-0.036491461	-1.777063619	-0.610168026	0.017499502	0.241433321	0.230843048	0.038251818	4.08196E-12	0.009482224	0.551200854	1.4489E-10	0.050757651
K07706 two-component system, AgrA family, sensor histidine kinase AgrC [EC:2.7.13.3]	-0.041961769	0.95481903	1.334095227	0.046277634	0.603274505	0.504717292	0.365583695	0.114988484	0.009481266	0.76369787	0.194978198	0.050757651
K00341 NADH dehydrogenase I subunit L [EC:1.6.5.3]	-0.013544983	-0.758089112	-0.585034309	0.016925466	0.233028484	0.221486546	0.424457403	0.001329703	0.009529955	0.792173755	0.004320665	0.050812795
K00799 glutathione S-transferase [EC:2.5.1.18]	0.15391758	1.527572667	1.808317049	0.062921784	0.820044758	0.685746395	0.015260865	0.063887998	0.009646259	0.544009036	0.122170635	0.051214403
K01719 uroporphyrinogen-III synthase [EC:4.2.1.75]	-0.007338033	-0.11043461	-0.220732042	0.005936372	0.083243053	0.083686425	0.217796992	0.186064469	0.009630217	0.685653255	0.283856847	0.051214403
K08225 MFS transporter, ENTS family, enterobactin (siderophore) exporter	0.080133946	0.91865529	2.227850023	0.073995423	0.979306305	0.844843772	0.280068882	0.349287415	0.009646501	0.723210311	0.459186665	0.051214403
K00953 FAD synthetase [EC:2.7.7.2]	-0.020294952	-0.831196891	-0.288790064	0.00801963	0.111631175	0.109609504	0.012117738	2.45017E-12	0.009707341	0.544009036	9.51226E-11	0.051464098
K00540	0.008114675	0.40755159	0.197520636	0.005114128	0.072353998	0.075006828	0.11408126	5.65385E-08	0.009743506	0.629871124	5.69511E-07	0.051582453
K00927 phosphoglycerate kinase [EC:2.7.2.3]	-0.004375008	-0.198876803	-0.115962233	0.003198961	0.044613807	0.044068372	0.172888479	1.34763E-05	0.009796078	0.659410239	7.11418E-05	0.051765969
K06860	-0.048307621	-0.992052041	-1.494885017	0.057173609	0.720540406	0.568170349	0.399112258	0.170034946	0.00980595	0.77962534	0.264380577	0.051765969
K00790 UDP-N-acetylglucosamine 1-carboxyvinyltransferase [EC:2.5.1.7]	-0.00354462	-0.23253522	-0.135375093	0.003588956	0.050524336	0.051470311	0.324462347	7.2227E-06	0.009830073	0.747848588	4.07246E-05	0.051819916
K00861 riboflavin kinase [EC:2.7.1.26]	-0.019803581	-0.836299095	-0.285599325	0.00796791	0.110844926	0.108636126	0.01372058	1.35212E-12	0.009862758	0.544009036	6.0715E-11	0.051918782
K00687	-0.052068593	0.704122292	1.234263303	0.052014152	0.63038783	0.469953357	0.317956325	0.265284825	0.009933617	0.742737747	0.371650907	0.052218042
K02511 MFS transporter, ACS family, 4-hydroxyphenylacetate permease	0.100188818	2.330250118	2.112858957	0.073478852	0.95922099	0.804712818	0.174183162	0.015968315	0.009954044	0.659410239	0.03790695	0.052251719
K09921 hypothetical protein	0.000376592	1.572756848	2.071878242	0.067296386	0.898244454	0.789463071	0.995540359	0.081419318	0.00998673	0.998531976	0.147091516	0.052349565
K00332 NADH dehydrogenase I subunit C [EC:1.6.5.3]	-0.019149896	-0.685900834	-0.551747495	0.015686307	0.217310088	0.21030019	0.223529424	0.001832453	0.010008608	0.689077058	0.005739118	0.052376115
K03832 periplasmic protein TonB	-0.003684287	-0.380904006	-0.505680206	0.009582045	0.142985345	0.192771641	0.70099766	0.008322458	0.010019901	0.911646244	0.021615192	0.052376115
K00004 (R,R)-butanediol dehydrogenase [EC:1.1.1.4]	-0.005779341	-1.522462708	1.259288681	0.052612687	0.640442179	0.480202852	0.912635682	0.018342112	0.010041925	0.975729543	0.042725657	0.052417721
K00548 5-methyltetrahydrofolate--homocysteine methyltransferase [EC:2.1.1.13]	-0.00430108	-0.209479273	-0.107077059	0.00327891	0.044556564	0.04088211	0.191039797	4.67443E-06	0.010131809	0.670438159	2.77856E-05	0.052788472
K04028 ethanolamine utilization protein EutN	0.024510323	-0.743410354	1.041447004	0.047274341	0.55471749	0.397754176	0.604676318	0.181641429	0.010155443	0.882833651	0.278706301	0.052788472
K09936 hypothetical protein	0.036030586	0.168841773	0.650134624	0.029149703	0.344011994	0.248276975	0.217819548	0.624078974	0.010147976	0.685653255	0.710095718	0.052788472
K00241 succinate dehydrogenase cytochrome b-556 subunit [EC:1.3.99.1]	-0.008502767	-0.360042688	-0.565500245	0.023940035	0.290046904	0.216137357	0.722819188	0.215870208	0.010209259	0.92024032	0.318132473	0.052920594
K03611 disulfide bond formation protein DsbB	-0.031994145	1.191377243	1.599602925	0.060289151	0.765635091	0.611262667	0.596202464	0.121198614	0.010195533	0.881414749	0.202755207	0.052920594
K03561 biopolymer transport protein ExbB	-0.006375243	-0.307324393	-0.385737985	0.008987572	0.13003064	0.147534301	0.478900414	0.01901715	0.010260596	0.821588156	0.044132576	0.053112837
K00343 NADH dehydrogenase I subunit N [EC:1.6.5.3]	-0.006635607	-0.726968125	-0.493537013	0.011300145	0.164015083	0.188884413	0.557690573	1.50135E-05	0.01030741	0.864246472	7.86996E-05	0.053207364
K03761 MFS transporter, MHS family, alpha-ketoglutarate permease	0.12975156	1.307285694	2.110626034	0.072849287	0.954931154	0.807664042	0.076342215	0.172466674	0.010297733	0.598128742	0.267282339	0.053207364
K01256 aminopeptidase N [EC:3.4.11.2]	0.00230585	0.261736552	0.421650272	0.008069324	0.12033814	0.161553771	0.775347445	0.030746459	0.010390697	0.934923586	0.066391689	0.053416572
K01919 glutamate--cysteine ligase [EC:6.3.2.2]	0.004844055	1.186505487	0.898056293	0.030565523	0.402760546	0.344286972	0.874230066	0.003583166	0.010433932	0.964837269	0.010296423	0.053416572
K02622 topoisomerase IV subunit B [EC:5.99.1.-]	-0.001501563	-0.01593229	-0.213524298	0.004541328	0.066731503	0.081825747	0.741243075	0.811530609	0.010404042	0.926630446	0.86121144	0.053416572
K06887	-0.00963067	0.803389313	2.167589524	0.072384293	0.959610453	0.830864711	0.894281906	0.403429886	0.010422994	0.969981369	0.512119614	0.053416572
K07038	0.010491148	0.996337637	1.913394238	0.060093898	0.811592262	0.733268251	0.861578447	0.220958983	0.010406738	0.957395013	0.323581191	0.053416572
K11754 dihydrofolate synthase / folylpolyglutamate synthase [EC:6.3.2.12 6.3.2.17]	-0.041873982	0.465478691	1.442880673	0.053355733	0.682983121	0.55265837	0.433450858	0.496282283	0.010367044	0.796821406	0.599560476	0.053416572
K03688 ubiquinone biosynthesis protein	0.01654501	0.762593117	0.699861604	0.028878256	0.354354396	0.268589414	0.567309934	0.032533328	0.010513055	0.868322022	0.069514255	0.053674185
K09469 2-aminoethylphosphonate-pyruvate transaminase [EC:2.6.1.37]	-0.075832011	-3.487828861	-2.129934802	0.049495188	0.71684523	0.817281394	0.127000666	2.23852E-06	0.010500732	0.635539533	1.46625E-05	0.053674185
K01207 beta-N-acetylhexosaminidase [EC:3.2.1.52]	-0.011326378	-0.811849731	-0.419176955	0.008585124	0.126899197	0.160965437	0.188504543	1.00988E-09	0.01055775	0.66620996	1.65808E-08	0.053716757
K02527 3-deoxy-D-manno-octulosonic-acid transferase [EC:2.-.-.-]	0.000133987	0.034027035	-0.289262256	0.006549871	0.095302144	0.11105502	0.983698682	0.721417578	0.010542379	0.993831659	0.791732424	0.053716757
K07343 DNA transformation protein and related proteins	-0.005755732	1.292911531	1.322125922	0.046103534	0.602993714	0.507747489	0.900766776	0.033169666	0.010564632	0.971149934	0.070641912	0.053716757
K01467 beta-lactamase [EC:3.5.2.6]	0.011944333	0.050149474	0.289341764	0.006269132	0.091889598	0.111153989	0.05811229	0.585811622	0.01058873	0.583700784	0.679253473	0.053765936
K00133 aspartate-semialdehyde dehydrogenase [EC:1.2.1.11]	-0.002715284	0.019208227	-0.10157292	0.002821738	0.03939428	0.039042425	0.337018844	0.626349455	0.010631304	0.753460191	0.712360214	0.053908664
K06918	0.041739688	1.198074248	2.025473938	0.062210731	0.846335174	0.778819446	0.502995824	0.15837324	0.010657665	0.834668494	0.250959637	0.053968909
K01293 Gly-Xaa carboxypeptidase [EC:3.4.17.4]	0.011662726	-2.166548789	-1.581217614	0.052425214	0.697374678	0.608294105	0.824168861	0.002153195	0.010694663	0.949861159	0.006603279	0.054082778
K02040 phosphate transport system substrate-binding protein	0.007044599	0.002164504	0.159836185	0.00570745	0.0740964	0.061505822	0.218477461	0.976723256	0.010715517	0.686158911	0.983584863	0.054114815
K02500 cyclase HisF [EC:4.1.3.-]	-0.008446512	-0.421251848	-0.180674186	0.005017543	0.070092594	0.069601822	0.093784355	8.10127E-09	0.010800432	0.612091708	1.02351E-07	0.054469837
K07078	-0.0087297	-0.931791613	-0.79965125	0.030325593	0.38551541	0.308315417	0.77373338	0.016503232	0.010865795	0.934923586	0.038978166	0.054603113
K09015 Fe-S cluster assembly protein SufD	-0.0036951	-0.338053677	-0.349134209	0.006399487	0.096010281	0.13458197	0.564283922	0.000527208	0.01084808	0.865932455	0.001916978	0.054603113
K09791 hypothetical protein	0.026985054	0.385403231	1.634947599	0.061194968	0.781765349	0.630415359	0.659689426	0.62253409	0.01087081	0.905661321	0.708669687	0.054603113
K00972 UDP-N-acetylglucosamine pyrophosphorylase [EC:2.7.7.23]	-0.054531856	-3.640729329	-1.618992299	0.05593476	0.734886161	0.624420452	0.330722155	1.49271E-06	0.010890193	0.751644685	1.02834E-05	0.054626136
K01358 ATP-dependent Clp protease, protease subunit [EC:3.4.21.92]	-0.006726197	-0.212837231	-0.128712638	0.003826083	0.052561888	0.04965184	0.080206862	7.22635E-05	0.010904708	0.598128742	0.00032216	0.054626136
K00244 fumarate reductase flavoprotein subunit [EC:1.3.99.1]	0.017727183	0.874029708	0.552202608	0.02014391	0.259883371	0.213238937	0.379850688	0.000915714	0.010985496	0.768063927	0.003108257	0.054956971
K09155 hypothetical protein	-0.036986014	0.086373797	0.916541533	0.031559855	0.415299806	0.354016497	0.242552077	0.835446629	0.011003945	0.700509359	0.880573978	0.054975472
K06021 phosphate-transporting ATPase [EC:3.6.3.27]	0.007929653	-1.243477023	-0.454722463	0.014325161	0.193759014	0.175710891	0.58047761	9.0473E-10	0.011036314	0.873462167	1.51889E-08	0.055008199
K07393 putative glutathione S-transferase	-0.025270103	0.872838172	1.272075632	0.049039444	0.620085836	0.491570555	0.606884313	0.160725474	0.011040014	0.884574828	0.253716154	0.055008199
K07115	-0.020068382	0.14677967	0.902558501	0.023265004	0.330731876	0.348961479	0.389341691	0.657642236	0.011081136	0.775147693	0.738485271	0.055139377
K00216 2,3-dihydro-2,3-dihydroxybenzoate dehydrogenase [EC:1.3.1.28]	-0.030445635	1.571848948	1.832927028	0.066957449	0.864732437	0.710862527	0.649793871	0.070530657	0.011323573	0.904110766	0.132160764	0.055239471
K00374 nitrate reductase 1, gamma subunit [EC:1.7.99.4]	-0.062036768	0.678759225	1.552949732	0.05136227	0.684998715	0.600930476	0.228472063	0.322879038	0.011146808	0.69325237	0.432089829	0.055239471
K01282 dipeptidyl aminopeptidase [EC:3.4.14.-]	-0.102704393	-2.754217553	-1.582100639	0.047983516	0.656457579	0.613102778	0.033474645	4.01568E-05	0.011261374	0.551200854	0.000188257	0.055239471
K01881 prolyl-tRNA synthetase [EC:6.1.1.15]	-0.007383787	-0.192548929	-0.112494221	0.003283233	0.045373956	0.043596809	0.02555448	3.30001E-05	0.011265979	0.544009036	0.00015829	0.055239471
K03321 sulfate permease, SulP family	-0.004556536	-0.150300884	-0.216150259	0.005305433	0.076188463	0.083682782	0.391406128	0.049835962	0.011185393	0.776768179	0.099431814	0.055239471
K03717 LysR family transcriptional regulator, transcriptional activator of nhaA	0.025238629	1.111064204	1.246979109	0.051041575	0.630537548	0.48246197	0.621489764	0.079508925	0.011135456	0.891567494	0.144129263	0.055239471
K04042 bifunctional protein GlmU [EC:2.3.1.157 2.7.7.23]	-0.010849558	0.420704554	0.446511673	0.01738151	0.219248588	0.17313007	0.533173029	0.056359485	0.011305182	0.852482145	0.1098023	0.055239471
K06176 tRNA pseudouridine synthase D [EC:5.4.99.12]	0.038590283	1.509240097	1.870707275	0.0596223	0.804292277	0.724626796	0.518179769	0.061976115	0.011226744	0.842607329	0.118941803	0.055239471
K06609 MFS transporter, SP family, major inositol transporter	0.092267206	0.743352914	-1.670642592	0.050663836	0.693047976	0.647078375	0.070004772	0.284688346	0.011220355	0.597723616	0.392104016	0.055239471
K07048	-0.014799896	0.047446738	1.43748954	0.049448582	0.651754499	0.557437305	0.765008149	0.942035769	0.011314606	0.93337436	0.959805169	0.055239471
K07640 two-component system, OmpR family, sensor histidine kinase CpxA [EC:2.7.13.3]	0.070124274	1.776649921	1.399685111	0.046096656	0.615925795	0.542621938	0.129702828	0.004328721	0.011291929	0.635639152	0.012196402	0.055239471
K09607 immune inhibitor A [EC:3.4.24.-]	-0.021847657	-1.313118966	-1.800582484	0.049670049	0.695829875	0.697317541	0.660493921	0.060522777	0.011210243	0.905661321	0.116693424	0.055239471
K09769 hypothetical protein	0.016885128	-0.783852995	-0.897908061	0.03443045	0.436575445	0.34766935	0.624353945	0.074018464	0.011195201	0.892500923	0.136500157	0.055239471
K09801 hypothetical protein	0.016104162	1.691815792	1.930101378	0.061136392	0.826286297	0.747909125	0.79249003	0.041854499	0.011255833	0.937976994	0.085756854	0.055239471
K10041 putative glutamine transport system ATP-binding protein [EC:3.6.3.-]	0.01325388	-0.41157425	0.586879462	0.028298932	0.32478634	0.22746198	0.640018185	0.206481755	0.011272423	0.899670406	0.307946179	0.055239471
K03855 ferredoxin like protein	-0.057831027	-0.442177372	1.69932349	0.058940421	0.774840889	0.659174628	0.327634142	0.568834425	0.011338918	0.749900133	0.663966772	0.055242023
K06200 carbon starvation protein	-0.016220106	0.234492603	0.424408396	0.017543461	0.216093475	0.164666866	0.356252343	0.279101897	0.011356815	0.762459337	0.386041347	0.055256985
K03179 4-hydroxybenzoate octaprenyltransferase [EC:2.5.1.-]	0.074024346	1.006588578	-1.335604924	0.042059472	0.569708582	0.518499361	0.079865029	0.078706261	0.011402272	0.598128742	0.142952356	0.055405825
K07746 hypothetical protein	0.046610272	0.446830383	-1.834706976	0.063387802	0.834700344	0.712533362	0.462965493	0.592996192	0.0114332	0.816561514	0.685939419	0.055411619
K09612 alkaline phosphatase isozyme conversion protein [EC:3.4.11.-]	0.026187144	0.477485557	2.177190364	0.074492813	0.98402989	0.845535605	0.725536333	0.62801561	0.011432649	0.921319903	0.713601884	0.055411619
K07140	0.064814937	1.259806161	2.065388204	0.076805332	0.986359432	0.802709106	0.399693432	0.202931984	0.011491819	0.77962534	0.303868021	0.05562339
K08306 membrane-bound lytic murein transglycosylase C [EC:3.2.1.-]	0.025578615	1.414638285	1.419175577	0.05372654	0.685780102	0.552219516	0.634505896	0.040360353	0.011588001	0.896897535	0.082877706	0.056016184
K00226 dihydroorotate oxidase [EC:1.3.3.1]	-0.003304082	-0.221974152	-0.099205935	0.003122178	0.042330382	0.038615824	0.291151865	3.82634E-07	0.011616283	0.729249329	3.04718E-06	0.056080165
K01708 galactarate dehydratase [EC:4.2.1.42]	0.011261758	-0.078987748	1.028503888	0.038458995	0.493268593	0.400519644	0.769945004	0.872931556	0.011651746	0.934413882	0.911576327	0.056178598
K07345 major type 1 subunit fimbrin (pilin)	0.053745379	0.493670726	2.3120155	0.076234364	1.019860194	0.900989418	0.481590179	0.628849648	0.01170991	0.822414417	0.713896631	0.056386092
K05805 CreA protein	-0.055256624	0.449594641	1.667824501	0.055082742	0.736731938	0.650532743	0.316939737	0.542352467	0.011783118	0.742737747	0.641172278	0.056592373
K09899 hypothetical protein	0.057874609	2.186696188	2.021027271	0.063998665	0.866633403	0.788170184	0.366867476	0.012369661	0.011769763	0.76369787	0.030450281	0.056592373
K00793 riboflavin synthase alpha chain [EC:2.5.1.9]	-0.002469581	-0.355072401	-0.169242801	0.004344401	0.061929139	0.06603142	0.570335867	3.3923E-08	0.011806027	0.870495471	3.68604E-07	0.056629425
K01690 phosphogluconate dehydratase [EC:4.2.1.12]	0.115153343	1.378661388	2.042629931	0.076135567	0.978506964	0.79739894	0.131915828	0.160330737	0.011852377	0.641517883	0.253200278	0.056778677
K00022 3-hydroxyacyl-CoA dehydrogenase [EC:1.1.1.35]	-0.020879281	-0.311335018	0.802022342	0.034491282	0.418949551	0.313234774	0.545600401	0.458232012	0.011889768	0.859447461	0.563268704	0.05688468
K03591 cell division protein FtsN	0.05383563	1.115369851	2.081630924	0.064570876	0.879907354	0.813225762	0.405372153	0.20634486	0.011913265	0.780760984	0.307946179	0.056924022
K02484 two-component system, OmpR family, sensor kinase [EC:2.7.13.3]	-0.022016213	-1.236517939	-0.39502729	0.010822205	0.152211005	0.154570976	0.043172889	3.82977E-14	0.012045425	0.551200854	3.48135E-12	0.057481815
K03437 RNA methyltransferase, TrmH family	-0.011028167	-0.79516954	-0.292074174	0.009480682	0.127622713	0.114398366	0.246058243	2.50155E-09	0.012127124	0.703527487	3.59972E-08	0.057797685
K02015 iron complex transport system permease protein	0.00237256	0.246409673	0.1233786	0.00391033	0.053019204	0.048373801	0.544677807	5.92839E-06	0.012212699	0.858838606	3.43625E-05	0.057999406
K03788 acid phosphatase (class B) [EC:3.1.3.2]	0.062841755	1.442652263	1.960794584	0.065035855	0.870041045	0.768620523	0.335023931	0.098781599	0.012195209	0.752845684	0.172697962	0.057999406
K07461 putative endonuclease	-0.004574087	0.429233527	0.581637441	0.030844597	0.339024237	0.228097702	0.882252573	0.206885311	0.012231696	0.96700776	0.308301302	0.057999406
K09123 hypothetical protein	-0.082910086	-2.877504034	-1.720102633	0.055142108	0.745250399	0.67451442	0.134194185	0.00015027	0.012225565	0.647298745	0.000625063	0.057999406
K03187 urease accessory protein	-0.002098391	0.008269904	0.866000399	0.038338158	0.460661691	0.339686249	0.956402611	0.985694008	0.012249386	0.986485222	0.99106912	0.05800948
K03634 outer membrane lipoproteins carrier protein	-0.006578153	1.927486019	1.51032018	0.053645012	0.702350638	0.592614017	0.902522314	0.006588254	0.012277129	0.97115579	0.01767777	0.05806708
K00031 isocitrate dehydrogenase [EC:1.1.1.42]	-0.00775469	-0.537464885	-0.197094175	0.00643218	0.086509193	0.077381687	0.229325176	2.75334E-09	0.012327979	0.69325237	3.88701E-08	0.058091032
K07277 outer membrane protein	-0.002306144	0.050632686	-0.310676931	0.007473738	0.108015521	0.121977131	0.757957304	0.639731859	0.012328953	0.930469984	0.721853054	0.058091032
K07674 two-component system, NarL family, nitrate/nitrite sensor histidine kinase NarQ [EC:2.7.13.3]	0.01535682	0.837777603	1.869061243	0.062315672	0.832687083	0.733683667	0.805585521	0.315518917	0.012312584	0.941491765	0.424067438	0.058091032
K03117 sec-independent protein translocase protein TatB	0.006818932	1.103546236	1.384702211	0.050955524	0.65940049	0.544077766	0.893672071	0.095705967	0.012394364	0.969640702	0.168411774	0.0583255
K02032 peptide/nickel transport system ATP-binding protein	-0.009715613	0.278745546	0.428633799	0.018290281	0.223576987	0.168580726	0.595848565	0.21387645	0.012476089	0.881414749	0.316331646	0.058562195
K05901 flavin reductase [EC:1.5.1.30]	-0.031334345	-1.596902268	-1.714633461	0.040709143	0.589920961	0.674287249	0.442335257	0.00734871	0.012466688	0.799894956	0.019438356	0.058562195
K02526 2-keto-3-deoxygluconate permease	-0.000362493	0.434154556	1.041796385	0.041141082	0.519310147	0.410530221	0.992978311	0.404092926	0.012642133	0.997797295	0.512612095	0.059266955
K00892 inosine kinase [EC:2.7.1.73]	0.004002853	1.223940327	2.133614852	0.078954104	1.021003373	0.841347393	0.959613981	0.23197138	0.01270119	0.986689822	0.33575042	0.059314645
K02062 thiamine transport system ATP-binding protein	-0.010096662	0.601178248	0.918946807	0.037728219	0.469084967	0.36230056	0.78925784	0.201397019	0.012685126	0.937400883	0.301933503	0.059314645
K07085	-0.003191544	-0.344438064	-0.471110339	0.009267932	0.138237065	0.185804451	0.730917018	0.013489198	0.012715965	0.924059608	0.03260327	0.059314645
K11528 UDP-N-acetylglucosamine pyrophosphorylase [EC:2.7.7.23]	-0.096731352	-4.047933928	-1.364276324	0.050490928	0.652833166	0.537815556	0.056746609	2.94055E-09	0.012675654	0.581864599	4.10647E-08	0.059314645
K00250 3-oxo-5alpha-steroid 4-dehydrogenase [EC:1.3.99.5]	-0.038427832	-3.197900005	-1.775153677	0.035215381	0.52478339	0.701015273	0.276425212	5.2016E-09	0.012827572	0.72017177	6.85031E-08	0.059497994
K01850 chorismate mutase [EC:5.4.99.5]	-0.00578456	-2.157792974	-1.193394726	0.02741369	0.399789277	0.471154117	0.833084151	1.81968E-07	0.012804984	0.95090961	1.6186E-06	0.059497994
K02386 flagella basal body P-ring formation protein FlgA	0.042585066	-0.042206888	1.960788453	0.064239981	0.864596982	0.774665561	0.50811774	0.961111663	0.012866138	0.836833768	0.972233118	0.059497994
K02441 GlpG protein	0.041892462	1.276214508	1.618534876	0.052822876	0.711762386	0.639507534	0.428629679	0.074406482	0.012874203	0.793987481	0.137080058	0.059497994
K03285 general bacterial porin, GBP family	-0.005158537	1.8382805	1.437644267	0.055038944	0.703668557	0.568195697	0.925416791	0.009639798	0.012898948	0.978305199	0.024574231	0.059497994
K03557 Fis family transcriptional regulator, factor for inversion stimulation protein	-0.013631858	0.527345424	1.867408585	0.06137306	0.825314387	0.737984111	0.82444047	0.523543254	0.012891123	0.949861159	0.625177627	0.059497994
K03647 protein involved in ribonucleotide reduction	0.001303691	2.062338067	1.318102812	0.049358504	0.635956292	0.52057792	0.978953254	0.00137636	0.01283659	0.99280511	0.00445511	0.059497994
K04088 membrane protease subunit HflK [EC:3.4.-.-]	0.00813365	0.813115333	0.723977883	0.031300175	0.381206598	0.286024368	0.795226684	0.03408495	0.012864976	0.938368639	0.072260869	0.059497994
K05792 tellurite resistance protein TerA	-0.028435541	-1.118185149	-1.704922358	0.055539797	0.748604554	0.673114518	0.609199523	0.136756936	0.012806081	0.885380466	0.223353681	0.059497994
K00858 NAD+ kinase [EC:2.7.1.23]	-0.003625794	-0.076822605	-0.101060869	0.003285829	0.044336747	0.039970581	0.271088673	0.084615799	0.012961712	0.716142416	0.151689795	0.059713597
K04024 ethanolamine utilization protein EutJ	-0.046065584	-0.986976327	1.07341174	0.045939451	0.562414479	0.4249522	0.317137635	0.080736198	0.013046104	0.742737747	0.146140753	0.060028185
K02783 PTS system, glucitol/sorbitol-specific IIC component	-0.002776366	0.367248131	0.827266618	0.035848997	0.436731261	0.327809436	0.938342383	0.401359374	0.013128029	0.980509531	0.510360419	0.060235214
K07017	-0.033540195	0.621143087	0.688542134	0.034761034	0.39427246	0.272924246	0.335715173	0.116665758	0.013155746	0.753196252	0.197038921	0.060235214
K07166 ACT domain-containing protein	-0.027385769	-1.59869654	-0.469434977	0.016335311	0.215999825	0.185989491	0.095132848	3.19835E-12	0.013115174	0.612091708	1.19203E-10	0.060235214
K09160 hypothetical protein	0.050970883	0.38790759	1.823882639	0.061872914	0.824803642	0.722848881	0.410988033	0.638626651	0.013143282	0.78551405	0.721282761	0.060235214
K01652 acetolactate synthase I/II/III large subunit [EC:2.2.1.6]	-0.000219767	0.08485497	0.11456969	0.003622159	0.049303606	0.045433805	0.95167733	0.086710868	0.013196234	0.986016089	0.154849739	0.060310288
K08083 two-component system, LytT family, response regulator AlgR	-0.087942514	-2.270750321	-0.823597727	0.038835802	0.455621919	0.326636609	0.024566378	1.30156E-06	0.013204506	0.544009036	9.10114E-06	0.060310288
K04013 formate-dependent nitrite reductase, penta-haeme cytochrome c	-0.03210546	0.491086807	1.915382288	0.065178415	0.868320926	0.759919252	0.622825331	0.572297299	0.01323781	0.89181877	0.667381737	0.060314571
K09760 DNA recombination protein RmuC	0.003267836	0.087211536	-0.197539495	0.006143042	0.084005963	0.078366557	0.59531786	0.300389965	0.01323059	0.881414749	0.407851876	0.060314571
K02536 UDP-3-O-[3-hydroxymyristoyl] glucosamine N-acyltransferase [EC:2.3.1.-]	-0.005358221	0.049972951	-0.270892377	0.006743156	0.097049536	0.107599995	0.427733917	0.607149007	0.013341551	0.793116572	0.696670493	0.060525467
K05807 putative lipoprotein	-0.002163821	-0.02405303	-0.320948618	0.008172277	0.117101358	0.127462638	0.791441934	0.837455849	0.013327489	0.937976994	0.881943472	0.060525467
K06901 putative MFS transporter, AGZA family, xanthine/uracil permease	0.006103933	0.424320055	0.371986105	0.010135982	0.143213734	0.147767354	0.547687777	0.003399601	0.013349056	0.859956636	0.009852498	0.060525467
K07652 two-component system, OmpR family, sensor histidine kinase VicK [EC:2.7.13.3]	-0.005851601	-0.224622335	-0.369358139	0.011016243	0.152355268	0.146703566	0.595855853	0.141889587	0.013336908	0.881414749	0.230022832	0.060525467
K02817 PTS system, trehalose-specific IIA component [EC:2.7.1.69]	0.009804249	-0.786847014	0.974206182	0.040923621	0.505717147	0.387141416	0.810893936	0.121236824	0.013383609	0.944475529	0.202755207	0.060608396
K01506	-0.024828253	-0.969095872	-0.468270753	0.015627918	0.209578071	0.186191532	0.113629935	6.57248E-06	0.013434249	0.629871124	3.73979E-05	0.06069024
K07782 LuxR family transcriptional regulator	0.026467537	0.455576595	1.858714883	0.067600886	0.881957804	0.739030401	0.69580511	0.606012836	0.013431474	0.911268461	0.695887963	0.06069024
K00928 aspartate kinase [EC:2.7.2.4]	-0.001200728	-0.059239835	-0.07589852	0.002361839	0.032320418	0.030206884	0.611715831	0.068234482	0.013519561	0.8857284	0.12869935	0.060780947
K01062 1-alkyl-2-acetylglycerophosphocholine esterase [EC:3.1.1.47]	-0.009921714	-1.608618569	-1.390585821	0.048310912	0.639959625	0.553160133	0.837480338	0.012700494	0.013473798	0.951443033	0.031161778	0.060780947
K01627 2-dehydro-3-deoxyphosphooctonate aldolase (KDO 8-P synthase) [EC:2.5.1.55]	-0.001737792	-0.026021483	-0.237755868	0.006569893	0.092576436	0.094616917	0.791647578	0.778924975	0.013512242	0.937976994	0.836132886	0.060780947
K02533 tRNA/rRNA methyltransferase [EC:2.1.1.-]	0.035781062	1.428568883	1.367247754	0.050268945	0.653589125	0.54406979	0.477383204	0.029941151	0.013505951	0.821588156	0.064986893	0.060780947
K07778 two-component system, NarL family, sensor histidine kinase DesK [EC:2.7.13.3]	-0.063969937	-0.412925763	1.074631819	0.047017327	0.571694396	0.428024992	0.175111001	0.47092338	0.01358999	0.659410239	0.575520599	0.061023968
K06141 MFS transporter, TsgA protein	0.033705833	1.303172368	2.197946122	0.072957403	0.981128253	0.877381484	0.644564361	0.185541027	0.013792661	0.902438533	0.283371639	0.061859503
K03269 UDP-2,3-diacylglucosamine hydrolase [EC:3.6.1.-]	-0.005183588	-0.15667134	-0.401247504	0.009499659	0.138096706	0.160218327	0.585878502	0.257876303	0.013819887	0.876969631	0.363641688	0.061907113
K00748 lipid-A-disaccharide synthase [EC:2.4.1.182]	-0.002427567	-0.044354221	-0.271040862	0.006779181	0.097593626	0.108325144	0.720634502	0.649953759	0.013903805	0.92024032	0.731394221	0.062133669
K01222 6-phospho-beta-glucosidase [EC:3.2.1.86]	-0.017550737	0.245157197	0.686981134	0.026281902	0.337463621	0.274549012	0.505002186	0.468359652	0.013899664	0.835818183	0.572883631	0.062133669
K01879 glycyl-tRNA synthetase beta chain [EC:6.1.1.14]	-0.03628692	1.165503592	0.765084969	0.032715569	0.402592049	0.306369885	0.268628164	0.00419223	0.01408409	0.715502395	0.011854658	0.062863958
K01193 beta-fructofuranosidase [EC:3.2.1.26]	-0.009196631	0.723957964	0.449217235	0.017760999	0.225486164	0.179932852	0.605143429	0.001532234	0.014109422	0.882833651	0.004906045	0.062901694
K01053 gluconolactonase [EC:3.1.1.17]	0.000588607	1.292016431	1.512298149	0.063456734	0.787190263	0.605973006	0.992607959	0.102231663	0.014144316	0.997694138	0.177713343	0.06298192
K03482 GntR family transcriptional regulator, glv operon transcriptional regulator	0.025758921	0.305914692	1.81579404	0.064989093	0.854897082	0.728218031	0.692243685	0.720823928	0.014226298	0.911268461	0.791313926	0.063195962
K11520 two-component system, OmpR family, manganese sensing sensor histidine kinase [EC:2.7.13.3]	-0.100455911	-2.114343679	-1.177172639	0.049498191	0.613715146	0.472077303	0.043670413	0.000689081	0.014221555	0.551200854	0.002432013	0.063195962
K07675 two-component system, NarL family, sensor histidine kinase UhpB [EC:2.7.13.3]	0.016959638	1.402551671	1.942785122	0.067894119	0.900089795	0.779341396	0.802989768	0.12068323	0.014249754	0.940176107	0.202242085	0.063224802
K00806 undecaprenyl pyrophosphate synthetase [EC:2.5.1.31]	-0.001746473	-0.196820508	-0.090083514	0.003542173	0.045109168	0.036182253	0.622491595	2.00931E-05	0.014368918	0.89181877	0.000101749	0.063660404
K01886 glutaminyl-tRNA synthetase [EC:6.1.1.18]	-0.008065267	-0.331403269	-0.164432043	0.005555181	0.074453338	0.066053685	0.14803681	1.38595E-05	0.014382093	0.647298745	7.30614E-05	0.063660404
K00982 glutamate-ammonia-ligase adenylyltransferase [EC:2.7.7.42]	0.025347435	1.180720512	0.85941624	0.038144803	0.462880706	0.345643982	0.507095779	0.011459294	0.01449494	0.836259278	0.028548656	0.064083795
K02505 protein transport protein HofC	-0.011917301	1.161836147	1.767735574	0.06273878	0.828656246	0.711838095	0.849530927	0.162370003	0.014613668	0.955552019	0.255446602	0.064379598
K05337 ferredoxin	-0.00481246	0.761003826	1.017688864	0.041113288	0.518673454	0.409665646	0.906929421	0.143814456	0.014580655	0.973872598	0.232133598	0.064379598
K06295 spore germination protein KA	-0.103636254	-3.0611621	-1.085377607	0.04168338	0.535924699	0.437026491	0.013688601	3.78678E-08	0.014605483	0.544009036	4.04393E-07	0.064379598
K00197 carbon-monoxide dehydrogenase gamma subunit [EC:1.2.99.2]	-0.040566544	-3.444433771	-1.261082898	0.056332897	0.68261973	0.508786408	0.472250787	9.75715E-07	0.014797624	0.821588156	7.07488E-06	0.064993846
K01756 adenylosuccinate lyase [EC:4.3.2.2]	-0.006712877	-0.249731659	-0.120843846	0.003382137	0.047668432	0.048756997	0.04846805	3.91759E-07	0.014802212	0.574043476	3.10656E-06	0.064993846
K03486 GntR family transcriptional regulator, trehalose operon transcriptional repressor	-0.041589146	-0.063501684	0.909799755	0.041283926	0.496841973	0.36709001	0.3149052	0.898421147	0.014805413	0.741616038	0.929857155	0.064993846
K09954 hypothetical protein	0.011317636	0.994777065	-1.759234824	0.063713835	0.836731455	0.710339861	0.85918296	0.235827744	0.014876017	0.957395013	0.339486288	0.065226961
K01711 GDPmannose 4,6-dehydratase [EC:4.2.1.47]	-0.023555432	-1.304608557	-0.498974911	0.017011867	0.227764135	0.201582503	0.167629792	3.49114E-08	0.014928019	0.65625655	3.74971E-07	0.065378056
K00210 prephenate dehydrogenase [EC:1.3.1.12]	-0.022433807	-2.331405859	-0.670546342	0.021949845	0.297466929	0.271069777	0.307933864	2.26827E-13	0.014990614	0.738104341	1.59506E-11	0.065575141
K03981 thiol:disulfide interchange protein DsbC [EC:5.3.4.1]	0.01321999	1.204111837	1.498352277	0.051196762	0.685383353	0.606462143	0.796490586	0.080401752	0.015112106	0.938368639	0.145676874	0.066029095
K02031 peptide/nickel transport system ATP-binding protein	-0.008265457	0.28462882	0.424284775	0.018374522	0.22596674	0.171802979	0.65329521	0.20921004	0.015153747	0.904805369	0.311641015	0.066056156
K08998 hypothetical protein	-0.003221681	-0.218357149	-0.099734788	0.003839399	0.049418372	0.040379105	0.402361392	1.59162E-05	0.015139389	0.780635559	8.26178E-05	0.066056156
K03734 thiamine biosynthesis lipoprotein	-0.003799566	0.006601776	-0.110235491	0.00359337	0.048806003	0.044725537	0.291551976	0.892531406	0.015350259	0.729271285	0.925637919	0.066834595
K01061 carboxymethylenebutenolidase [EC:3.1.1.45]	0.08546875	2.099612373	2.050642307	0.075931456	0.991655956	0.832607903	0.261617938	0.035412734	0.015422977	0.713833826	0.074314897	0.067072851
K00973 glucose-1-phosphate thymidylyltransferase [EC:2.7.7.24]	-0.007665292	-0.499868877	-0.203174853	0.005336029	0.076338631	0.082557872	0.152343563	4.40254E-10	0.015500897	0.650383114	8.41449E-09	0.067254763
K02892 large subunit ribosomal protein L23	-0.004661342	-0.240332405	-0.126419593	0.005059831	0.064286803	0.051364716	0.35797993	0.000238751	0.015492114	0.763404242	0.000937644	0.067254763
K05776 molybdate transport system ATP-binding protein	-0.003835004	-0.147559469	-0.405153265	0.011037151	0.156797685	0.165025481	0.728591348	0.347744146	0.015743264	0.92268432	0.457803756	0.06819546
K10901 bloom syndrome protein [EC:3.6.1.-]	-0.097319048	-1.888695734	-1.300463141	0.052935751	0.668933397	0.529757292	0.067410392	0.005208173	0.015754304	0.597723616	0.014325359	0.06819546
K02886 large subunit ribosomal protein L2	-0.008265379	-0.159818843	-0.115210093	0.003395826	0.047401679	0.046954828	0.015769633	0.000889564	0.015803652	0.544009036	0.003039493	0.068329711
K00990 [protein-PII] uridylyltransferase [EC:2.7.7.59]	0.041875609	1.133608022	0.86046062	0.033931184	0.434035103	0.350790116	0.2185325	0.009657144	0.015833346	0.686158911	0.024601624	0.068378771
K06206 sugar fermentation stimulation protein A	-0.011185625	0.472128646	0.497475734	0.025966801	0.293781133	0.202869161	0.667080047	0.109540175	0.015863352	0.907043902	0.188006524	0.068381
K10532 heparan-alpha-glucosaminide N-acetyltransferase [EC:2.3.1.78]	-0.023628116	-2.451513243	-1.54698973	0.039257307	0.565772782	0.630976779	0.54790449	2.2794E-05	0.015882587	0.859956636	0.000113937	0.068381
K11733 lysine-specific permease	-0.025633823	0.470194034	1.658372823	0.065292492	0.835847916	0.67644887	0.695013247	0.574351307	0.015888904	0.911268461	0.668939788	0.068381
K02469 DNA gyrase subunit A [EC:5.99.1.3]	-0.008941312	-0.311651746	-0.133158357	0.004048979	0.056112441	0.054360084	0.02830596	8.38848E-08	0.015973505	0.548587946	8.07852E-07	0.068586831
K02764 PTS system, D-glucosamine-specific IIB component [EC:2.7.1.69]	-0.037287882	-0.650626913	0.480521203	0.021176021	0.259444894	0.19623663	0.079718615	0.01290666	0.016010342	0.598128742	0.03152236	0.068586831
K02765 PTS system, D-glucosamine-specific IIC component	-0.037287882	-0.650626913	0.480521203	0.021176021	0.259444894	0.19623663	0.079718615	0.01290666	0.016010342	0.598128742	0.03152236	0.068586831
K04079 molecular chaperone HtpG	-0.01274427	-0.752031747	-0.256744193	0.00762121	0.106251146	0.104837519	0.095971959	2.15637E-11	0.01599818	0.612091708	6.32819E-10	0.068586831
K11540 carbamoyl-phosphate synthase / aspartate carbamoyltransferase / dihydroorotase [EC:2.1.3.2 3.5.2.3 6.3.5.5]	-0.063578169	-2.743433508	-1.052897437	0.047850541	0.578924153	0.430622683	0.185394757	3.95832E-06	0.016163077	0.662603711	2.40271E-05	0.069161637
K03814 monofunctional biosynthetic peptidoglycan transglycosylase [EC:2.4.2.-]	0.003094632	0.005482115	-0.323753093	0.008331271	0.119830593	0.132500423	0.710678536	0.963553878	0.016232876	0.917955986	0.973479345	0.069380651
K03098 outer membrane lipoprotein Blc	0.065113543	-0.447384287	-1.38867263	0.050239842	0.663011819	0.568542241	0.196379505	0.500560466	0.016271036	0.670715227	0.603555114	0.069454239
K06903	-0.040427468	0.8125295	-1.531521816	0.052040504	0.700264897	0.627125157	0.438123672	0.247237034	0.016287364	0.796821406	0.352480531	0.069454239
K04575 amyotrophic lateral sclerosis 2 (juvenile)	0.019494144	-1.995488706	-1.651613893	0.048897244	0.68268716	0.676693299	0.690537228	0.003846699	0.016347899	0.911268461	0.010977524	0.06963271
K01152 type I restriction enzyme [EC:3.1.21.3]	-0.087549776	-2.618346662	-1.349572467	0.051262281	0.666020817	0.553655343	0.089136548	0.000114705	0.016482831	0.612091708	0.000493084	0.069982605
K03699 putative hemolysin	-0.004819708	-0.440747807	-0.173060623	0.004913518	0.069288235	0.070999652	0.327766922	1.23309E-09	0.016486377	0.749900133	1.98414E-08	0.069982605
K08289 phosphoribosylglycinamide formyltransferase 2 [EC:2.1.2.2]	0.010253924	-0.520228142	-0.433979306	0.015092284	0.201783003	0.178020157	0.497623139	0.010616876	0.016472409	0.831484565	0.026645856	0.069982605
K06166 PhnG protein	0.050889378	1.464273844	1.854020754	0.064754736	0.864825928	0.761097554	0.43282429	0.091911128	0.016551203	0.796821406	0.162732908	0.070177855
K00174 2-oxoglutarate ferredoxin oxidoreductase subunit alpha [EC:1.2.7.3]	-0.030326679	-1.989353489	-0.637006912	0.02110808	0.286362378	0.261648076	0.152281976	4.60234E-11	0.016611327	0.650383114	1.19118E-09	0.070272262
K01736 chorismate synthase [EC:4.2.3.5]	-0.003072282	-0.263414498	-0.094707296	0.003302115	0.044134431	0.038907539	0.353233236	1.0072E-08	0.016630034	0.758547925	1.24712E-07	0.070272262
K03782 catalase/peroxidase [EC:1.11.1.6]	0.036519109	0.968043086	2.149299463	0.074999109	1.00209402	0.882800228	0.626817736	0.335145223	0.016609408	0.894391157	0.444672925	0.070272262
K01457 allophanate hydrolase [EC:3.5.1.54]	0.015969328	-0.74075852	0.849120607	0.04066809	0.481587319	0.348938728	0.694958082	0.125514783	0.016661553	0.911268461	0.208093237	0.070292633
K01591 orotidine-5'-phosphate decarboxylase [EC:4.1.1.23]	-0.005650053	-0.292584153	-0.109153895	0.003668204	0.049572898	0.044860516	0.124998151	1.42401E-08	0.016672575	0.632972976	1.67422E-07	0.070292633
K04023 ethanolamine transporter	0.010352701	-0.581709593	1.028868501	0.036784034	0.487949474	0.423040085	0.778645851	0.234547343	0.016720552	0.934923586	0.338689634	0.070335774
K09128 hypothetical protein	0.033504464	-3.083891125	-1.711173725	0.057380609	0.776038772	0.703575972	0.559915104	9.72058E-05	0.016719391	0.865932455	0.000423231	0.070335774
K00721 dolichol-phosphate mannosyltransferase [EC:2.4.1.83]	-0.034153911	-1.63233512	-0.465040911	0.018245585	0.234595374	0.191320025	0.062610646	4.31694E-11	0.016781114	0.587771242	1.12512E-09	0.07035232
K02822 PTS system, ascorbate-specific IIB component [EC:2.7.1.69]	-0.001401101	1.441589583	1.034196892	0.048207932	0.57822144	0.425430288	0.976841379	0.013434132	0.016770319	0.991202783	0.032491246	0.07035232
K07000	0.022148754	1.346847261	1.969913449	0.073147379	0.958610816	0.8103911	0.762344847	0.161499083	0.016775788	0.932214225	0.254613825	0.07035232
K05362 UDP-N-acetylmuramoyl-L-alanyl-D-glutamate-L-lysine ligase [EC:6.3.2.7]	-0.043240951	0.02331952	1.082651982	0.051868453	0.614676475	0.445754937	0.405416604	0.969773254	0.016864046	0.780760984	0.978966662	0.07062056
K00677 UDP-N-acetylglucosamine acyltransferase [EC:2.3.1.129]	-0.003982704	-0.241198999	-0.323952373	0.007600069	0.111231194	0.13349215	0.60080662	0.031248563	0.016954495	0.881577273	0.06714712	0.070760674
K02939 large subunit ribosomal protein L9	0.021871299	0.04043215	-0.260363629	0.015110332	0.162416657	0.10730789	0.149264904	0.803649791	0.016973448	0.647298745	0.855527784	0.070760674
K05997 Fe-S cluster assembly protein SufA	0.029208181	1.026912368	1.609425178	0.060273043	0.788015171	0.663040816	0.628466775	0.19394607	0.016928579	0.89475005	0.293359173	0.070760674
K10540 methyl-galactoside transport system substrate-binding protein	-0.018709588	0.112299876	0.516292308	0.02538118	0.297281439	0.212731479	0.461857472	0.705993319	0.016945008	0.816423266	0.779021881	0.070760674
K05590 ATP-dependent RNA helicase SrmB [EC:2.7.7.-]	-0.042074746	0.846578228	1.014835114	0.042396739	0.532890026	0.418439355	0.322141984	0.113642792	0.017019353	0.74572868	0.193223852	0.07087277
K07121	0.085322232	1.441007837	1.672549098	0.060688904	0.802125189	0.690031704	0.161233127	0.07385421	0.017082074	0.654648874	0.136267295	0.071054563
K07504 hypothetical protein	-0.039956533	-0.48183117	-1.336227289	0.045059901	0.609093126	0.551513838	0.376231874	0.429799615	0.017128245	0.766657296	0.535919426	0.071167189
K01448 N-acetylmuramoyl-L-alanine amidase [EC:3.5.1.28]	0.000821214	-0.096209304	0.092417226	0.00330748	0.043924155	0.038174619	0.804152808	0.029599658	0.017214346	0.940407128	0.064466152	0.071425047
K05838 putative thioredoxin	0.023556936	1.067143069	0.680665019	0.031137973	0.377298226	0.28119815	0.450176966	0.00513146	0.017228634	0.808972784	0.01416663	0.071425047
K03081 3-dehydro-L-gulonate-6-phosphate decarboxylase [EC:4.1.1.85]	0.02717337	1.955185435	1.878450959	0.065745759	0.879382839	0.776559793	0.679801349	0.027257098	0.017302654	0.910280246	0.060047967	0.071652212
K07223 putative iron-dependent peroxidase	-0.006569176	0.203308459	0.626057229	0.021889198	0.292890637	0.258869577	0.764389823	0.488358689	0.017325691	0.933141458	0.591329706	0.071667982
K02481 two-component system, NtrC family, response regulator	-0.012291818	-1.455583188	-0.59892269	0.017623239	0.247004695	0.247928715	0.486275313	1.49344E-08	0.017448619	0.82416921	1.74485E-07	0.071996927
K03074 preprotein translocase SecF subunit	-0.008333885	-0.29193252	-0.202785832	0.005123055	0.074099385	0.083970738	0.105291608	0.000111023	0.017482484	0.626941543	0.000478917	0.071996927
K05945	-0.024950653	0.092073394	-1.448435184	0.040831921	0.577868554	0.599743364	0.541822328	0.873559843	0.017476435	0.857846991	0.911774672	0.071996927
K07263 zinc protease [EC:3.4.99.-]	-0.024709207	-1.722051258	-0.665314762	0.019529953	0.273888646	0.275443908	0.207203351	1.84066E-09	0.017461208	0.67843323	2.77739E-08	0.071996927
K00876 uridine kinase [EC:2.7.1.48]	-0.011508462	-0.525608835	-0.258128707	0.007033095	0.100269324	0.106965212	0.103268415	3.86096E-07	0.017562331	0.624777726	3.06819E-06	0.072245925
K00652 8-amino-7-oxononanoate synthase [EC:2.3.1.47]	-0.020352743	-0.776103643	-0.476707816	0.016596617	0.222566966	0.197727204	0.221452022	0.000594674	0.017665829	0.68779012	0.002129059	0.072352248
K03671 thioredoxin 1	-0.009661472	-0.352200803	-0.178387187	0.005054286	0.071470168	0.073952454	0.057296568	1.68362E-06	0.017608628	0.581864599	1.14714E-05	0.072352248
K04015 formate-dependent nitrate reductase complex, transmembrane protein	0.030323699	0.337193988	1.344087342	0.048294908	0.641347381	0.55735721	0.530760783	0.599610587	0.017638378	0.849834872	0.691444511	0.072352248
K05345 putative cyclase [EC:4.6.1.-]	-0.033290795	-0.432500715	1.14474761	0.048845707	0.610281526	0.474808054	0.496274425	0.479302525	0.017664349	0.830387959	0.583015833	0.072352248
K07739 elongator complex protein 3 [EC:2.3.1.48]	-0.018661004	-1.628695745	-1.220535949	0.059538485	0.702166598	0.506364394	0.754266909	0.021327361	0.017690871	0.929358821	0.048725544	0.072375275
K02774 PTS system, galactitol-specific IIB component [EC:2.7.1.69]	0.001097475	0.1574558	1.096927497	0.051312112	0.616922454	0.455250701	0.982956274	0.798796903	0.017731661	0.993620296	0.851577819	0.072383242
K07592 LysR family transcriptional regulator, tdc operon transcriptional activator	-0.019564128	1.029505246	1.996414127	0.066759329	0.905994185	0.828509332	0.769769804	0.257114993	0.01772505	0.934413882	0.363074154	0.072383242
K07257 spore coat polysaccharide biosynthesis protein SpsF	-0.061808693	-2.372897298	-1.857096113	0.045318765	0.659823004	0.771305109	0.174070029	0.000402448	0.017813164	0.659410239	0.001504437	0.072597912
K07290 hypothetical protein	0.015601634	0.109595271	2.268075164	0.072234221	0.993640472	0.942081593	0.829207733	0.912279404	0.017823206	0.950617416	0.938725936	0.072597912
K07119	0.105274699	0.768398992	1.902635237	0.070679768	0.929453133	0.791201176	0.137866532	0.409333217	0.017951584	0.647298745	0.51749827	0.073040997
K03307 solute:Na+ symporter, SSS family	-0.002997959	0.017751249	0.090527491	0.003129286	0.042090429	0.037656522	0.339147813	0.673645659	0.017984621	0.753460191	0.750795527	0.073055805
K07458 DNA mismatch endonuclease, patch repair protein [EC:3.1.-.-]	-0.021027184	-0.596755154	-0.532451561	0.022913209	0.285648887	0.221502116	0.359834826	0.037901475	0.017994427	0.763404242	0.078520733	0.073055805
K01407 protease III [EC:3.4.24.55]	0.059600761	1.095729932	2.033295637	0.077152851	1.007724825	0.846292661	0.440685483	0.278137186	0.018051775	0.798073272	0.385216385	0.073138258
K03471 ribonuclease HIII [EC:3.1.26.4]	0.03081157	0.096626335	-1.112824937	0.053394261	0.635483634	0.463186022	0.564518562	0.879292179	0.018053984	0.865932455	0.916164929	0.073138258
K02742 SprT protein	-0.017816214	1.243554226	1.818486846	0.062004803	0.837577579	0.757139434	0.774138363	0.139121916	0.018089428	0.934923586	0.226323605	0.073202279
K01187 alpha-glucosidase [EC:3.2.1.20]	-0.006090774	-0.404856697	-0.227430112	0.005910132	0.085131547	0.094726612	0.303930459	3.67225E-06	0.018130424	0.736800616	2.25885E-05	0.0732886
K02027 multiple sugar transport system substrate-binding protein	0.003115597	0.262358217	0.343645669	0.011605037	0.157244653	0.143226342	0.788601613	0.096712431	0.018205161	0.937025303	0.169745057	0.073510982
K09457 7-cyano-7-deazaguanine reductase [EC:1.7.1.13]	-0.033749964	1.199401774	0.891735061	0.035657714	0.457536511	0.371786781	0.344982319	0.009396669	0.018243156	0.757275905	0.024036639	0.073584678
K01142 exodeoxyribonuclease III [EC:3.1.11.2]	-0.001268768	-0.114673284	-0.122611403	0.005037706	0.064025437	0.051182129	0.801399924	0.074724098	0.018381333	0.93999057	0.137393545	0.074061867
K05876 methyl-accepting chemotaxis protein III, ribose and galactose sensor receptor	0.006821289	0.925954755	1.909409168	0.072799014	0.950418297	0.797446131	0.925436574	0.331048244	0.018437632	0.978305199	0.440648859	0.074135596
K07056	-0.002641151	-0.189058348	-0.108249271	0.003156554	0.044423974	0.045209961	0.403701168	3.139E-05	0.018439414	0.780760984	0.000152062	0.074135596
K02763 PTS system, D-glucosamine-specific IIA component [EC:2.7.1.69]	-0.03737089	-0.57860629	0.46804038	0.02112919	0.258775662	0.195631653	0.078398086	0.026407928	0.018530515	0.598128742	0.058549881	0.074421584
K02667 two-component system, NtrC family, response regulator PilR	0.004787861	-1.466197568	-0.607410618	0.023233546	0.303235281	0.254286053	0.83693172	2.56858E-06	0.018711323	0.951443033	1.64997E-05	0.074825215
K02926 large subunit ribosomal protein L4	-0.001487111	-0.204409989	-0.102550148	0.003878226	0.050803102	0.0429112	0.70177294	7.99876E-05	0.018656819	0.911646244	0.000351964	0.074825215
K03569 rod shape-determining protein MreB and related proteins	-0.011141807	-0.295324168	-0.155431457	0.00571005	0.075520006	0.065057964	0.052355857	0.000124302	0.018690489	0.578923154	0.000529454	0.074825215
K11179 tRNA 2-thiouridine synthesizing protein E [EC:2.8.1.-]	-0.03975981	1.262170628	1.590879696	0.057849988	0.767645704	0.666000952	0.492657333	0.101629032	0.01871062	0.82912079	0.176913312	0.074825215
K07676 two-component system, NarL family, sensor histidine kinase RcsD [EC:2.7.13.3]	0.066527189	1.903150281	2.099380315	0.079026394	1.037039262	0.879043102	0.400837934	0.067893932	0.018732247	0.77962534	0.128121865	0.074828601
K07497 putative transposase	0.016112615	0.394791588	0.335955494	0.010501853	0.145461462	0.140694741	0.126469886	0.007198638	0.018752704	0.635246989	0.019068461	0.074830116
K02050 sulfonate/nitrate/taurine transport system permease protein	0.00238041	0.345126207	0.412734256	0.017729243	0.221832001	0.172970086	0.893321925	0.121261432	0.018833657	0.96957616	0.202755207	0.074867494
K02064 thiamine transport system substrate-binding protein	-0.012717953	1.025966855	1.910495839	0.061862362	0.84936094	0.801050119	0.83731451	0.228433531	0.018890489	0.951443033	0.332127135	0.074867494
K03215 RNA methyltransferase, TrmA family [EC:2.1.1.-]	0.004199143	0.67644174	0.711756642	0.029732107	0.376084344	0.298309794	0.887821565	0.073511051	0.018843116	0.967591987	0.135968082	0.074867494
K03837 serine transporter	0.098906564	1.667393432	1.804129677	0.061431216	0.8318598	0.756529754	0.108891783	0.046309899	0.018902417	0.628104979	0.093447208	0.074867494
K03923 modulator of drug activity B	-0.00711633	0.647409811	1.45195897	0.058265658	0.748099439	0.608570336	0.902908169	0.387803492	0.018848566	0.97115579	0.49839435	0.074867494
K04030 ethanolamine utilization protein EutQ	-0.086550152	0.754118979	1.355026031	0.055614248	0.708298776	0.568207434	0.12115236	0.288238659	0.018902686	0.631595609	0.395969584	0.074867494
K09823 Fur family transcriptional regulator, zinc uptake regulator	0.111625358	0.876659021	2.005532487	0.072079739	0.960314538	0.840530915	0.122974675	0.362348614	0.01883992	0.63181574	0.471698668	0.074867494
K00147 glutamate-5-semialdehyde dehydrogenase [EC:1.2.1.41]	-0.006175192	-0.239947722	-0.089194844	0.003509636	0.045400595	0.037435241	0.079949365	3.13778E-07	0.019004811	0.598128742	2.58728E-06	0.075192072
K01867 tryptophanyl-tRNA synthetase [EC:6.1.1.2]	-0.004125476	-0.034127971	-0.08941333	0.0030982	0.041778037	0.037604935	0.184444396	0.414918268	0.0192477	0.661887569	0.522256125	0.076072297
K00574 cyclopropane-fatty-acyl-phospholipid synthase [EC:2.1.1.79]	-0.042836283	1.245546734	0.726173646	0.031968694	0.396822235	0.305747616	0.181711387	0.001940321	0.019377918	0.659410239	0.006041416	0.076505826
K07011	-0.008532732	-0.831857994	-0.29284369	0.007929764	0.113575492	0.123399337	0.283144632	5.06236E-12	0.019474453	0.726631245	1.73096E-10	0.076805596
K00765 ATP phosphoribosyltransferase [EC:2.4.2.17]	-0.00960758	-0.443425452	-0.168150885	0.005882821	0.079175424	0.070938572	0.103934046	6.64752E-08	0.019612989	0.624777726	6.50271E-07	0.077188606
K00869 mevalonate kinase [EC:2.7.1.36]	0.04800335	1.039713089	1.523258495	0.058399783	0.7635906	0.642600187	0.412021556	0.1747798	0.019608588	0.786221787	0.270292246	0.077188606
K02556 chemotaxis protein MotA	-0.009982264	-0.719003411	0.664546311	0.030212885	0.370425077	0.280451173	0.741428961	0.053593886	0.019653817	0.926630446	0.105570595	0.077267696
K00021 3-hydroxy-3-methylglutaryl-CoA reductase [EC:1.1.1.34]	0.069851874	-0.268879792	1.316879514	0.054494482	0.693985827	0.556655563	0.201320741	0.698820836	0.019849154	0.674750362	0.772162838	0.07795342
K00130 betaine-aldehyde dehydrogenase [EC:1.2.1.8]	-0.009260245	0.853794076	0.894736921	0.041274701	0.503636857	0.378839944	0.8226981	0.091508764	0.02004906	0.949861159	0.162174591	0.078495034
K02528 dimethyladenosine transferase [EC:2.1.1.-]	-0.001763155	-0.165413834	-0.079312536	0.00304119	0.039808325	0.033574124	0.562699163	4.72889E-05	0.020021884	0.865932455	0.000218396	0.078495034
K09908 hypothetical protein	0.02726658	1.617600868	1.861850462	0.064192807	0.868559187	0.788332558	0.671446014	0.063944043	0.020050247	0.908011356	0.122215102	0.078495034
K00054 hydroxymethylglutaryl-CoA reductase [EC:1.1.1.88]	0.016112229	-0.047291373	1.327791371	0.057532104	0.720879844	0.563324086	0.779709966	0.94775687	0.020292036	0.934923586	0.963526966	0.079275072
K07084	-0.014419524	-0.850624406	0.837977616	0.034200269	0.438339763	0.355483056	0.673733537	0.053650438	0.020280234	0.908887702	0.105572957	0.079275072
K03635 molybdenum cofactor biosynthesis protein E	0.04520282	1.005077827	1.201992355	0.047819666	0.618695866	0.510302412	0.345603937	0.105766879	0.020375774	0.757275905	0.182750653	0.079518859
K07130	0.009065944	-0.883771046	0.606776418	0.027564398	0.339013031	0.25778496	0.742558673	0.009791795	0.020461324	0.926630446	0.024842764	0.079721915
K09862 hypothetical protein	0.017463954	0.753834722	1.5387009	0.056479409	0.750737894	0.653756219	0.757468955	0.316473947	0.020470586	0.930469984	0.425044469	0.079721915
K02030 polar amino acid transport system substrate-binding protein	0.001422865	0.138444971	0.17452244	0.007255014	0.092427194	0.074184151	0.844704647	0.135665677	0.020526719	0.954582866	0.22176578	0.079857077
K01417	0.000779912	0.030517714	-0.096017372	0.002838518	0.039988044	0.040835679	0.783770603	0.446217909	0.020592016	0.936254178	0.552326186	0.080027576
K05964 holo-ACP synthase [EC:2.7.7.61]	-0.014531633	0.658578176	0.950934014	0.04106951	0.516102994	0.405128863	0.723821131	0.203343985	0.020806692	0.92024032	0.304341966	0.080777648
K00351 Na+-transporting NADH:ubiquinone oxidoreductase subunit F [EC:1.6.5.-]	0.008149228	-0.404889878	-0.682353047	0.020388183	0.286655226	0.290760686	0.689781155	0.159293939	0.020830672	0.911268461	0.25201398	0.080786591
K01174 micrococcal nuclease [EC:3.1.31.1]	0.015890608	0.502456452	1.449597681	0.056080342	0.733584124	0.617880863	0.777184361	0.494141079	0.020868138	0.934923586	0.597360947	0.080847765
K03737 putative pyruvate-flavodoxin oxidoreductase [EC:1.2.7.-]	-0.0124699	-0.650335542	-0.198026459	0.007185267	0.095959338	0.084444203	0.084122441	1.21517E-10	0.020922501	0.605650184	2.7448E-09	0.080974208
K07274 outer membrane protein	0.073812963	0.742729816	1.874710649	0.072723342	0.95072921	0.799846296	0.311281852	0.435552216	0.020987422	0.738947428	0.542366558	0.081141205
K00108 choline dehydrogenase [EC:1.1.99.1]	0.062891671	0.999543608	1.923368383	0.068607516	0.921375052	0.821298777	0.360357798	0.279236793	0.021093137	0.763404242	0.386041347	0.08146541
K01465 dihydroorotase [EC:3.5.2.3]	-0.002339452	-0.16767366	-0.0677568	0.003262688	0.039231659	0.028954747	0.474151012	2.91265E-05	0.021188147	0.821588156	0.000142647	0.081747645
K01921 D-alanine-D-alanine ligase [EC:6.3.2.4]	-0.000595601	0.01205743	-0.077428409	0.002551726	0.03504969	0.033095087	0.815669755	0.731183283	0.021216084	0.94763129	0.799859141	0.08177078
K01185 lysozyme [EC:3.2.1.17]	0.00472086	1.33604865	0.803739878	0.025656732	0.355366523	0.343705132	0.854190361	0.000220578	0.021276313	0.957301263	0.000877701	0.081833663
K06076 long-chain fatty acid transport protein	0.027649019	0.615766372	1.00054951	0.043511963	0.546084529	0.42779459	0.525836631	0.260774456	0.021254859	0.84711282	0.366895583	0.081833663
K00602 phosphoribosylaminoimidazolecarboxamide formyltransferase / IMP cyclohydrolase [EC:2.1.2.3 3.5.4.10]	0.000934738	0.110037689	-0.081669484	0.003395166	0.04335527	0.034936916	0.783345494	0.011872531	0.021321209	0.936046379	0.029460003	0.081837431
K04014 formate-dependent nitrite reductase, Fe-S protein	0.026940222	-0.16972533	0.931896071	0.043690297	0.531754707	0.398632284	0.538154635	0.749907486	0.021315452	0.854653585	0.81365508	0.081837431
K01521 CDP-diacylglycerol pyrophosphatase [EC:3.6.1.26]	0.062790316	0.598026353	2.005055058	0.072569626	0.971011214	0.858193827	0.387893113	0.538640694	0.021389539	0.773255574	0.638356398	0.082015238
K02821 PTS system, ascorbate-specific IIA component [EC:2.7.1.69]	0.064271676	0.988156648	1.045530999	0.046968535	0.58233207	0.447916298	0.172649551	0.091198026	0.021506794	0.659410239	0.161777745	0.082244021
K05804 right origin-binding protein	0.045940326	0.612131705	1.291411961	0.048001092	0.637136776	0.553115168	0.339633249	0.337780771	0.021474811	0.753460191	0.447532504	0.082244021
K06896	0.009828061	-0.233829906	-0.352257907	0.008686065	0.126901971	0.150921142	0.259145879	0.066796771	0.021515406	0.712794605	0.126371353	0.082244021
K01875 seryl-tRNA synthetase [EC:6.1.1.11]	-0.005380805	-0.254049153	-0.108686383	0.003380636	0.047165469	0.046644944	0.112966498	1.92009E-07	0.021733157	0.629871124	1.68777E-06	0.082900805
K02790 PTS system, maltose and glucose-specific IIB component [EC:2.7.1.69]	0.016786773	1.038988981	0.603769809	0.028067528	0.343378811	0.259206862	0.550427559	0.002789685	0.021776197	0.859956636	0.008291194	0.082900805
K02791 PTS system, maltose and glucose-specific IIC component	0.016786773	1.038988981	0.603769809	0.028067528	0.343378811	0.259206862	0.550427559	0.002789685	0.021776197	0.859956636	0.008291194	0.082900805
K02823 dihydroorotate dehydrogenase electron transfer subunit	-0.021930147	-1.064100538	-0.273930508	0.009446004	0.128301426	0.117583014	0.021211435	1.3112E-14	0.021755235	0.544009036	1.80204E-12	0.082900805
K01908 propionyl-CoA synthetase [EC:6.2.1.17]	0.046495244	-1.182892762	1.812998358	0.065195585	0.875007468	0.778825637	0.476535082	0.177872445	0.021855464	0.821588156	0.274216543	0.08311767
K00945 cytidylate kinase [EC:2.7.4.14]	-0.003720293	-0.199241949	-0.127068536	0.003489493	0.050043428	0.054660028	0.287583961	9.44005E-05	0.022030574	0.729243037	0.00041198	0.083616822
K07186 membrane protein	0.105123708	1.256693679	1.733224864	0.064139923	0.853690121	0.745572919	0.102715803	0.14249838	0.022031585	0.624777726	0.23072706	0.083616822
K04046 hypothetical chaperone protein	0.029440519	1.100507406	1.92225861	0.070030763	0.936737039	0.827288759	0.674627431	0.241392877	0.02209429	0.908887702	0.346160543	0.083699769
K07736 CarD family transcriptional regulator	-0.038845829	-1.700922825	-0.850226556	0.040209654	0.488846524	0.365926264	0.335114298	0.000610832	0.022098356	0.752845684	0.002182715	0.083699769
K01782 3-hydroxybutyryl-CoA epimerase [EC:5.1.2.3]	0.015847277	0.342224097	1.365723525	0.056095036	0.72120918	0.588109325	0.777832529	0.635626232	0.022169061	0.934923586	0.719180014	0.083882324
K05812 conserved hypothetical protein	0.055611414	1.433486663	1.931775936	0.068086843	0.920272732	0.833087256	0.41498444	0.120815842	0.022360857	0.787899647	0.202373323	0.084522225
K06202 CyaY protein	0.013482389	1.594602742	1.495960418	0.061451223	0.790515954	0.645269088	0.826551686	0.04495102	0.022387088	0.949861159	0.091000789	0.084535642
K01878 glycyl-tRNA synthetase alpha chain [EC:6.1.1.14]	-0.047739969	0.944411125	0.659995263	0.028295491	0.358317945	0.284741228	0.093050905	0.009023508	0.022413873	0.612091708	0.023225563	0.084551116
K04019 ethanolamine utilization protein EutA	-0.015938036	0.479160131	0.863619594	0.035332908	0.455340771	0.372872695	0.652395944	0.293866199	0.022513198	0.904805369	0.401171825	0.08483993
K03076 preprotein translocase SecY subunit	-0.003433461	-0.066738919	-0.081210649	0.002678464	0.036887064	0.03508752	0.201299232	0.071837947	0.022604648	0.674750362	0.133876126	0.085098507
K00012 UDPglucose 6-dehydrogenase [EC:1.1.1.22]	-0.015860734	-0.761730033	-0.287388568	0.010576596	0.141231934	0.124246972	0.135218183	1.85433E-07	0.02268876	0.647298745	1.6377E-06	0.085328968
K00342 NADH dehydrogenase I subunit M [EC:1.6.5.3]	-0.018467722	-1.094785449	-0.602750755	0.017722178	0.250896716	0.26071639	0.298578143	2.0069E-05	0.022754054	0.73439801	0.000101749	0.085476615
K01154 type I restriction enzyme, S subunit [EC:3.1.21.3]	-0.012406633	-0.563431589	-0.248274741	0.007650094	0.107171957	0.10740589	0.106354679	3.58778E-07	0.022773888	0.626941543	2.90058E-06	0.085476615
K06920 queuosine biosynthesis protein QueC	-0.005917001	0.009856928	-0.169085905	0.004990129	0.070595896	0.073170155	0.237064501	0.88909037	0.022813905	0.694555826	0.923019445	0.085540667
K02377 GDP-L-fucose synthase [EC:1.1.1.271]	-0.025731408	-1.51182561	-0.59986669	0.018620285	0.260450168	0.259697218	0.168470037	2.3567E-08	0.0228708	0.657698654	2.62977E-07	0.08566781
K02414 flagellar hook-length control protein FliK	0.111002978	0.046855275	1.859838521	0.07274077	0.953374573	0.806120705	0.128512597	0.960849048	0.023028037	0.635639152	0.972233118	0.086104836
K05798 LysR family transcriptional regulator, transcriptional activator for leuABCD operon	-0.049201137	0.586935516	1.931465172	0.077857009	1.0100102	0.837201606	0.528111941	0.561783825	0.023033679	0.848028092	0.65800387	0.086104836
K00606 3-methyl-2-oxobutanoate hydroxymethyltransferase [EC:2.1.2.11]	-0.015225893	-0.756483855	-0.336220879	0.014708639	0.185202844	0.145832329	0.301781649	6.279E-05	0.023121798	0.736579214	0.00028195	0.086268458
K05799 GntR family transcriptional regulator, transcriptional repressor for pyruvate dehydrogenase complex	-0.003825294	0.909757708	0.67873853	0.03346419	0.400820523	0.294400091	0.909101224	0.024238894	0.023123743	0.974899703	0.054159688	0.086268458
K06219 S-adenosylmethionine-dependent methyltransferase	0.031762916	1.340609425	1.818709141	0.067505476	0.90045239	0.79025287	0.63846934	0.138035583	0.023361409	0.899341919	0.225146003	0.08706797
K07059	-0.092696917	-2.073402157	-0.924270549	0.035548472	0.468927962	0.401749892	0.009771709	1.57129E-05	0.023409255	0.544009036	8.17904E-05	0.087159133
K01218 mannan endo-1,4-beta-mannosidase [EC:3.2.1.78]	-0.01839004	-3.819614987	-1.208140363	0.034788466	0.495239186	0.525313708	0.597624105	4.87836E-13	0.023454323	0.881577273	2.79718E-11	0.087239782
K11472 glycolate oxidase FAD binding subunit	-0.003537352	-0.164900973	1.805238825	0.073682958	0.953155445	0.785918677	0.961755702	0.862813872	0.023623571	0.98745551	0.902781387	0.087781703
K02004	-0.006767709	-0.433915408	-0.19065169	0.005762343	0.081219196	0.083087147	0.241536284	2.37687E-07	0.023764925	0.69930563	2.02948E-06	0.088131219
K02056 simple sugar transport system ATP-binding protein [EC:3.6.3.17]	-0.011912238	0.118191336	0.38593094	0.017552947	0.218044918	0.168185964	0.498109335	0.58835848	0.023760823	0.831604262	0.681844544	0.088131219
K01803 triosephosphate isomerase (TIM) [EC:5.3.1.1]	-0.006197877	-0.120235167	-0.100441699	0.003704552	0.049564747	0.0437986	0.095807738	0.016118564	0.023844612	0.612091708	0.038214943	0.088338835
K08070 2-alkenal reductase [EC:1.3.1.74]	-0.005019576	-0.369415894	-0.160765638	0.004859365	0.068507678	0.070139485	0.302806295	1.86469E-07	0.023915063	0.736800616	1.64296E-06	0.088511855
K02221 YggT family protein	-0.039223104	1.575815056	0.889984842	0.038509233	0.488089554	0.388425766	0.309594495	0.001443857	0.02396442	0.738465887	0.004647024	0.088606542
K02569 cytochrome c-type protein NapC	-0.059626603	-0.202888021	1.549475399	0.059633727	0.787730258	0.676836231	0.318519061	0.796998498	0.024082826	0.742737747	0.850419708	0.088892146
K05968	-0.022699037	-0.825181988	-0.583485556	0.020262473	0.276025698	0.254888132	0.263886743	0.003127604	0.024089366	0.713908469	0.009149593	0.088892146
K04516 chorismate mutase [EC:5.4.99.5]	-0.005585249	-1.587460233	-0.932815542	0.019863512	0.297150039	0.407749407	0.778848162	2.37961E-07	0.024177802	0.934923586	2.02948E-06	0.089071296
K09476 outer membrane pore protein F	0.070070523	0.81449676	1.948603799	0.076571794	1.004858316	0.851816302	0.361190924	0.418536697	0.024185713	0.76369787	0.525214232	0.089071296
K03431 phosphoglucosamine mutase [EC:5.4.2.10]	-0.018575077	-0.091518962	0.349576598	0.018062206	0.212537142	0.152878326	0.304947246	0.667199252	0.024243468	0.736924914	0.746518047	0.089195859
K11384 two-component system, NtrC family, response regulator AlgB	-0.046854295	-2.378984057	-1.100021916	0.039465762	0.533006068	0.481578691	0.23648452	1.31589E-05	0.024391307	0.694555826	6.96638E-05	0.089651282
K01444 N4-(beta-N-acetylglucosaminyl)-L-asparaginase [EC:3.5.1.26]	0.056301192	-0.747419426	1.188880955	0.057491039	0.697723502	0.521084259	0.328556736	0.285297494	0.024553073	0.750785379	0.392652791	0.09007226
K06120 glycerol dehydratase large subunit [EC:4.2.1.30]	-0.042061631	-0.664787481	0.862007656	0.040681406	0.498882256	0.377819297	0.302359181	0.18412235	0.024554177	0.736800616	0.282048498	0.09007226
K00870 protein kinase [EC:2.7.1.37]	-0.030289464	-0.461909989	-0.925898953	0.040237403	0.51001188	0.405895795	0.452431838	0.36614067	0.02457928	0.809825133	0.476468672	0.090075688
K00056 tartrate dehydrogenase [EC:1.1.1.93]	-0.01968008	-0.215308929	1.308297983	0.051036939	0.672103322	0.573806285	0.700179826	0.749020842	0.024646249	0.911481038	0.812929726	0.09014642
K06917 tRNA 2-selenouridine synthase [EC:2.9.1.-]	-0.076631507	1.839807103	1.57330942	0.069576895	0.87617333	0.690041102	0.271986414	0.036938662	0.024646955	0.717405071	0.076910834	0.09014642
K02024 maltoporin	0.115387592	1.62502291	1.949640872	0.078959407	1.02696225	0.85542393	0.145413187	0.115072525	0.024700566	0.647298745	0.195031969	0.090253931
K10852 isopenicillin-N N-acyltransferase [EC:2.3.1.164]	-0.02531542	-3.020441678	-1.715384955	0.037381927	0.557923415	0.753142346	0.499017963	1.6793E-07	0.024794022	0.831777524	1.5045E-06	0.090506678
K01181 endo-1,4-beta-xylanase [EC:3.2.1.8]	-0.046026301	-2.921704322	-0.800658348	0.028801342	0.38903949	0.351640219	0.111532948	1.66692E-12	0.02483808	0.629871124	7.0598E-11	0.090578789
K08348 formate dehydrogenase-N, alpha subunit [EC:1.2.1.2]	0.030991844	0.688043508	1.778545337	0.068180953	0.90416793	0.783386723	0.649900491	0.447529378	0.025249369	0.904110766	0.553581809	0.091988657
K00373 nitrate reductase 1, delta subunit [EC:1.7.99.4]	-0.012633443	1.104383073	1.831778976	0.059512221	0.82685422	0.807239282	0.832092031	0.183111361	0.025320996	0.95090961	0.280846108	0.092082564
K06183 ribosomal small subunit pseudouridine synthase A [EC:5.4.99.12]	0.006473708	0.157298914	0.421097441	0.021676188	0.256425958	0.185576358	0.7654984	0.540257086	0.025324558	0.93337436	0.639421455	0.092082564
K03810 virulence factor	0.061714618	2.325194012	1.486449529	0.06855319	0.850779387	0.655336359	0.369021461	0.006810776	0.025381865	0.76369787	0.01818321	0.092200987
K07474 phage terminase small subunit	-0.017420838	0.877870065	0.779517532	0.04237494	0.488598676	0.343816235	0.681409781	0.073818752	0.025443339	0.910280246	0.136267295	0.092274274
K10016 histidine transport system permease protein	0.053657048	0.663870178	1.872195222	0.068500361	0.921858386	0.825803125	0.434327336	0.472237518	0.025451557	0.796821406	0.576491722	0.092274274
K10015 histidine transport system permease protein	0.003492499	1.530154297	1.965991083	0.063968676	0.888705268	0.867425415	0.956511425	0.086582028	0.025492919	0.986485222	0.15476797	0.092334411
K01531 Mg2+-importing ATPase [EC:3.6.3.2]	-0.008428025	0.244607784	0.424903816	0.017688811	0.228337064	0.18754534	0.634241521	0.285283299	0.025547512	0.896897535	0.392652791	0.09244231
K03520 carbon-monoxide dehydrogenase large subunit [EC:1.2.99.2]	-0.077281662	-3.360696479	1.020462429	0.050068441	0.605741902	0.450555547	0.124210124	8.64293E-08	0.025592452	0.632972976	8.28077E-07	0.092515099
K02298 cytochrome o ubiquinol oxidase subunit I [EC:1.10.3.-]	0.081833845	1.599681559	1.844106755	0.077947628	1.000966632	0.814506705	0.294990647	0.111516081	0.025644617	0.731600793	0.190476826	0.092578143
K10003 glutamate/aspartate transport system permease protein	-0.033301756	0.891993431	1.332163227	0.059363983	0.747415416	0.588452066	0.575412132	0.234044659	0.025659571	0.872482105	0.338094746	0.092578143
K01011 3-mercaptopyruvate sulfurtransferase [EC:2.8.1.2]	0.071440182	1.18831886	1.676931669	0.062243067	0.834607392	0.741262202	0.252372968	0.155986805	0.025760263	0.706762514	0.24781024	0.092851547
K02372 3R-hydroxymyristoyl ACP dehydrase [EC:4.2.1.-]	-0.005809283	-0.26304013	-0.138186937	0.003866291	0.055547636	0.061131068	0.134458256	4.01964E-06	0.025873141	0.647298745	2.43597E-05	0.093168304
K01976	-0.0115876	-0.329438697	1.435742569	0.059525776	0.770224735	0.635396648	0.845843208	0.669294996	0.025931078	0.954777978	0.747516467	0.093196845
K05515 penicillin binding protein 2	-0.014025829	-0.133926881	-0.139620793	0.0061168	0.077570113	0.061785911	0.022837996	0.0857233	0.025921383	0.544009036	0.153380096	0.093196845
K01205 alpha-N-acetylglucosaminidase [EC:3.2.1.50]	-0.052945665	-3.789869232	-1.145415635	0.033735898	0.479827242	0.507243205	0.118056512	1.55794E-13	0.026026459	0.631595609	1.16129E-11	0.093269822
K08173 MFS transporter, MHS family, metabolite:H+ symporter	0.070239047	1.682670887	1.090259557	0.048523137	0.611783277	0.482740354	0.149237718	0.00647108	0.026003184	0.647298745	0.017438695	0.093269822
K10107 capsular polysaccharide transport system permease protein	0.011333893	-1.048432732	1.742962254	0.061728085	0.839428911	0.771657328	0.854496587	0.213061614	0.025987369	0.957301263	0.315863419	0.093269822
K00813 aspartate aminotransferase [EC:2.6.1.1]	0.073720834	1.113072416	1.33221213	0.054580035	0.709421256	0.590198534	0.17824765	0.118156605	0.026084054	0.659410239	0.199082127	0.093386425
K00067 dTDP-4-dehydrorhamnose reductase [EC:1.1.1.133]	-0.006674934	-0.748445496	-0.25790038	0.007442657	0.106318342	0.114299983	0.370826858	2.69276E-11	0.026141008	0.76369787	7.48949E-10	0.093410868
K01085 glucose-1-phosphatase [EC:3.1.3.10]	0.055400303	1.327523739	1.751540755	0.070248308	0.919783229	0.776163177	0.431214515	0.150425832	0.02612036	0.796687491	0.240513546	0.093410868
K02160 acetyl-CoA carboxylase biotin carboxyl carrier protein	0.015412322	0.486966808	0.479103862	0.027397266	0.308866048	0.212569609	0.57434163	0.116386396	0.026301911	0.872482105	0.19672204	0.093630134
K03480 transcriptional antiterminator	0.010598459	-0.20365662	1.208421827	0.055258982	0.689865875	0.536086806	0.848087223	0.768123671	0.026283354	0.955039598	0.828595346	0.093630134
K04760 transcription elongation factor GreB	0.02813364	0.851464386	1.31001194	0.059615981	0.745737303	0.581250691	0.63747786	0.25484769	0.026307562	0.898933025	0.36117191	0.093630134
K07347 outer membrane usher protein	0.040029558	1.528004183	2.027753361	0.082490537	1.0753118	0.899583425	0.627996058	0.156803694	0.026286649	0.89475005	0.248789854	0.093630134
K08956 AFG3 family protein [EC:3.4.24.-]	-0.017478381	-3.32035051	-1.204803475	0.050222788	0.649231335	0.534644193	0.728176061	7.08199E-07	0.02632798	0.92268432	5.29717E-06	0.093630134
K02302 uroporphyrin-III C-methyltransferase / precorrin-2 dehydrogenase / sirohydrochlorin ferrochelatase [EC:1.3.1.76 2.1.1.107 4.99.1.4]	-0.043125504	0.637415049	0.892503577	0.040903523	0.510344628	0.396226702	0.292946818	0.213059393	0.026390616	0.731287871	0.315863419	0.093674121
K05837 rod shape determining protein RodA	-0.007268393	-0.186457186	-0.216946857	0.00660431	0.093320049	0.096309853	0.272351152	0.047002424	0.026385058	0.717859084	0.094486535	0.093674121
K00614	0.029018123	1.299258488	1.289805691	0.05081919	0.669980565	0.573311245	0.568605318	0.053810909	0.026571324	0.869340126	0.105832854	0.094225808
K11147 dehydrogenase/reductase SDR family member 4 [EC:1.1.-.-]	-0.008034	-0.067877431	-1.222698929	0.051108375	0.660479895	0.543606155	0.875241906	0.91824369	0.026604906	0.965096623	0.943296818	0.094255215
K11537 MFS transporter, NHS family, xanthosine permease	-0.013777018	-1.388878069	-0.751058495	0.02304162	0.325169642	0.334088273	0.550538377	2.94523E-05	0.026680796	0.859956636	0.000144053	0.094434307
K02815 PTS system, sorbose-specific IID component	-0.073476156	-0.750240865	1.311113913	0.065401194	0.788177654	0.583358484	0.262521418	0.342258346	0.026717535	0.713833826	0.452018729	0.094474622
K02400 flagellar biosynthesis protein FlhA	-0.002621307	-1.1921127	0.591816871	0.027321342	0.340410533	0.26374293	0.923656883	0.000564075	0.0269568	0.978305199	0.002033178	0.095140144
K03583 exodeoxyribonuclease V gamma subunit [EC:3.1.11.5]	0.047570388	1.495355019	1.447337768	0.055511255	0.738735226	0.644966491	0.392449196	0.044215087	0.026947787	0.778009657	0.089657034	0.095140144
K00857 thymidine kinase [EC:2.7.1.21]	-0.002021538	0.061769926	-0.152313376	0.004936774	0.068830364	0.067927941	0.682600702	0.370521132	0.027065865	0.910280246	0.480635154	0.095326438
K00897 aminoglycoside 3'-phosphotransferase [EC:2.7.1.95]	-0.023551246	-0.651017247	1.539955779	0.058669564	0.782577055	0.686776788	0.688517741	0.406416557	0.027064814	0.911268461	0.514858772	0.095326438
K11294 nucleolin	-0.051739237	-1.956525125	-1.187733637	0.036542936	0.515687358	0.529771742	0.15830149	0.000193856	0.027086315	0.654648874	0.000787895	0.095326438
K00817 histidinol-phosphate aminotransferase [EC:2.6.1.9]	-0.006416942	-0.329899886	-0.116554871	0.003438171	0.048972851	0.05206074	0.063381842	1.53134E-10	0.027297274	0.587771242	3.3429E-09	0.095887785
K03760 putative membrane protein	-0.004770682	-0.737286605	-0.4669392	0.01688499	0.228830513	0.208531253	0.777807898	0.001475711	0.02727333	0.934923586	0.004737274	0.095887785
K02876 large subunit ribosomal protein L15	-0.005057027	-0.151832636	-0.095510885	0.003867912	0.050618622	0.04267265	0.192496151	0.003030583	0.027337797	0.670715227	0.008922193	0.095939708
K02871 large subunit ribosomal protein L13	-0.004859894	-0.188968657	-0.097072773	0.004553247	0.056438642	0.04339554	0.287040688	0.000963883	0.027424967	0.729243037	0.00324516	0.096064712
K07448 restriction system protein	-0.080977827	-0.21955362	-0.993700866	0.040654223	0.530287213	0.444171883	0.047681125	0.679276338	0.027406794	0.569575491	0.754818996	0.096064712
K01604 methylmalonyl-CoA decarboxylase alpha chain [EC:4.1.1.41]	-0.040580901	-3.428582059	-1.057482721	0.049197673	0.611911318	0.472868813	0.410390399	6.56377E-08	0.027466631	0.784774252	6.43768E-07	0.096120312
K10230 sorbitol/mannitol transport system ATP-binding protein	-0.078361235	-2.201811232	1.108058143	0.055063577	0.666216382	0.495577106	0.156189693	0.001116961	0.027494944	0.653353815	0.003704662	0.096129133
K01089 imidazoleglycerol-phosphate dehydratase / histidinol-phosphatase [EC:3.1.3.15 4.2.1.19]	-0.023097931	-1.053163391	-0.549028291	0.01828065	0.253450138	0.245852384	0.207803965	4.72792E-05	0.027680384	0.678811456	0.000218396	0.096356401
K01703 3-isopropylmalate/(R)-2-methylmalate dehydratase large subunit [EC:4.2.1.33]	-0.003254038	-0.280698824	-0.091770554	0.003547483	0.047161367	0.041083037	0.360047842	1.09848E-08	0.027638225	0.763404242	1.32923E-07	0.096356401
K03298 drug/metabolite transporter, DME family	0.017804241	0.254925845	1.850385783	0.065002895	0.888650995	0.82833904	0.784431296	0.774495966	0.027633558	0.936743172	0.832305047	0.096356401
K03686 molecular chaperone DnaJ	-0.003693059	-0.215874515	-0.095011932	0.003645005	0.048575298	0.042541857	0.312138378	1.42802E-05	0.027665894	0.739567537	7.49609E-05	0.096356401
K07821 trimethylamine-N-oxide reductase (cytochrome c) 2, cytochrome c-type subunit TorY	0.01738655	-0.061217151	1.94790947	0.064213896	0.892506844	0.872315715	0.78684162	0.945381148	0.027689215	0.937025303	0.961898864	0.096356401
K03740 D-alanine transfer protein	-0.074477839	1.373919121	1.325236676	0.051325433	0.682261923	0.594187007	0.148246852	0.045309623	0.027873367	0.647298745	0.091627219	0.096902936
K08139 MFS transporter, SP family, sugar:H+ symporter	-0.012385182	-1.513057849	-0.966789362	0.035162	0.476303486	0.433543169	0.725017507	0.001714171	0.02789827	0.920974864	0.00543258	0.096902936
K02879 large subunit ribosomal protein L17	0.011100931	-0.210386407	-0.246655444	0.015658536	0.167834878	0.110645313	0.479149271	0.211405889	0.027948216	0.821588156	0.314160513	0.096986036
K03312 glutamate:Na+ symporter, ESS family	-0.029981218	-0.087124799	0.354288667	0.016495373	0.205414661	0.159024376	0.070557601	0.671897078	0.028041394	0.597723616	0.749176974	0.097128509
K07212 GGDEF domain	-0.002831586	-0.80888775	0.586868524	0.033888019	0.382387785	0.263394696	0.933488149	0.035577791	0.028027187	0.978840948	0.074535372	0.097128509
K00064 D-threo-aldose 1-dehydrogenase [EC:1.1.1.122]	-0.065101095	-2.4843094	-1.57574312	0.036374383	0.540473392	0.708162826	0.07493477	7.41076E-06	0.028233012	0.598128742	4.15962E-05	0.097339903
K03595 GTP-binding protein Era	-0.004374597	-0.235973258	-0.091663625	0.003590209	0.04758443	0.041178771	0.224408736	1.45939E-06	0.028172254	0.68950648	1.01099E-05	0.097339903
K05340 glucose uptake protein	-0.036207872	-0.733796618	-0.791364892	0.02577369	0.359539377	0.355426775	0.161546759	0.042508261	0.028135776	0.654648874	0.086737328	0.097339903
K07261 penicillin-insensitive murein endopeptidase [EC:3.4.24.-]	-0.08989587	1.496495462	1.466676087	0.055821663	0.746562519	0.659107245	0.108810038	0.046299303	0.028223847	0.628104979	0.093447208	0.097339903
K09963 hypothetical protein	-0.054281452	0.762881609	1.021453619	0.051513731	0.620553398	0.45905048	0.293218424	0.220313661	0.028230914	0.731454703	0.323015009	0.097339903
K01671	0.117022733	0.423979242	1.871061364	0.068430749	0.926275977	0.841565414	0.088726203	0.647623586	0.028358162	0.612091708	0.729873936	0.097681024
K00116 malate dehydrogenase (acceptor) [EC:1.1.99.16]	-0.007289252	1.969079708	1.757778275	0.074214848	0.959907675	0.791291293	0.921852685	0.041476822	0.028490943	0.977730494	0.085076564	0.09804778
K05875 methyl-accepting chemotaxis protein II, aspartate sensor receptor	-0.001341179	-0.091656505	1.235782471	0.065213644	0.770420711	0.556682684	0.983611444	0.90541331	0.028595841	0.993831659	0.934240146	0.09831799
K02023 multiple sugar transport system ATP-binding protein	0.032199363	-0.077998588	0.449753613	0.026265091	0.295316177	0.202739522	0.221595137	0.791947305	0.028702688	0.68779012	0.846697534	0.098503608
K02243 competence protein ComGA	-0.065806794	0.895305761	1.206239965	0.059033554	0.721387948	0.54370661	0.266237933	0.215957917	0.028690896	0.714376369	0.318132473	0.098503608
K00648 3-oxoacyl-[acyl-carrier-protein] synthase III [EC:2.3.1.180]	-0.005482219	-0.408431415	-0.202758019	0.005096454	0.074838853	0.091432638	0.283298942	1.35429E-07	0.028759958	0.726631245	1.23409E-06	0.098518718
K02003	-0.013703912	-0.681980165	-0.198858202	0.00619823	0.087425845	0.089661017	0.028118949	2.84553E-13	0.0287373	0.548587946	1.89819E-11	0.098518718
K00030 isocitrate dehydrogenase (NAD+) [EC:1.1.1.41]	-0.107970481	-2.91414683	-0.782956714	0.037549672	0.463048986	0.353418665	0.00445073	1.78202E-09	0.028914256	0.544009036	2.71085E-08	0.098774915
K00571 site-specific DNA-methyltransferase (adenine-specific) [EC:2.1.1.72]	-0.014168122	-0.140213053	-0.416390561	0.017175311	0.224143062	0.187924486	0.410357511	0.532288311	0.028889288	0.784774252	0.63290166	0.098774915
K07008	0.022033692	1.211437601	0.980203314	0.04538421	0.567645608	0.44236181	0.627833175	0.033990391	0.028881705	0.89475005	0.072101415	0.098774915
K10000 arginine transport system ATP-binding protein [EC:3.6.3.-]	0.003941893	0.921020048	1.481086833	0.057565662	0.766076052	0.668839029	0.945471514	0.230617993	0.02898262	0.98374437	0.33457114	0.098827286
K10906 exodeoxyribonuclease VIII [EC:3.1.11.-]	0.096355945	0.14864213	2.08285681	0.072786974	0.998795267	0.940528023	0.187006198	0.881837361	0.028972229	0.665049715	0.918046884	0.098827286
K00001 alcohol dehydrogenase [EC:1.1.1.1]	0.006482088	0.243058357	0.187792126	0.005690036	0.080790229	0.084855218	0.25591766	0.002946155	0.029076701	0.709363351	0.008700728	0.098967001
K07245 putative copper resistance protein D	0.085048524	1.69118326	1.822599375	0.070977737	0.944116731	0.823424478	0.232173272	0.074687401	0.029051859	0.69325237	0.137393545	0.098967001
K02809 PTS system, sucrose-specific IIB component [EC:2.7.1.69]	0.003498773	0.882285093	0.507189527	0.025867281	0.310834489	0.229223649	0.892536959	0.004978334	0.029108569	0.969255608	0.013784732	0.098985071
K00068 sorbitol-6-phosphate 2-dehydrogenase [EC:1.1.1.140]	0.012282896	0.278128967	0.680097085	0.034041564	0.412515525	0.307478801	0.718596295	0.500908719	0.029164823	0.92024032	0.603779688	0.09904236
K00344 NADPH2:quinone reductase [EC:1.6.5.5]	0.070459402	1.423650486	1.005479537	0.043815979	0.561322756	0.454851635	0.109321026	0.011932008	0.029256463	0.628104979	0.029568215	0.09904236
K03102 squid	-0.002227833	-1.105897818	-1.40541509	0.052812224	0.710435914	0.635778963	0.966392064	0.121060109	0.029258288	0.988112338	0.202691386	0.09904236
K05366 penicillin binding protein 1A [EC:2.4.2.- 3.4.-.-]	0.000189458	-0.028176984	-0.10975369	0.003325062	0.047222614	0.049644007	0.954616237	0.551360993	0.02923871	0.986485222	0.647574523	0.09904236
K06873	-0.011769574	0.836603063	0.769636256	0.029705328	0.396384779	0.348163839	0.692351742	0.035991456	0.029257052	0.911268461	0.075246479	0.09904236
K01571 oxaloacetate decarboxylase, alpha subunit [EC:4.1.1.3]	-0.009954777	-0.602518743	-0.272175289	0.008980652	0.125125132	0.123217113	0.26892706	2.80946E-06	0.029375116	0.715502395	1.78989E-05	0.099258628
K02810 PTS system, sucrose-specific IIC component	0.003717748	0.882065012	0.506159736	0.025867207	0.310786642	0.22914523	0.885855944	0.004982406	0.02937544	0.967223707	0.013785766	0.099258628
K06027 vesicle-fusing ATPase [EC:3.6.4.6]	-0.067397299	-1.598881643	-0.856880048	0.037046132	0.476141483	0.38804098	0.070292797	0.000932097	0.029424459	0.597723616	0.003155246	0.099334202
K04044 molecular chaperone HscA	0.005069289	0.406330685	0.957692785	0.040637738	0.525832004	0.433794331	0.900846043	0.440545948	0.02946102	0.971149934	0.546758158	0.099367621
K07275 outer membrane protein	0.01889716	1.979888024	1.774934321	0.072041473	0.946586123	0.804446027	0.79334	0.037675718	0.029555022	0.938368639	0.078159155	0.099504578
K09818 manganese/iron transport system substrate-binding protein	-0.050062806	-0.590885269	1.193028673	0.056197264	0.699240544	0.540663394	0.374034162	0.399051002	0.029540911	0.764547513	0.508295981	0.099504578
K00919 4-diphosphocytidyl-2-C-methyl-D-erythritol kinase [EC:2.7.1.148]	-0.00257583	-0.255700586	-0.089728269	0.003728902	0.048627107	0.040710727	0.490470179	3.56838E-07	0.029725629	0.82826568	2.89425E-06	0.099988647
K02881 large subunit ribosomal protein L18	-0.004350138	-0.169811899	-0.101067729	0.004097206	0.053881752	0.045871726	0.289576449	0.001861178	0.029781921	0.729243037	0.005813389	0.100087663
K01880 glycyl-tRNA synthetase [EC:6.1.1.14]	-0.065841638	-2.658654345	-0.749436169	0.021067703	0.303893301	0.340223136	0.00202782	7.08406E-16	0.029817505	0.544009036	2.08394E-13	0.100116976
K00170 pyruvate ferredoxin oxidoreductase, beta subunit [EC:1.2.7.1]	-0.070204457	-2.73540796	-0.986773017	0.040315011	0.528968008	0.448252499	0.083078321	5.41066E-07	0.029919411	0.605650184	4.15784E-06	0.100188361
K01474 N-methylhydantoinase B [EC:3.5.2.14]	-0.03145874	-2.765108266	-1.51169447	0.057078296	0.767648253	0.686606194	0.582116314	0.000394104	0.029896608	0.874182903	0.00147918	0.100188361
K05823 N-acetyldiaminopimelate deacetylase [EC:3.5.1.47]	-0.036407443	0.145563317	0.822278817	0.045930836	0.530195075	0.373521562	0.428871693	0.783934402	0.029916132	0.794041133	0.840058515	0.100188361
K08997 hypothetical protein	0.070027999	2.003718014	1.630043217	0.066130405	0.869789847	0.740693922	0.290844511	0.022218932	0.029969003	0.729249329	0.050218289	0.100264341
K00230 protoporphyrinogen oxidase [EC:1.3.3.4]	-0.04568233	0.566228684	1.137407002	0.056295163	0.687348172	0.517464968	0.418009579	0.410995025	0.030163688	0.788830249	0.518895142	0.100554619
K00996 undecaprenyl-phosphate galactose phosphotransferase [EC:2.7.8.6]	-0.011128923	-0.583831541	-0.201312502	0.008784354	0.112709561	0.091578062	0.206593286	5.19046E-07	0.030147218	0.67843323	4.01346E-06	0.100554619
K05589 cell division protein FtsB	-0.024114106	1.953059211	1.448633137	0.061202089	0.794286157	0.65890756	0.693975005	0.014745888	0.030126944	0.911268461	0.035320004	0.100554619
K05972	-0.019850209	-3.277430201	-1.890112884	0.051712722	0.749878343	0.859798785	0.701473963	1.94781E-05	0.030142906	0.911646244	9.91734E-05	0.100554619
K00331 NADH dehydrogenase I subunit B [EC:1.6.5.3]	-0.019113258	-0.421380198	-0.405817049	0.01682002	0.219904185	0.185024976	0.257109489	0.056697615	0.030512293	0.710338819	0.11040335	0.101535105
K05351 D-xylulose reductase [EC:1.1.1.9]	-0.10835207	-1.439077686	-1.113273229	0.0516673	0.648224301	0.507552497	0.037180499	0.027485902	0.030504484	0.551200854	0.060472229	0.101535105
K01453	-0.002594082	-0.256377584	-0.810463494	0.049689753	0.54794926	0.369697032	0.958414514	0.640351586	0.030591881	0.986689822	0.722221322	0.101709134
K03492 GntR family transcriptional regulator	0.073704549	1.706381291	1.414932604	0.060781847	0.785113736	0.645617062	0.226642136	0.030867474	0.030639429	0.691239966	0.066537349	0.101776427
K02572 ferredoxin-type protein NapF	-0.025323193	0.985452368	1.504082989	0.051890725	0.716476407	0.68660416	0.626051891	0.170468221	0.03071283	0.893982911	0.264732154	0.101855448
K09472 gamma-glutamyl-gamma-aminobutyraldehyde dehydrogenase [EC:1.2.1.-]	-0.030950495	0.218629512	1.557825329	0.065196316	0.849942662	0.711159164	0.635474405	0.797254215	0.030717876	0.897126177	0.850419708	0.101855448
K05305 fucokinase [EC:2.7.1.52]	-0.036671751	-3.15284866	-1.299260624	0.035593052	0.516484813	0.59410592	0.304051341	4.91457E-09	0.030989259	0.736800616	6.49752E-08	0.102663973
K09789 hypothetical protein	-0.086800015	-1.085021001	-1.590732935	0.052119136	0.729273035	0.728004853	0.097320977	0.138300567	0.031129213	0.614175487	0.225380942	0.103036037
K03690 hypothetical protein	0.029004207	1.421356903	1.824992802	0.070764178	0.946362155	0.835415825	0.682318144	0.134620844	0.031168899	0.910280246	0.220541488	0.103075852
K00604 methionyl-tRNA formyltransferase [EC:2.1.2.9]	0.001922829	-0.125206783	-0.064080301	0.002712008	0.035265612	0.029363427	0.479107229	0.000474706	0.031336561	0.821588156	0.00173624	0.103538442
K07310 putative dimethyl sulfoxide reductase subunit YnfF [EC:1.8.99.-]	0.078087341	-0.734919676	1.559141377	0.066646399	0.863722427	0.71461678	0.242658658	0.395808035	0.031376795	0.700509359	0.505890448	0.103579553
K03149 thiamine biosynthesis ThiG	-6.41324E-05	-0.64051199	-0.379186253	0.02017874	0.239411128	0.173855159	0.99746717	0.00805319	0.03143302	0.998885092	0.021018374	0.103673332
K00427 L-lactate permease	0.009422625	1.71462548	1.931276666	0.074945817	1.00271621	0.886034117	0.900069239	0.088746416	0.031536632	0.971149934	0.158106068	0.10378012
K00612 carbamoyltransferase [EC:2.1.3.-]	0.082263257	-1.802208981	-1.81386446	0.049755228	0.722242251	0.832156244	0.099751913	0.013355287	0.031534371	0.619631173	0.032405701	0.10378012
K03315 Na+:H+ antiporter, NhaC family	-0.014432745	-0.651194533	-0.260104512	0.010287784	0.136840194	0.119339982	0.162123031	3.62115E-06	0.031548934	0.654648874	2.23815E-05	0.10378012
K00065 2-deoxy-D-gluconate 3-dehydrogenase [EC:1.1.1.125]	-0.051150117	-0.468824591	0.711694512	0.03489788	0.429360255	0.326647707	0.14422342	0.276121909	0.031605609	0.647298745	0.383137138	0.103874873
K05245 L-carnitine/gamma-butyrobetaine antiporter	-0.007472603	-0.44445833	1.742994901	0.072035572	0.94510098	0.800770914	0.917478726	0.638645858	0.031769291	0.977043612	0.721282761	0.104320836
K03756 putrescine:ornithine antiporter	0.01670174	-0.007341591	0.869379387	0.035236713	0.465407753	0.399797615	0.636001692	0.987429241	0.031930657	0.89745586	0.991953849	0.104758415
K02548 1,4-dihydroxy-2-naphthoate octaprenyltransferase [EC:2.5.1.-]	0.015176631	0.175279158	-0.29109577	0.016671252	0.191274776	0.133914861	0.363683038	0.360522098	0.03199325	0.76369787	0.470306566	0.104871454
K00811 aspartate aminotransferase [EC:2.6.1.1]	-0.048946762	-2.781233745	-0.75454853	0.030688571	0.405024384	0.347366906	0.112227088	7.29132E-11	0.032112618	0.629871124	1.78781E-09	0.105170234
K01516 nucleoside-triphosphatase [EC:3.6.1.15]	-0.002858009	-0.098380171	-0.091449833	0.004194835	0.053075533	0.042118328	0.496422016	0.065200711	0.032185125	0.830387959	0.124043109	0.105315155
K02652 type IV pilus assembly protein PilB	-0.080860644	-1.537337304	-0.666873906	0.031644609	0.395220013	0.307310565	0.011317811	0.000134621	0.032280538	0.544009036	0.000568859	0.105427976
K08317 putative oxidoreductase [EC:1.1.-.-]	0.090002748	1.268453307	1.828120437	0.067103326	0.913647855	0.842558529	0.181286077	0.166504668	0.032304467	0.659410239	0.260194088	0.105427976
K09125 hypothetical protein	-0.002346519	-0.028613057	-0.270956262	0.008451744	0.119763728	0.124869545	0.781563984	0.81140639	0.032289706	0.935595307	0.86121144	0.105427976
K11747 glutathione-regulated potassium-efflux system protein KefB	0.040744717	0.587345913	1.917536344	0.077706534	1.027397839	0.884461009	0.600594434	0.568148118	0.032436883	0.881577273	0.663581334	0.10576751
K11737 D-serine/D-alanine/glycine transporter	0.051070302	1.703811683	1.802578458	0.076984513	1.00038583	0.831878621	0.507812149	0.090018594	0.03252699	0.836833768	0.159789387	0.105968611
K02473 UDP-N-acetylglucosamine 4-epimerase [EC:5.1.3.7]	-0.05618709	-3.189135725	-1.179274683	0.04364789	0.593200487	0.544460815	0.199413409	2.01797E-07	0.032599709	0.674599153	1.76965E-06	0.106112766
K11106 L-tartrate/succinate antiporter	-0.054014131	1.000682278	1.715098819	0.064892663	0.876458841	0.792001595	0.406150694	0.254865072	0.032633101	0.781075149	0.36117191	0.106128769
K01426 amidase [EC:3.5.1.4]	-0.010384589	0.535844534	0.735657735	0.042371652	0.485843478	0.33993513	0.806631172	0.271325966	0.032744243	0.9424183	0.377748179	0.106397379
K00877 hydroxymethylpyrimidine kinase [EC:2.7.1.49]	-0.010442378	-0.525185074	-0.130272079	0.005409183	0.071018352	0.060258903	0.054892798	3.32131E-12	0.032921143	0.581864599	1.21891E-10	0.106785989
K03723 transcription-repair coupling factor (superfamily II helicase) [EC:3.6.1.-]	-0.001438481	-0.193971783	-0.081301859	0.003005633	0.040883332	0.037606965	0.63272459	3.85948E-06	0.032920328	0.896897535	2.35422E-05	0.106785989
K03838 threonine transporter	0.002695336	0.438562848	1.846867359	0.078314651	1.021315534	0.855122086	0.972577519	0.668065295	0.033087972	0.98975229	0.74687817	0.107233801
K02427 cell division protein methyltransferase FtsJ [EC:2.1.1.-]	0.017378763	0.657136726	1.240274335	0.054880391	0.7052377	0.574571843	0.751811487	0.352512657	0.033180671	0.928987234	0.462936812	0.1074408
K03787 5'-nucleotidase [EC:3.1.3.5]	0.012658474	0.095432454	-0.318368599	0.016336921	0.197953684	0.147533258	0.439306693	0.63024063	0.03323345	0.796821406	0.714822528	0.107518288
K01190 beta-galactosidase [EC:3.2.1.23]	-0.014202928	-0.557064618	-0.214274912	0.006948307	0.097746411	0.099333178	0.042193244	4.04225E-08	0.033298268	0.551200854	4.25578E-07	0.107634557
K07037	-0.047479621	-1.791752089	-0.858745493	0.02592827	0.370515164	0.398884879	0.068488896	2.56094E-06	0.033641076	0.597723616	1.64997E-05	0.108648432
K04087 membrane protease subunit HflC [EC:3.4.-.-]	0.012517281	0.761955358	0.613138426	0.037049909	0.415845301	0.285019915	0.735814334	0.068322223	0.033774664	0.925348464	0.128799659	0.108985431
K01512 acylphosphatase [EC:3.6.1.7]	-0.024442918	0.773746724	0.659451528	0.039644741	0.446396699	0.306871912	0.538200152	0.084507281	0.0339585	0.854653585	0.151568161	0.109430724
K11191 PTS system, N-acetylmuramic acid-specific IIB component [EC:2.7.1.69]	-0.085053031	-0.178323303	1.396248405	0.057991228	0.76287767	0.649893012	0.14396626	0.81540612	0.034000745	0.647298745	0.863926076	0.109430724
K11192 PTS system, N-acetylmuramic acid-specific IIC component	-0.085053031	-0.178323303	1.396248405	0.057991228	0.76287767	0.649893012	0.14396626	0.81540612	0.034000745	0.647298745	0.863926076	0.109430724
K01790 dTDP-4-dehydrorhamnose 3,5-epimerase [EC:5.1.3.13]	-0.002464319	-0.636237531	-0.260673164	0.007274122	0.105548133	0.121381262	0.735114843	7.36836E-09	0.034071752	0.925286396	9.43707E-08	0.109564641
K06159 putative ATP-binding cassette transporter	0.027222042	1.111680107	1.673305365	0.065971642	0.882874087	0.780594134	0.680296855	0.209370201	0.03439336	0.910280246	0.31175499	0.110503494
K08717 urea transporter	0.025888496	-3.011895982	-1.505776494	0.042515682	0.615916407	0.703032876	0.543237984	2.0016E-06	0.03454176	0.85874409	1.32504E-05	0.110884703
K02340 DNA polymerase III subunit delta [EC:2.7.7.7]	0.002943707	-0.017251783	-0.107060565	0.003818336	0.052597412	0.050064823	0.441609186	0.74324086	0.034822635	0.798969629	0.808386034	0.111686731
K03840 flavodoxin II	0.037274326	0.302725429	1.701022765	0.070548517	0.929968255	0.795580016	0.597814165	0.745109897	0.034851534	0.881577273	0.809864271	0.111686731
K07445 putative DNA methylase	0.02704233	-1.391486062	-1.871931003	0.056484892	0.808482316	0.876070174	0.63261221	0.086703853	0.034964417	0.896897535	0.154849739	0.111952217
K02535 UDP-3-O-[3-hydroxymyristoyl] N-acetylglucosamine deacetylase [EC:3.5.1.-]	0.001765538	0.239374913	-0.206733261	0.006880907	0.096442004	0.096803577	0.797750276	0.013846692	0.035059726	0.938368639	0.033380739	0.112064836
K07862 serine/threonine transporter	-0.029601735	0.200772736	0.430050589	0.022291025	0.270132775	0.201360145	0.185630727	0.458168735	0.03504859	0.662687471	0.563268704	0.112064836
K00257	-0.029495308	-1.775585927	-0.573971038	0.017541609	0.250508032	0.26900106	0.094162422	2.03349E-11	0.035217437	0.612091708	6.01495E-10	0.112472482
K00767 nicotinate-nucleotide pyrophosphorylase (carboxylating) [EC:2.4.2.19]	-0.025897278	-0.947424316	-0.300014492	0.014248843	0.179154276	0.14074899	0.070565707	3.08985E-07	0.035398825	0.597723616	2.55341E-06	0.112870198
K06177 ribosomal large subunit pseudouridine synthase A [EC:5.4.99.12]	0.004838357	-0.395100837	-0.439271594	0.015856287	0.217917934	0.206084413	0.760563222	0.071248547	0.035402539	0.931054815	0.133238	0.112870198
K01993 HlyD family secretion protein	-0.0232649	-0.866467879	-0.528731079	0.017955583	0.250613924	0.248174057	0.196504097	0.000660177	0.035489325	0.670715227	0.002345547	0.113050183
K00694 cellulose synthase (UDP-forming) [EC:2.4.1.12]	0.048437548	1.448403902	0.958217523	0.041507755	0.540120931	0.450319726	0.244553248	0.007908926	0.035711715	0.701948624	0.020670805	0.113564471
K04080 molecular chaperone IbpA	0.018843886	1.475714899	1.710137977	0.070966407	0.936750204	0.803655819	0.790859781	0.116679608	0.035704255	0.937976994	0.197038921	0.113564471
K02518 translation initiation factor IF-1	-0.00106763	-0.169390377	-0.122496853	0.005040319	0.066734418	0.057621876	0.832454571	0.01186498	0.03588083	0.95090961	0.029460003	0.113907881
K03580 ATP-dependent helicase HepA [EC:3.6.1.-]	0.005474143	1.38402855	0.782698262	0.034984504	0.450392376	0.368146535	0.87581023	0.002400506	0.035865752	0.965437659	0.007250149	0.113907881
K00117 quinoprotein glucose dehydrogenase [EC:1.1.5.2]	0.022269807	1.67613481	1.684843155	0.070087919	0.92482894	0.792845399	0.750997113	0.071356803	0.035950439	0.928987234	0.133239882	0.114031731
K02170 biotin biosynthesis protein BioH	0.049037561	0.334477552	1.703737895	0.069224892	0.920492869	0.802229797	0.479494586	0.716695602	0.03606219	0.821588156	0.788174833	0.114191829
K03604 LacI family transcriptional regulator, purine nucleotide synthesis repressor	-0.012742165	1.1971575	0.733837527	0.03855654	0.465607323	0.345503799	0.741366784	0.010826519	0.036044135	0.926630446	0.027099017	0.114191829
K06165 PhnH protein	0.028436026	0.563843855	1.710791002	0.06506433	0.882754762	0.806709719	0.662527944	0.523693199	0.036324428	0.906228986	0.625177627	0.114827094
K08483 phosphotransferase system, enzyme I, PtsI [EC:2.7.3.9]	0.000446486	0.22185384	0.26482988	0.008935321	0.125040063	0.124865655	0.960194827	0.07746873	0.036305773	0.986689822	0.141324502	0.114827094
K03435 LacI family transcriptional regulator, fructose operon transcriptional repressor	-0.034919554	0.561584586	1.064296035	0.048524674	0.620910627	0.502105092	0.472556196	0.366791571	0.0364137	0.821588156	0.476771207	0.11491436
K07240 chromate transporter	-0.012052977	-0.939610692	-0.509184349	0.012825631	0.1895492	0.240205577	0.348421884	1.47264E-06	0.03640352	0.757624482	1.01828E-05	0.11491436
K06132 putative cardiolipin synthase [EC:2.7.8.-]	-0.029886624	-0.152245286	1.526728463	0.060215299	0.808613922	0.720666809	0.620181122	0.850839504	0.036515237	0.891567494	0.89301009	0.115091072
K06167 PhnP protein	-0.017559194	-0.703564638	-0.389988536	0.01531788	0.20595841	0.18410388	0.252967235	0.000762718	0.036531456	0.706762514	0.002651727	0.115091072
K01093 4-phytase / acid phosphatase [EC:3.1.3.26]	-0.014730411	0.882332688	1.51783875	0.05466464	0.753071075	0.71699502	0.787833588	0.242666815	0.036649672	0.937025303	0.347586172	0.115096369
K01939 adenylosuccinate synthase [EC:6.3.4.4]	-0.00439672	-0.179342065	-0.074240685	0.00278038	0.0379044	0.035071067	0.115305784	4.09125E-06	0.036656665	0.629871124	2.46733E-05	0.115096369
K02194 heme exporter membrane protein CcmB	0.044812723	0.275605027	1.102788264	0.054670766	0.677604809	0.520949407	0.413325914	0.68461747	0.03665514	0.786754689	0.759169685	0.115096369
K03048 DNA-directed RNA polymerase subunit delta [EC:2.7.7.6]	0.031809205	0.240349792	1.252674411	0.065602694	0.794358368	0.591501931	0.62826934	0.762516315	0.036576639	0.89475005	0.824400071	0.115096369
K03762 MFS transporter, MHS family, proline/betaine transporter	0.073043355	1.781731723	1.007155397	0.043510853	0.567767086	0.475920864	0.094690318	0.001944524	0.03671229	0.612091708	0.00604945	0.115173995
K01581 ornithine decarboxylase [EC:4.1.1.17]	0.008473252	0.717796317	0.741747391	0.034973084	0.442256442	0.350641382	0.808800247	0.106082772	0.036783948	0.944360438	0.183126675	0.115204853
K03893 arsenical pump membrane protein	0.051640269	1.639945022	1.205675541	0.054380758	0.699075145	0.56992434	0.34340428	0.019914404	0.036775293	0.75620143	0.045872053	0.115204853
K00627 pyruvate dehydrogenase E2 component (dihydrolipoamide acetyltransferase) [EC:2.3.1.12]	0.013906837	0.971758347	0.534661118	0.022159555	0.293246238	0.252929995	0.530962588	0.001083927	0.03691768	0.849834872	0.003606959	0.115239391
K00971 mannose-1-phosphate guanylyltransferase [EC:2.7.7.22]	-0.018699447	-0.842577317	-0.33246021	0.010477542	0.14897092	0.157276452	0.075750772	5.02832E-08	0.036918657	0.598128742	5.17446E-07	0.115239391
K09023 protein RutD	0.006295866	1.435558085	1.711802529	0.072837716	0.955640949	0.809728399	0.931201482	0.134549215	0.036902349	0.978305199	0.220521075	0.115239391
K10975 allantoin permease	0.039308441	0.118375538	1.671905849	0.074189644	0.959477896	0.790779417	0.596784461	0.901928192	0.03688441	0.881577273	0.93219256	0.115239391
K07154	-0.044495489	-1.931878825	-0.676383084	0.021899559	0.30967338	0.320438141	0.043433586	2.39841E-09	0.037186346	0.551200854	3.49175E-08	0.115977835
K01728 pectate lyase [EC:4.2.2.2]	-0.074744666	-2.055533497	-1.194632057	0.033612148	0.488540797	0.566356717	0.027231183	3.82533E-05	0.037316689	0.548587946	0.00018024	0.116287039
K05788 integration host factor subunit beta	0.048623014	0.277908684	1.054447956	0.049389745	0.626910722	0.500101358	0.326014454	0.658006072	0.037392609	0.748187111	0.73849493	0.116385936
K06041 arabinose-5-phosphate isomerase [EC:5.3.1.13]	0.00151352	0.109730539	-0.172176276	0.005622399	0.079376339	0.081667405	0.788044168	0.168314703	0.03741088	0.937025303	0.262252883	0.116385936
K01005	-0.006051838	-0.445649978	-0.233070578	0.007094702	0.101649525	0.11059405	0.394626729	1.8399E-05	0.037483434	0.778661864	9.44531E-05	0.116514393
K04773 protease IV [EC:3.4.21.-]	0.007720857	-0.271161632	-0.318272766	0.009171358	0.132774639	0.151088434	0.400832653	0.042374534	0.037564072	0.77962534	0.086536925	0.116653056
K06215 pyridoxine biosynthesis protein [EC:4.-.-.-]	-0.055940364	-1.654996275	-0.582921775	0.029486509	0.363199581	0.276760252	0.059180158	8.81033E-06	0.037590641	0.585273904	4.86461E-05	0.116653056
K00052 3-isopropylmalate dehydrogenase [EC:1.1.1.85]	-0.004055686	-0.286546165	-0.077678543	0.003424368	0.044456162	0.036901547	0.237609078	7.75925E-10	0.037698454	0.694555826	1.32049E-08	0.116732154
K01495 GTP cyclohydrolase I [EC:3.5.4.16]	-0.005628062	-0.1716902	-0.106834939	0.004522217	0.059519331	0.050755577	0.214689492	0.004327493	0.037710092	0.682815926	0.012196402	0.116732154
K09022 UPF0076 protein YjgF	0.101566326	0.359318278	1.015776181	0.049340675	0.617958355	0.482557928	0.040779405	0.561553835	0.037701877	0.551200854	0.657941258	0.116732154
K05786 chloramphenicol-sensitive protein RarD	0.018118997	1.215688538	0.553389763	0.03133479	0.367326393	0.263103081	0.563722351	0.001099631	0.037850268	0.865932455	0.003652697	0.117068836
K09475 outer membrane pore protein C	0.055106195	1.239553239	1.842508737	0.077015959	1.018100324	0.876153092	0.47508469	0.224774349	0.037883003	0.821588156	0.327751956	0.117072928
K03444 MFS transporter, SP family, sugar porter, other	-0.030960267	-1.441259087	-1.302854505	0.039240658	0.563650987	0.619725492	0.431010954	0.011263335	0.037940614	0.796687491	0.028116845	0.117088261
K06192 paraquat-inducible protein B	-0.021518534	0.886224561	1.551637221	0.065666197	0.864686821	0.738103261	0.743468173	0.306585677	0.037950797	0.926630446	0.414452238	0.117088261
K01113 phosphodiesterase/alkaline phosphatase D [EC:3.1.4.1]	-0.02648451	-2.157275281	-1.189733842	0.047591197	0.637959553	0.566230099	0.57846149	0.000859615	0.038044589	0.873462167	0.002950079	0.117117848
K01575 acetolactate decarboxylase [EC:4.1.1.5]	-0.021713948	1.915382599	1.227884988	0.059067233	0.743236839	0.584613267	0.713531223	0.010648883	0.038117507	0.918346631	0.026708202	0.117117848
K01606 methylmalonyl-CoA decarboxylase gamma chain [EC:4.1.1.41]	-0.05898993	-2.596612879	-0.624465714	0.023693641	0.322530128	0.297263381	0.013561356	6.04526E-14	0.038083538	0.544009036	5.17053E-12	0.117117848
K02415 flagellar FliL protein	0.11199007	-0.168370274	1.679985699	0.065801279	0.887632202	0.799683016	0.090245797	0.849739404	0.03807462	0.612091708	0.892106693	0.117117848
K09939 hypothetical protein	-0.032364639	-2.799919221	-1.605529902	0.037382462	0.558956923	0.764353166	0.387603951	1.15745E-06	0.03810216	0.773255574	8.24821E-06	0.117117848
K00538 formate acetyltransferase activating enzyme [EC:1.97.1.4]	-0.069678341	-2.392234912	-1.099175136	0.055477351	0.684931445	0.523642345	0.210519418	0.000583004	0.03822929	0.680705388	0.002089285	0.117364549
K01006 pyruvate,orthophosphate dikinase [EC:2.7.9.1]	-0.03070331	-2.235646292	-0.556799528	0.021148295	0.28789418	0.265370973	0.148046722	3.53064E-13	0.038310664	0.647298745	2.26874E-11	0.117486063
K01488 adenosine deaminase [EC:3.5.4.4]	-0.043918025	0.807433794	0.637598671	0.034408982	0.412869196	0.303913979	0.203240308	0.05183103	0.038331917	0.676271054	0.102745503	0.117486063
K03559 biopolymer transport protein ExbD	0.017535026	0.103936055	-0.341121799	0.016790484	0.209500081	0.162664098	0.297527346	0.620332385	0.038410057	0.733263705	0.707459853	0.117628828
K01846 methylaspartate mutase [EC:5.4.99.1]	-0.072657698	-0.317378772	1.120397709	0.048283367	0.632583683	0.534471525	0.133873315	0.616391322	0.038484436	0.647141174	0.70428326	0.117759846
K01308 g-D-glutamyl-meso-diaminopimelate peptidase [EC:3.4.19.11]	-0.091506436	-2.195773791	-0.962856913	0.042397239	0.551671086	0.459910847	0.032038123	9.48291E-05	0.038729737	0.551200854	0.000413366	0.118004733
K01447 N-acetylmuramoyl-L-alanine amidase [EC:3.5.1.28]	-0.013141473	-0.859831294	-0.317160193	0.009574452	0.137561715	0.151407439	0.171354477	2.24719E-09	0.038622922	0.659410239	3.28442E-08	0.118004733
K01667 tryptophanase [EC:4.1.99.1]	-0.023687079	-1.056151577	-0.69393532	0.030095935	0.393648413	0.331502728	0.432138501	0.007878076	0.038754439	0.796821406	0.020633584	0.118004733
K05365 penicillin binding protein 1B [EC:2.4.1.129 3.4.-.-]	0.020887191	0.804817072	0.712039045	0.035839236	0.44344366	0.340082661	0.560651641	0.070962103	0.038716024	0.865932455	0.132902392	0.118004733
K06445 acyl-CoA dehydrogenase [EC:1.3.99.-]	0.121338738	1.256436985	1.869047212	0.078011108	1.033148217	0.892574491	0.121355793	0.225302662	0.038691222	0.631595609	0.328342141	0.118004733
K11144 primosomal protein DnaI	0.036413822	0.828297811	1.182142977	0.058496721	0.72883504	0.564679793	0.534292834	0.257055892	0.038738674	0.853906257	0.363074154	0.118004733
K11203 PTS system, fructose-specific IIC-like component	-0.013737946	1.406610077	1.077089935	0.045045127	0.596353735	0.514831742	0.760682026	0.019257901	0.038862319	0.931054815	0.044607953	0.118236622
K10555 AI-2 transport system substrate-binding protein	0.050436286	1.521606774	1.592842627	0.06446486	0.862322704	0.761640932	0.43487015	0.07909408	0.038934599	0.796821406	0.143516863	0.11835991
K05297 rubredoxin-NAD+ reductase [EC:1.18.1.1]	-0.03282332	-0.81579485	-0.421909529	0.027109656	0.299035798	0.201807352	0.227347817	0.006909844	0.038996458	0.692394496	0.018394992	0.118451343
K03618 hydrogenase-1 operon protein HyaF	-0.018740334	-2.024783478	1.632517401	0.059591585	0.8208549	0.781285695	0.753469079	0.014437993	0.039099992	0.929245287	0.03467165	0.118669111
K03086 RNA polymerase primary sigma factor	0.001667312	0.034645072	-0.123623267	0.003778067	0.054182901	0.059185785	0.659440186	0.523253322	0.039173041	0.905661321	0.625177627	0.118794078
K00947	-0.028167846	-1.946280016	-0.502841553	0.016999497	0.238636662	0.240780901	0.099016513	3.13042E-14	0.039205664	0.619631173	2.99156E-12	0.118796349
K00278 L-aspartate oxidase [EC:1.4.3.16]	-0.021820399	-0.948481444	-0.33071654	0.014740685	0.191220152	0.158494913	0.14029619	1.45194E-06	0.039369098	0.647298745	1.00771E-05	0.119003157
K02501 glutamine amidotransferase [EC:2.4.2.-]	-0.010626623	-0.480195178	-0.144210926	0.006265205	0.08200119	0.069145011	0.091342467	1.80899E-08	0.039459437	0.612091708	2.05552E-07	0.119003157
K03366 acetoin dehydrogenase [EC:1.1.1.5]	0.0504365	1.411868187	0.835669655	0.047329162	0.556957716	0.400651271	0.287803855	0.011974282	0.039445742	0.729243037	0.029613901	0.119003157
K03735 ethanolamine ammonia-lyase large subunit [EC:4.3.1.7]	-0.014210074	0.22255463	0.695706593	0.033352706	0.421337801	0.333509282	0.670504425	0.597911665	0.039423476	0.907396511	0.690125976	0.119003157
K08163 MFS transporter, DHA1 family, multidrug resistance protein	-0.025658746	0.640379399	1.864378208	0.070818507	0.965616441	0.893828497	0.717479544	0.507941333	0.039440534	0.92024032	0.610482811	0.119003157
K09797 hypothetical protein	-0.05313201	-2.409074566	-1.382047592	0.03315569	0.494344676	0.662673049	0.110548025	2.1611E-06	0.039465495	0.629871124	1.42053E-05	0.119003157
K03752 molybdopterin-guanine dinucleotide biosynthesis protein A	0.011458145	1.339386427	1.230017101	0.049327129	0.662321379	0.590121232	0.816539843	0.044417731	0.039578481	0.948051088	0.090018969	0.119247372
K00590 site-specific DNA-methyltransferase (cytosine-N4-specific) [EC:2.1.1.113]	-0.055550615	-0.386287206	-0.993197353	0.03605086	0.497756836	0.476970097	0.124847658	0.438589027	0.039768397	0.632972976	0.54523726	0.119722792
K00925 acetate kinase [EC:2.7.2.1]	-0.003311278	-0.071666565	-0.096072483	0.003826011	0.051504819	0.046171221	0.387771345	0.165560149	0.039910156	0.773255574	0.259152741	0.119910969
K01682 aconitate hydratase 2 [EC:4.2.1.3]	-0.00745641	1.346621225	1.838465924	0.071917852	0.973215075	0.883619882	0.91752261	0.167924509	0.039926984	0.977043612	0.261863868	0.119910969
K01938 formate--tetrahydrofolate ligase [EC:6.3.4.3]	-0.013489813	-0.845836219	-0.248207536	0.008840357	0.122669878	0.119295989	0.128530616	6.19689E-11	0.039927425	0.635639152	1.56631E-09	0.119910969
K01770 2-C-methyl-D-erythritol 2,4-cyclodiphosphate synthase [EC:4.6.1.12]	-0.002645038	-0.296395466	-0.106894802	0.004055214	0.05537761	0.051467689	0.514949314	2.26699E-07	0.040272259	0.839330155	1.96034E-06	0.120751978
K02503 Hit-like protein involved in cell-cycle regulation	-0.001681237	-0.119054574	-0.105444782	0.003812947	0.052730865	0.050767964	0.659718394	0.024987957	0.040266205	0.905661321	0.05569983	0.120751978
K07462 single-stranded-DNA-specific exonuclease [EC:3.1.-.-]	-0.004812758	-0.169092074	-0.101190186	0.002986069	0.043156464	0.048733537	0.108521018	0.000120719	0.040322515	0.628040117	0.000515373	0.120805478
K07803 zinc resistance-associated protein	0.046028148	0.463920945	1.668661845	0.064784918	0.879230363	0.804106401	0.478197103	0.598303236	0.040437944	0.821588156	0.690364136	0.120877538
K11073 putrescine transport system substrate-binding protein	0.087294534	0.40128969	1.121467235	0.047732649	0.630025421	0.540436753	0.068844584	0.524856311	0.040443866	0.597723616	0.626365505	0.120877538
K11734 aromatic amino acid transport protein AroP	0.062317322	1.530112262	1.790412883	0.073255273	0.978951532	0.862728134	0.395912056	0.119555634	0.04042691	0.778661864	0.200578349	0.120877538
K00796 dihydropteroate synthase [EC:2.5.1.15]	0.003512288	-0.019860976	-0.096126714	0.004051096	0.053667725	0.04639625	0.386933212	0.711701064	0.040752209	0.773244012	0.784070312	0.121506787
K01669 deoxyribodipyrimidine photo-lyase [EC:4.1.99.3]	0.075994412	1.558716416	1.654687811	0.070799435	0.933359298	0.798629142	0.284334318	0.09640785	0.040747804	0.727253734	0.16940691	0.121506787
K04029 ethanolamine utilization protein EutP	-0.048529177	-0.219687022	0.705543899	0.038810858	0.464268089	0.340470071	0.212544196	0.636569108	0.040714117	0.682541601	0.720028245	0.121506787
K00098 L-idonate 5-dehydrogenase [EC:1.1.1.264]	-0.077314532	-0.129162364	1.150379387	0.057286543	0.715223941	0.555845688	0.178593979	0.856863484	0.040968056	0.659410239	0.897815633	0.121857896
K00299 FMN reductase [EC:1.5.1.29]	0.024145081	2.327377212	1.61979336	0.06789218	0.901251318	0.782574385	0.722468195	0.010491709	0.040946575	0.92024032	0.026402835	0.121857896
K08191 MFS transporter, ACS family, hexuronate transporter	-0.018100178	-0.950876283	-0.548739658	0.020745341	0.283813313	0.265065284	0.383935636	0.000956831	0.040910356	0.769224164	0.003224331	0.121857896
K03669 membrane glycosyltransferase [EC:2.4.1.-]	0.033472127	0.856316277	1.7750529	0.068260745	0.929750232	0.85823303	0.624393314	0.358098101	0.041096165	0.892500923	0.468053019	0.122141473
K01823 isopentenyl-diphosphate delta-isomerase [EC:5.3.3.2]	0.062641622	0.722639884	0.925166414	0.043450975	0.555136649	0.447732138	0.15088731	0.194433694	0.04128118	0.648789734	0.293858223	0.122495985
K01835 phosphoglucomutase [EC:5.4.2.2]	-0.009261991	0.310684519	0.346481472	0.01758037	0.217976325	0.167672223	0.598862797	0.155551312	0.041273254	0.881577273	0.247540452	0.122495985
K00518 superoxide dismutase [EC:1.15.1.1]	-0.083302888	-2.532865973	-1.231819449	0.051138518	0.681441806	0.596688754	0.104819466	0.000258642	0.041465771	0.626941543	0.0010115	0.122848115
K03500 ribosomal RNA small subunit methyltransferase B [EC:2.1.1.-]	-0.007227805	0.321050166	0.325726128	0.017179402	0.209675646	0.15777172	0.674386096	0.127231085	0.04145464	0.908887702	0.210470596	0.122848115
K00912 tetraacyldisaccharide 4'-kinase [EC:2.7.1.130]	-0.006798311	-0.165826021	-0.270165439	0.007588773	0.110742434	0.130931725	0.371364989	0.135790033	0.0415643	0.76369787	0.221871746	0.122849543
K03483 mannitol operon transcriptional antiterminator	-0.078439961	-0.205828537	0.916122286	0.053274407	0.622446837	0.444206711	0.142416478	0.741218549	0.041664025	0.647298745	0.80657563	0.122849543
K03573 DNA mismatch repair protein MutH	0.090984968	-0.097029399	1.346860048	0.051359911	0.701659294	0.652845389	0.077925025	0.890147191	0.041597793	0.598128742	0.923859254	0.122849543
K08484 phosphotransferase system, enzyme I, PtsP [EC:2.7.3.9]	0.004210539	0.375637941	1.085400981	0.045844053	0.607759099	0.52621369	0.926908884	0.537198625	0.041636503	0.978305199	0.637015359	0.122849543
K09961 hypothetical protein	-0.026644252	-1.750160958	1.257225367	0.058197756	0.747959701	0.609511866	0.647553187	0.020226838	0.041635166	0.903568224	0.046419597	0.122849543
K10973 IclR family transcriptional regulator, negative regulator of allantoin and glyoxylate utilization operons	0.080325447	0.861512718	1.642210141	0.069078548	0.916952888	0.796119475	0.246224969	0.348533645	0.041626179	0.703527487	0.458681106	0.122849543
K00700 1,4-alpha-glucan branching enzyme [EC:2.4.1.18]	-0.003738283	-0.270336974	-0.094433036	0.003237699	0.045438838	0.045808218	0.249562015	1.11241E-08	0.041750618	0.705168787	1.34174E-07	0.122910389
K03306 inorganic phosphate transporter, PiT family	-0.017951341	0.387685684	0.317350834	0.016044084	0.199413568	0.153942142	0.264471244	0.053215736	0.041749897	0.713908469	0.104939179	0.122910389
K00651 homoserine O-succinyltransferase [EC:2.3.1.46]	-0.011131548	-0.251240556	-0.108485241	0.005981401	0.071678624	0.05267984	0.064137996	0.000557885	0.041960625	0.590227926	0.002014764	0.123431135
K03427 type I restriction enzyme M protein [EC:2.1.1.72]	-0.012967868	-0.333946798	-0.190869741	0.006229641	0.088443184	0.09285945	0.038587408	0.00020758	0.042339155	0.551200854	0.000837285	0.124358655
K10536 agmatine deiminase [EC:3.5.3.12]	-0.05739181	-2.466918494	-0.529631422	0.023567888	0.307489002	0.257673832	0.015719398	7.19783E-14	0.042342671	0.544009036	5.9614E-12	0.124358655
K01112	-0.011995804	0.766814276	0.331842396	0.017340828	0.212954891	0.161593608	0.48984806	0.000395851	0.042527225	0.827590081	0.001484243	0.124677975
K02429 MFS transporter, FHS family, L-fucose permease	-0.035328144	-1.371619175	-0.581219148	0.019950246	0.280168889	0.283058451	0.078042536	1.95128E-06	0.042547732	0.598128742	1.29785E-05	0.124677975
K09018 putative monooxygenase RutA [EC:1.14.-.-]	0.090705908	1.053528296	1.698925756	0.072258913	0.957206894	0.827407054	0.210768451	0.272318783	0.042551753	0.680705388	0.378706008	0.124677975
K01733 threonine synthase [EC:4.2.3.1]	-0.002453209	-0.176433822	-0.101807932	0.003652181	0.050756573	0.049593415	0.502506227	0.000618162	0.042597357	0.834481602	0.002206792	0.124713551
K00297 methylenetetrahydrofolate reductase (NADPH) [EC:1.5.1.20]	-0.006629197	-0.301821686	-0.129361603	0.004818061	0.066331924	0.06303906	0.170316477	9.06323E-06	0.042673113	0.659410239	4.98946E-05	0.124737166
K00924	0.001570879	-0.185111688	-0.241791336	0.007995346	0.113238962	0.117848673	0.844429061	0.103610137	0.042710389	0.954582866	0.1797742	0.124737166
K03455 monovalent cation:H+ antiporter-2, CPA2 family	0.001623364	-0.292683773	-0.322188671	0.007758344	0.11586225	0.157056509	0.834462893	0.012270122	0.042739297	0.95090961	0.030245202	0.124737166
K07216 hemerythrin	0.00120017	-1.313757069	0.570594964	0.03473336	0.397834415	0.278056646	0.972468357	0.001127143	0.042673582	0.98975229	0.003727474	0.124737166
K03556 LuxR family transcriptional regulator, maltose regulon positive regulatory protein	0.027323985	0.298908549	0.823295128	0.034888368	0.46289717	0.401497012	0.434401872	0.51915644	0.0428242	0.796821406	0.62175323	0.124789518
K06859 glucose-6-phosphate isomerase, archaeal [EC:5.3.1.9]	-0.023620047	-0.770740626	-1.094023456	0.046975056	0.620631658	0.533470581	0.615617012	0.215671613	0.042804063	0.888959552	0.318087891	0.124789518
K11201 PTS system, fructose-specific IIA-like component [EC:2.7.1.69]	-0.013654594	1.445368944	1.290355771	0.057106192	0.747117753	0.629470566	0.811254391	0.054383717	0.042889528	0.944475529	0.106677954	0.124882244
K05957	-0.056795643	-2.485406167	-0.602768363	0.023984343	0.324471065	0.294391367	0.018790885	6.73064E-13	0.043128822	0.544009036	3.58358E-11	0.125383087
K06121 glycerol dehydratase medium subunit [EC:4.2.1.30]	-0.049875735	-0.500188243	1.087476511	0.053568779	0.6744706	0.531045129	0.352891756	0.459157514	0.043099101	0.758547925	0.563861592	0.125383087
K01739 cystathionine gamma-synthase [EC:2.5.1.48]	0.014296774	0.675064695	0.483820263	0.022040183	0.285707939	0.236497136	0.51726133	0.019052038	0.043302107	0.841848461	0.044186028	0.125575613
K02297 cytochrome o ubiquinol oxidase subunit II [EC:1.10.3.-]	0.124255416	1.716710801	1.64047081	0.074107202	0.963343115	0.801623146	0.095089447	0.076188512	0.043235946	0.612091708	0.139330021	0.125575613
K02336 DNA polymerase II [EC:2.7.7.7]	0.096353464	1.945322365	1.818238035	0.07587199	1.012226425	0.888689631	0.205508602	0.055981258	0.043282048	0.677814655	0.109236728	0.125575613
K07473 DNA-damage-inducible protein J	-0.026296919	-1.229018324	-0.442267628	0.020617687	0.265120136	0.216250382	0.203557594	6.24491E-06	0.043363513	0.676271054	3.57524E-05	0.125575613
K10716 voltage-gated potassium channel	-0.070933792	-1.029573329	1.675405988	0.076034937	0.987032	0.819182544	0.351937536	0.298101167	0.043358261	0.758297442	0.405449331	0.125575613
K00529 ferredoxin--NAD+ reductase [EC:1.18.1.3]	0.049403763	-0.706036237	1.139415123	0.052264184	0.676057597	0.557398673	0.345607407	0.297527241	0.043463955	0.757275905	0.405293869	0.125766724
K01302	-0.027863394	-1.184742564	-0.54098935	0.022028694	0.296167084	0.264692972	0.207320414	8.76731E-05	0.043496997	0.67843323	0.000385328	0.125766724
K00372 nitrate reductase catalytic subunit [EC:1.7.99.4]	0.021041057	0.357334225	1.041680732	0.049350184	0.631122157	0.509872187	0.670280596	0.571870068	0.043579027	0.907396511	0.667092251	0.1258087
K02012 iron(III) transport system substrate-binding protein	-0.017943869	0.359887621	0.578804208	0.035264718	0.404626924	0.283302906	0.611403127	0.374789364	0.043575543	0.8857284	0.484845526	0.1258087
K01646 citrate lyase subunit gamma [EC:4.1.3.6]	-0.034351768	0.326564606	0.73792754	0.038409387	0.473518681	0.361267087	0.372153898	0.491172441	0.043620785	0.76369787	0.594350548	0.125831786
K00789 S-adenosylmethionine synthetase [EC:2.5.1.6]	-0.005644632	-0.268978908	-0.114500091	0.003807261	0.053918515	0.056097787	0.139680704	1.27316E-06	0.043775359	0.647298745	8.91929E-06	0.126082507
K01048 lysophospholipase [EC:3.1.1.5]	0.023167247	0.845758	0.528442131	0.025646942	0.325162818	0.25889502	0.367394162	0.009955347	0.043768871	0.76369787	0.025189124	0.126082507
K03406 methyl-accepting chemotaxis protein	-0.012800355	-1.168039321	0.453663482	0.021540999	0.275437226	0.222460851	0.55299645	3.33988E-05	0.043956357	0.86126944	0.000159791	0.126506056
K01199 glucan endo-1,3-beta-D-glucosidase [EC:3.2.1.39]	-0.049997444	-2.849722365	-1.000303629	0.036316346	0.504102292	0.490744821	0.170064763	5.10307E-08	0.044053807	0.659410239	5.22504E-07	0.126580873
K02363 enterobactin 2,3-dihydroxybenzoate-AMP ligase / S-dihydroxybenzoyltransferase [EC:2.3.1.- 2.7.7.58]	-0.003597391	0.749515605	1.575820728	0.065880211	0.879503868	0.773313078	0.956505048	0.395072412	0.044113395	0.986485222	0.505470264	0.126580873
K02408 flagellar hook-basal body complex protein FliE	0.059274497	-0.748070053	1.049715516	0.050051395	0.639305892	0.515397463	0.23764382	0.243275496	0.044219692	0.694555826	0.348324154	0.126580873
K03697 ATP-dependent Clp protease ATP-binding subunit ClpE	-0.017471069	0.147371681	-0.426129354	0.022802234	0.278154204	0.209148971	0.444417765	0.596796385	0.044144837	0.802126072	0.689052084	0.126580873
K03807 AmpE protein	0.030756055	1.981957236	1.703653914	0.077839701	1.009482611	0.836293645	0.69315507	0.05092672	0.044175051	0.911268461	0.101228739	0.126580873
K06941 ribosomal RNA large subunit methyltransferase N [EC:2.1.1.-]	-0.004414216	-0.243359889	-0.110095766	0.003636025	0.051592246	0.054055778	0.226102708	4.36264E-06	0.044220096	0.690725241	2.61828E-05	0.126580873
K07757 sugar-phosphatase [EC:3.1.3.23]	-0.027641503	-0.917253423	1.445489283	0.062930368	0.829520282	0.709601883	0.660939641	0.270093982	0.044185802	0.905661321	0.376454851	0.126580873
K04032 ethanolamine utilization cobalamin adenosyltransferase [EC:2.5.1.17]	-0.062336337	0.928577374	1.196654843	0.051142193	0.678309705	0.587882263	0.224256113	0.17247492	0.044339912	0.68950648	0.267282339	0.126826441
K07639 two-component system, OmpR family, sensor histidine kinase RstB [EC:2.7.13.3]	-0.006152709	0.510183042	1.047286958	0.043822063	0.585132895	0.514695409	0.888476896	0.384253401	0.04441823	0.967666099	0.494684775	0.126953024
K02099 AraC family transcriptional regulator, arabinose operon regulatory protein	-0.009832365	0.212394068	0.427806501	0.02511571	0.294095666	0.210391264	0.695837448	0.470978757	0.044560418	0.911268461	0.575520599	0.127164379
K02803 PTS system, N-acetylglucosamine-specific IIB component [EC:2.7.1.69]	0.001099488	0.207135152	0.38915973	0.021564165	0.259286892	0.191358221	0.959384499	0.425271424	0.044531021	0.986689822	0.531339791	0.127164379
K00872 homoserine kinase [EC:2.7.1.39]	-0.033778473	0.516045905	0.414011038	0.022664845	0.274022461	0.203645092	0.137633587	0.061052153	0.044599755	0.647298745	0.117349858	0.127179256
K08643 zinc metalloprotease ZmpB [EC:3.4.24.-]	0.019868435	0.366999881	1.042545628	0.057151734	0.690637473	0.512938517	0.728456047	0.595708132	0.044651888	0.92268432	0.688435413	0.127230571
K04083 molecular chaperone Hsp33	-0.001643607	0.075863754	0.37521129	0.02210321	0.258529025	0.184717733	0.940794259	0.769472699	0.04477849	0.981618198	0.829570364	0.127396512
K10014 histidine transport system substrate-binding protein	0.004626329	0.483588465	1.730369042	0.061879854	0.862822434	0.851728299	0.940474379	0.575754468	0.044744531	0.981618198	0.670155185	0.127396512
K01212 levanase [EC:3.2.1.65]	-0.063132767	-2.930296806	-0.897672505	0.028533173	0.408355644	0.442289015	0.02800174	1.21602E-11	0.044950362	0.548587946	3.84078E-10	0.127690549
K04750 PhnB protein	0.029089645	1.679380139	1.47516635	0.065307583	0.85713006	0.726746251	0.656471313	0.051400319	0.044927895	0.905284603	0.102006917	0.127690549
K01450 formylmethionine deformylase [EC:3.5.1.31]	0.010074885	-0.878178313	-0.919154009	0.043925127	0.561377195	0.453018307	0.818808497	0.119246116	0.045017787	0.948911464	0.200464716	0.127784685
K00691 maltose phosphorylase [EC:2.4.1.8]	0.021884604	-0.73922912	-0.658593589	0.029070045	0.382055722	0.324843212	0.45239925	0.054349203	0.045177278	0.809825133	0.106666392	0.128139815
K01153 type I restriction enzyme, R subunit [EC:3.1.21.3]	-0.012358977	-0.554755384	-0.233138858	0.008961995	0.122768586	0.115067567	0.169348446	1.03807E-05	0.045314328	0.658832631	5.62338E-05	0.128354036
K08346 nitrate reductase 2, beta subunit [EC:1.7.99.4]	-0.047898797	0.806632132	1.734748088	0.071831921	0.963443695	0.856228736	0.50562055	0.403410322	0.045321683	0.835818183	0.512119614	0.128354036
K03831 molybdopterin biosynthesis protein Mog	-0.026060527	0.606539411	0.627924517	0.037197286	0.434581924	0.310119495	0.484326354	0.164283341	0.045452324	0.823863224	0.257478559	0.128626279
K08999 hypothetical protein	-0.055450231	-3.010509368	-1.250980244	0.035359821	0.517093807	0.617987387	0.118346893	2.15576E-08	0.045504761	0.631595609	2.43285E-07	0.128676969
K03445 MFS transporter, DHA1 family, purine ribonucleoside efflux pump	0.043237138	0.4510463	1.185535612	0.046970397	0.638477029	0.586303968	0.358357889	0.480697032	0.045738849	0.763404242	0.583759478	0.129240856
K07238 zinc transporter, ZIP family	-0.000419559	-0.38051038	-0.212259055	0.006905917	0.098449099	0.104994175	0.951613258	0.000148034	0.045783278	0.986016089	0.000618522	0.129268393
K03617 electron transport complex protein RnfA	-0.014072933	-0.502499193	-0.180132951	0.008399408	0.108476221	0.089175173	0.09533088	6.33755E-06	0.045955782	0.612091708	3.61953E-05	0.129657228
K03100 signal peptidase I [EC:3.4.21.89]	-0.007044206	-0.427029531	-0.205970207	0.006080823	0.088317653	0.102026172	0.248004375	2.56888E-06	0.046081759	0.703566254	1.64997E-05	0.12991431
K01186 neuraminidase [EC:3.2.1.18]	-0.051590782	-2.808838279	-0.720379782	0.026303616	0.365528503	0.357065897	0.051159048	5.79943E-13	0.046219425	0.578923154	3.22604E-11	0.130105586
K02380 FdhE protein	-0.024283689	1.35453441	1.399088011	0.062934121	0.823250532	0.693425532	0.699991805	0.10139379	0.046203627	0.911481038	0.176668843	0.130105586
K08321 putative autoinducer-2 (AI-2) aldolase [EC:4.1.2.-]	-0.009033292	-0.645886401	-0.929433366	0.042708956	0.554718784	0.460858255	0.832695894	0.245603563	0.046299413	0.95090961	0.350580037	0.130134171
K10124 carbohydrate-specific outer membrane porin	0.007589087	0.019195645	1.853289861	0.080986505	1.069682174	0.918902598	0.925430427	0.98569962	0.046288077	0.978305199	0.99106912	0.130134171
K07029	-0.000962619	-0.332461873	-0.151885701	0.00497202	0.070838379	0.075376913	0.84667057	4.84679E-06	0.046483307	0.954777978	2.85822E-05	0.13045428
K08309 soluble lytic murein transglycosylase [EC:3.2.1.-]	0.053121987	1.309874871	1.279208691	0.052741699	0.709445603	0.634804173	0.314992806	0.066250772	0.046471891	0.741616038	0.125465765	0.13045428
K00172 pyruvate ferredoxin oxidoreductase, gamma subunit [EC:1.2.7.1]	-0.06071054	-2.95164797	-0.860903292	0.041681491	0.531543828	0.427351495	0.146738375	8.43405E-08	0.046537426	0.647298745	8.10147E-07	0.130507891
K00895 pyrophosphate--fructose-6-phosphate 1-phosphotransferase [EC:2.7.1.90]	-0.035037432	-3.208050571	-1.012771609	0.0326803	0.467087356	0.503218067	0.284893527	7.2343E-11	0.046742514	0.727259024	1.78558E-09	0.130855042
K01684 galactonate dehydratase [EC:4.2.1.6]	-0.032096489	-0.028791788	0.639446548	0.028625611	0.375389299	0.317761975	0.263461654	0.938936438	0.046768806	0.713908469	0.957170707	0.130855042
K03327 multidrug resistance protein, MATE family	-0.002876178	-0.132290552	-0.152289774	0.004993821	0.071141021	0.075666312	0.565267396	0.064347304	0.046736122	0.865932455	0.122734085	0.130855042
K04762 ribosome-associated heat shock protein Hsp15	-0.010266339	0.205333097	-0.389813445	0.020015018	0.24965005	0.193740604	0.608538174	0.411734579	0.046801656	0.885363292	0.519598083	0.130855042
K07313 serine/threonine protein phosphatase 1 [EC:3.1.3.16]	0.028297233	1.487894819	0.945479211	0.05066978	0.621380584	0.470600929	0.577122747	0.017521955	0.047118688	0.872812306	0.041071903	0.131642692
K01844 beta-lysine 5,6-aminomutase [EC:5.4.3.3]	-0.054462207	-2.618205457	-1.138693616	0.051944376	0.677587476	0.567605646	0.295626519	0.000148621	0.047438117	0.731734359	0.000620281	0.132435851
K00177 2-oxoglutarate ferredoxin oxidoreductase subunit gamma [EC:1.2.7.3]	-0.061579346	-3.811495105	-1.029247966	0.033531659	0.478692556	0.513329207	0.067704166	1.04858E-13	0.047556501	0.597723616	7.97565E-12	0.132666975
K11741 quaternary ammonium compound-resistance protein SugE	-0.015232929	0.286842504	-0.649380232	0.031811592	0.404711051	0.324074677	0.632544718	0.479260241	0.04769213	0.896897535	0.583015833	0.132945824
K01676 fumarate hydratase, class I [EC:4.2.1.2]	-0.013713558	-1.010093046	-0.522429208	0.018562928	0.260121242	0.260915923	0.46087729	0.00013811	0.047856724	0.816004589	0.000579827	0.133205385
K08280 lipopolysaccharide O-acetyltransferase [EC:2.3.1.-]	-0.046525128	-1.650037401	-1.260709311	0.053804222	0.717593956	0.629580186	0.388183842	0.022465126	0.047838066	0.773255574	0.050743953	0.133205385
K08365 MerR family transcriptional regulator, mercuric resistance operon regulatory protein	-0.010119158	1.048639655	0.696059793	0.037275118	0.458100467	0.347974307	0.786294569	0.023067605	0.048072379	0.936903287	0.05188471	0.133705788
K02083 allantoate deiminase [EC:3.5.3.9]	-0.021631623	-0.065399682	1.06010614	0.050739697	0.651624287	0.530310317	0.670307403	0.920151024	0.048214009	0.907396511	0.943958951	0.13399971
K01788 N-acylglucosamine-6-phosphate 2-epimerase [EC:5.1.3.9]	-0.033975788	0.306871009	0.396162581	0.021544727	0.263216993	0.198325484	0.116303348	0.244998308	0.048378343	0.629871124	0.350118364	0.134356248
K02082 tagatose-6-phosphate ketose/aldose isomerase [EC:5.-.-.-]	0.009660347	0.705805632	0.723524936	0.042058374	0.498959552	0.362296925	0.818556988	0.158680044	0.048432164	0.948911464	0.251232169	0.134405565
K01673 carbonic anhydrase [EC:4.2.1.1]	0.001708322	0.350994707	0.146477673	0.005401485	0.075073142	0.073369017	0.752112523	5.24511E-06	0.04849824	0.928987234	3.07851E-05	0.134488796
K07407 alpha-galactosidase [EC:3.2.1.22]	-0.011649077	-0.572489433	-0.206758438	0.008025027	0.110092228	0.103595605	0.148106937	4.71645E-07	0.048567776	0.647298745	3.67745E-06	0.134569243
K10001 glutamate/aspartate transport system substrate-binding protein	-0.018634472	0.645964421	1.412590556	0.066643001	0.860822473	0.707875197	0.780047081	0.453851516	0.048599464	0.934923586	0.559730179	0.134569243
K01647 citrate synthase [EC:2.3.3.1]	-0.014141079	-0.536496381	-0.149505172	0.006198319	0.083487637	0.074943979	0.023525215	8.63897E-10	0.048670779	0.544009036	1.4569E-08	0.134666662
K07350 minor fimbrial subunit	0.021104153	0.47946534	1.889390111	0.069029397	0.96200599	0.948067915	0.760115332	0.618722594	0.04889374	0.931054815	0.70595135	0.135026458
K09970 general L-amino acid transport system permease protein	0.01111122	-0.624242957	1.210943464	0.059681761	0.759129201	0.607676645	0.852487658	0.411830624	0.048909503	0.957282767	0.519598083	0.135026458
K11391 ribosomal RNA large subunit methyltransferase G [EC:2.1.1.52]	0.040690923	1.421969381	1.77629485	0.072825455	0.984347774	0.891152552	0.576930471	0.150066209	0.048852487	0.872812306	0.240099647	0.135026458
K05597 glutamin-(asparagin-)ase [EC:3.5.1.38]	-0.030709269	0.391987775	1.238774327	0.055441946	0.729533437	0.621821837	0.580236909	0.591620327	0.048973418	0.873462167	0.684772968	0.135102835
K01436 aminoacylase [EC:3.5.1.14]	-0.016884444	-0.304812521	0.312759548	0.016863581	0.207069444	0.157101771	0.317864479	0.142509711	0.049125238	0.742737747	0.23072706	0.135421421
K00362 nitrite reductase (NAD(P)H) large subunit [EC:1.7.1.4]	0.021053983	0.364192853	0.807296813	0.038785552	0.498344489	0.405914484	0.587822126	0.465712587	0.049346184	0.876969631	0.570394614	0.135659132
K01072 ubiquitin thiolesterase [EC:3.1.2.15]	-0.047553407	-2.661488419	-1.164163734	0.053211824	0.695661142	0.58527559	0.372525551	0.000171874	0.04931796	0.76369787	0.000709384	0.135659132
K07346 fimbrial chaperone protein	0.055978144	1.000316013	1.816217012	0.076389804	1.025338793	0.912821451	0.4645	0.33038738	0.049252145	0.817756967	0.439926319	0.135659132
K07703 two-component system, CitB family, response regulator DcuR	0.036858274	-0.203985321	1.569703952	0.070084726	0.92345352	0.789296626	0.599505505	0.825389606	0.049357065	0.881577273	0.871699366	0.135659132
K05880 transcriptional activator for dhaKLM operon	0.069171361	-0.057906668	1.697235195	0.074360047	0.986148138	0.854485726	0.353324174	0.953230928	0.049635083	0.758547925	0.967508624	0.136274364
K09685 purine operon repressor	-0.05033898	0.590037154	0.820772841	0.046718059	0.560944188	0.413259191	0.282490553	0.29407068	0.049654035	0.726631245	0.401171825	0.136274364
K00259 alanine dehydrogenase [EC:1.4.1.1]	-0.013978845	-1.237143897	-0.590054036	0.019991534	0.283708804	0.297431059	0.485176913	2.03126E-05	0.049909667	0.82416921	0.000102581	0.136875149
K00826 branched-chain amino acid aminotransferase [EC:2.6.1.42]	-0.000193215	-0.169125351	-0.088793351	0.003280312	0.045653906	0.044805209	0.953086547	0.000270817	0.050144613	0.986161455	0.001054686	0.137418364
K08307 membrane-bound lytic murein transglycosylase D [EC:3.2.1.-]	-0.02002734	-0.933592528	-0.500696543	0.018078552	0.253008332	0.252716293	0.269217315	0.000285769	0.050202006	0.715502395	0.001108285	0.13747456
K02487 type IV pili sensor histidine kinase and response regulator	-0.061026534	-1.218385417	0.772734264	0.04000563	0.500485608	0.390158785	0.128651853	0.015751656	0.050281256	0.635639152	0.037464214	0.137590485
K00842 aminotransferase [EC:2.6.1.-]	-0.019137184	-0.650865559	-0.162786351	0.007433112	0.097361146	0.082220895	0.010723621	2.04563E-10	0.050360804	0.544009036	4.38164E-09	0.137707055
K00032 phosphogluconate 2-dehydrogenase [EC:1.1.1.43]	-0.024016425	-2.219149757	-0.973052546	0.056135743	0.671478835	0.492396205	0.669214991	0.001117263	0.050785466	0.907126158	0.003704662	0.13825963
K00690 sucrose phosphorylase [EC:2.4.1.7]	6.30868E-05	1.279324742	0.530251029	0.026993675	0.340188042	0.26824413	0.998137488	0.000219751	0.050717669	0.998885092	0.000876885	0.13825963
K01751 diaminopropionate ammonia-lyase [EC:4.3.1.15]	-0.033108576	-0.740206573	0.634073498	0.031207799	0.398388262	0.32085901	0.289950724	0.064568247	0.050783497	0.729243037	0.12309251	0.13825963
K01922 phosphopantothenate-cysteine ligase [EC:6.3.2.5]	-0.003846813	-0.106241059	-0.075938832	0.002877841	0.039822844	0.03840849	0.182766508	0.008229547	0.050673064	0.659410239	0.02141866	0.13825963
K02933 large subunit ribosomal protein L6	-0.006864378	-0.211617918	-0.088889857	0.003677013	0.049690031	0.044962266	0.063318275	3.10066E-05	0.050690124	0.587771242	0.000150818	0.13825963
K07165 transmembrane sensor	-0.003208412	-1.111799089	-0.949792255	0.039352389	0.531490746	0.480244616	0.935097892	0.037653877	0.050605498	0.978840948	0.078159155	0.13825963
K02461 general secretion pathway protein L	-0.01151555	1.338800501	1.735774685	0.079158447	1.038081371	0.878750335	0.884475635	0.198577732	0.050886851	0.96700776	0.298788537	0.13843452
K07799 putative multidrug efflux transporter MdtA	0.015468207	-0.158240415	0.931697991	0.04354913	0.566495032	0.472007512	0.722803888	0.780264658	0.051044921	0.92024032	0.837073425	0.138763254
K03532 trimethylamine-N-oxide reductase (cytochrome c) 1, cytochrome c-type subunit TorC	-0.0493894	-0.688730752	1.660206038	0.070668388	0.947505712	0.841377768	0.485394337	0.468103929	0.051126431	0.82416921	0.572758813	0.138883534
K00175 2-oxoglutarate ferredoxin oxidoreductase subunit beta [EC:1.2.7.3]	-0.032433193	-2.19107508	-0.602459069	0.02619675	0.349112227	0.305750107	0.217075485	1.95659E-09	0.051447411	0.685653255	2.94041E-08	0.139653679
K06925	0.018334185	0.139950159	-0.215328183	0.015970346	0.168075082	0.109302925	0.252268734	0.405979903	0.051495841	0.706762514	0.514480482	0.139683404
K10680 N-ethylmaleimide reductase [EC:1.-.-.-]	0.029746357	0.433578185	0.661449743	0.033086779	0.42041693	0.335961562	0.369660742	0.303583981	0.051634076	0.76369787	0.41128953	0.139956509
K01975 2'-5' RNA ligase [EC:6.5.1.-]	0.070311569	0.43589447	1.436469082	0.068172705	0.883105427	0.730041461	0.303551734	0.622109615	0.05177078	0.736800616	0.708619356	0.14022507
K10986 PTS system, galactosamine-specific IID component	0.027624185	-0.711685478	1.262496793	0.059383003	0.771781389	0.641971366	0.642279749	0.357517144	0.05189479	0.900341456	0.467532068	0.140458883
K06113 arabinan endo-1,5-alpha-L-arabinosidase [EC:3.2.1.99]	-0.086420738	-3.422756264	-1.312655523	0.034466713	0.511820783	0.668036832	0.012920743	2.01878E-10	0.052088094	0.544009036	4.34912E-09	0.140879772
K03465 thymidylate synthase (FAD) [EC:2.1.1.148]	0.002416963	-3.51600643	-0.874745615	0.034171698	0.469946532	0.445260515	0.943679987	1.97658E-12	0.052132081	0.983527772	8.00731E-11	0.140896495
K00425 cytochrome bd-I oxidase subunit I [EC:1.10.3.-]	0.007488238	0.435723534	-0.159253405	0.006575909	0.08910136	0.081157611	0.256109799	2.00073E-06	0.052402614	0.709363351	1.32504E-05	0.141399922
K01196 amylo-1,6-glucosidase [EC:3.2.1.33]	-0.027505094	-2.818292436	0.803743485	0.045230434	0.548712238	0.409588869	0.543771412	6.38659E-07	0.052397363	0.85874409	4.82816E-06	0.141399922
K09693 teichoic acid transport system ATP-binding protein [EC:3.6.3.40]	-0.061985228	-1.320519241	-0.698199	0.044088348	0.5070488	0.355856711	0.161222126	0.009863173	0.052432169	0.654648874	0.024989835	0.141399922
K10108 maltose/maltodextrin transport system substrate-binding protein	-0.024529693	0.973560546	0.607328268	0.03433288	0.415837799	0.309754413	0.475732183	0.020158946	0.052591328	0.821588156	0.046328384	0.141726594
K01755 argininosuccinate lyase [EC:4.3.2.1]	-0.003881757	-0.160358868	-0.075914305	0.00323625	0.043466285	0.038754748	0.231700078	0.000286505	0.052809295	0.69325237	0.001109098	0.142211157
K00313 electron transfer flavoprotein-quinone oxidoreductase [EC:1.5.5.-]	-0.042549155	-0.329991275	1.174539829	0.048217361	0.654784526	0.599771935	0.378545351	0.614811279	0.052872061	0.767851995	0.703747431	0.14227738
K11712 two-component system, LuxR family, response regulator DctR	-0.010602037	-1.766122335	0.969815597	0.045562621	0.593852304	0.496670707	0.816227558	0.003283186	0.053550942	0.947983829	0.009552251	0.144000261
K02814 PTS system, sorbose-specific IIC component	0.039445916	-0.397565095	1.1276483	0.059838833	0.745596163	0.57771117	0.510487863	0.594446724	0.053636228	0.837035941	0.687403953	0.144074453
K03112 DamX protein	0.042649281	1.288939702	1.688902892	0.074753811	0.993710465	0.865464882	0.568928327	0.19602077	0.053694504	0.869371002	0.295777089	0.144074453
K07031	-0.013608342	-3.479565209	-1.016063649	0.036355278	0.511628714	0.520611917	0.708547326	1.06171E-10	0.053666583	0.917566326	2.48867E-09	0.144074453
K00266 glutamate synthase (NADPH/NADH) small chain [EC:1.4.1.13 1.4.1.14]	-0.017396085	-0.683017583	-0.19219511	0.007617881	0.104565679	0.098548405	0.023396221	4.8143E-10	0.053836734	0.544009036	8.97145E-09	0.144278621
K05540 tRNA-dihydrouridine synthase B [EC:1.-.-.-]	-0.002540832	0.364659262	0.102577046	0.004679942	0.061623337	0.052599094	0.587760976	1.31399E-08	0.053848018	0.876969631	1.56962E-07	0.144278621
K03169 DNA topoisomerase III [EC:5.99.1.2]	-0.010474649	-0.697529132	-0.194999609	0.00586272	0.085397595	0.100048912	0.075435989	2.89953E-14	0.053984015	0.598128742	2.92069E-12	0.144539097
K02121 V-type H+-transporting ATPase subunit E [EC:3.6.3.14]	-0.07237184	-3.24740747	-1.011629935	0.031308689	0.453882827	0.519775962	0.021771795	1.37636E-11	0.054319205	0.544009036	4.27475E-10	0.145332145
K09949 hypothetical protein	-0.10110961	-1.883931514	-0.777487976	0.049150732	0.567470632	0.399860644	0.040909096	0.001061761	0.054548773	0.551200854	0.003536356	0.145841661
K00889 1-phosphatidylinositol-4-phosphate 5-kinase [EC:2.7.1.68]	-0.06538103	-2.527365321	-1.003150528	0.033456737	0.478434852	0.5165201	0.052005614	3.17663E-07	0.054825912	0.578923154	2.61353E-06	0.146477544
K00688 starch phosphorylase [EC:2.4.1.1]	-0.003300336	-0.172681902	-0.081402883	0.003113741	0.043185789	0.041936872	0.290395627	8.82493E-05	0.054954951	0.729243037	0.000387403	0.146717123
K05775 maltose operon periplasmic protein	-0.050030295	1.282845295	1.689666022	0.07301638	0.979432591	0.870650454	0.493977913	0.1916999	0.055002587	0.82912079	0.290551251	0.146739184
K00844 hexokinase [EC:2.7.1.1 2.7.1.2]	-0.0018452	-3.211367957	-1.254598972	0.04253751	0.606464957	0.647033751	0.965441292	2.98856E-07	0.055211114	0.988112338	2.47519E-06	0.146770202
K01631 2-dehydro-3-deoxyphosphogalactonate aldolase [EC:4.1.2.21]	-0.048751813	-0.122568676	1.06092982	0.05128806	0.663468382	0.547075844	0.34292607	0.853611816	0.055177455	0.756031532	0.895258117	0.146770202
K02237 competence protein ComEA	0.006644062	0.417879469	0.412552029	0.027746221	0.310879772	0.212735598	0.810983817	0.18033935	0.055177763	0.944475529	0.2770506	0.146770202
K11005 hemolysin A	-0.008028806	-0.832303777	-1.329544669	0.061919286	0.811181481	0.685280045	0.896955047	0.306053645	0.055069756	0.971149934	0.41388314	0.146770202
K11534 DeoR family transcriptional regulator, deoxyribose operon repressor	-0.009663079	0.535599833	1.145247132	0.055573542	0.717982458	0.590630044	0.862127948	0.456514324	0.055207983	0.957720078	0.561713068	0.146770202
K01183 chitinase [EC:3.2.1.14]	-0.005542284	0.676054436	0.471505855	0.024504421	0.30871942	0.243308283	0.821285416	0.029635249	0.055347699	0.949861159	0.06447786	0.146923699
K10819 histidine kinase	-0.008753983	-0.967674438	0.333542581	0.021403144	0.245698095	0.17211182	0.682953138	0.000111573	0.055341966	0.910280246	0.000480732	0.146923699
K00059 3-oxoacyl-[acyl-carrier protein] reductase [EC:1.1.1.100]	-0.002783402	-0.168954735	-0.069461246	0.00269659	0.03727903	0.035853887	0.303168809	9.7961E-06	0.055416056	0.736800616	5.32993E-05	0.147000455
K01804 L-arabinose isomerase [EC:5.3.1.4]	-0.020885176	-0.473075756	-0.209056574	0.009358923	0.124260434	0.107941454	0.02669958	0.000184492	0.055488267	0.546754592	0.000755605	0.14708732
K00640 serine O-acetyltransferase [EC:2.3.1.30]	-0.004230127	-0.229618516	-0.125982072	0.003398332	0.050381613	0.065080913	0.214605178	8.77711E-06	0.055610142	0.682815926	4.85345E-05	0.147305614
K01007 pyruvate,water dikinase [EC:2.7.9.2]	-0.01637268	0.13427146	0.557840586	0.03289151	0.393299697	0.288283295	0.619161164	0.733145851	0.055701182	0.891314662	0.801065549	0.147441978
K00330 NADH dehydrogenase I subunit A [EC:1.6.5.3]	0.01564936	-1.429667461	-0.500593361	0.01991652	0.273700295	0.258788245	0.432900963	4.21828E-07	0.055784336	0.796821406	3.3098E-06	0.147557289
K01787 N-acylglucosamine 2-epimerase [EC:5.1.3.8]	-0.039389486	-2.269688242	-0.776365604	0.026117768	0.373188577	0.401615522	0.133019339	5.53984E-09	0.055942301	0.644364926	7.27006E-08	0.147643281
K03587 cell division protein FtsI (penicillin binding protein 3) [EC:2.4.1.129]	0.000961918	0.037774174	-0.173888349	0.005358236	0.077831866	0.089962438	0.857701375	0.627947896	0.05596814	0.957395013	0.713601884	0.147643281
K03836 low affinity tryptophan permease	0.024808075	0.653492403	1.72016456	0.077839813	1.030640391	0.889966431	0.750265641	0.526728839	0.055975303	0.928987234	0.628197883	0.147643281
K06001 tryptophan synthase beta chain [EC:4.2.1.20]	-0.044633825	-3.833355993	-0.958010973	0.030598341	0.44161266	0.495610268	0.146141518	1.10281E-15	0.055956521	0.647298745	2.93583E-13	0.147643281
K01930 folylpolyglutamate synthase [EC:6.3.2.17]	-0.012161395	-1.039856672	-0.29600678	0.015431595	0.194395044	0.153181596	0.431536194	2.30107E-07	0.056031588	0.796687491	1.97677E-06	0.147687221
K01376	0.033063363	-1.778003938	-0.8470249	0.041328435	0.533617312	0.438478006	0.424606228	0.00101886	0.056113161	0.792173755	0.00341176	0.147797704
K03614 electron transport complex protein RnfD	-0.011989873	-0.381436622	-0.14460363	0.007850473	0.097346725	0.074892361	0.128196075	0.00012062	0.05622821	0.635639152	0.000515373	0.147802323
K03687 molecular chaperone GrpE	0.001216304	-0.032871883	-0.049234313	0.002700608	0.033347031	0.025499778	0.652899862	0.325389482	0.056233886	0.904805369	0.434669032	0.147802323
K10857 exodeoxyribonuclease X [EC:3.1.11.-]	0.030992165	1.975871007	1.533580316	0.072109332	0.943075714	0.794026958	0.667786107	0.037357707	0.056156052	0.907126158	0.077653192	0.147802323
K11750 esterase FrsA [EC:3.1.-.-]	0.027363379	1.250776254	1.673443024	0.077347681	1.01761212	0.867073653	0.723865307	0.220399026	0.056332276	0.92024032	0.323015009	0.147956584
K02456 general secretion pathway protein G	-0.001943883	0.601261067	1.054631699	0.049668858	0.649528618	0.546771888	0.968818463	0.355670523	0.056477535	0.989033894	0.46560732	0.148129326
K03388 heterodisulfide reductase subunit A [EC:1.8.98.1]	-0.051556999	-3.979540455	-1.047367974	0.040324863	0.559255886	0.543004546	0.202469861	1.72862E-11	0.056476875	0.676271054	5.15406E-10	0.148129326
K08322 starvation sensing protein RspB [EC:1.1.1.-]	-0.111663391	-0.231252789	1.031822082	0.053121961	0.672976339	0.535138622	0.036743456	0.731470666	0.056564768	0.551200854	0.799938724	0.14825379
K05914	0.060770634	-1.499642276	-1.127341276	0.053133946	0.694933843	0.58514609	0.254039673	0.032065465	0.056759186	0.707551165	0.068682752	0.148658809
K07289 AsmA protein	0.100581728	1.256704945	1.549309713	0.067323078	0.903616592	0.804405637	0.13667257	0.165773131	0.056830897	0.647298745	0.259340599	0.148742101
K05887 quinate/shikimate dehydrogenase [EC:1.1.1.282]	-0.051719846	-0.375001304	1.274939426	0.054240155	0.732710929	0.662388817	0.341415714	0.609328902	0.056991698	0.755078608	0.698329894	0.149058286
K09689 capsular polysaccharide transport system ATP-binding protein	-0.003000226	-0.173356871	0.802670238	0.053437512	0.604840575	0.417843634	0.955280015	0.774689082	0.057472069	0.986485222	0.832305047	0.150209258
K10537 L-arabinose transport system substrate-binding protein	0.036449138	0.886208536	1.517234984	0.067162049	0.897336201	0.790426049	0.587908861	0.324485488	0.057659528	0.876969631	0.433772386	0.150593594
K01431 beta-ureidopropionase [EC:3.5.1.6]	-0.037389832	-2.172645424	-0.569176257	0.020928082	0.293825977	0.29660241	0.075446852	3.3359E-12	0.057727142	0.598128742	1.21891E-10	0.150664607
K09955 hypothetical protein	-0.029987922	-1.110940621	-0.344385566	0.01135868	0.163177156	0.179510476	0.008910728	1.01892E-10	0.057793362	0.544009036	2.4188E-09	0.150731882
K02395 flagellar protein FlgJ	0.04355297	0.413351354	-0.89787203	0.047467859	0.596542431	0.468313856	0.359919886	0.489130414	0.057950783	0.763404242	0.592071794	0.150931215
K02436 DeoR family transcriptional regulator, galactitol utilization operon repressor	0.060188169	0.048498743	1.268839503	0.065517348	0.830858985	0.661795532	0.35932736	0.953507975	0.057947705	0.763404242	0.967526333	0.150931215
K02071 D-methionine transport system ATP-binding protein	0.019300073	0.397115299	0.313553788	0.018565578	0.222653535	0.16379341	0.299738747	0.07593979	0.058326984	0.734669707	0.139014355	0.151804938
K03613 electron transport complex protein RnfE	-0.012215648	-0.480429939	-0.152496246	0.007576301	0.097518983	0.079683708	0.10838762	1.69457E-06	0.058398782	0.628040117	1.15077E-05	0.151885736
K11075 putrescine transport system permease protein	-0.00883374	0.167889185	0.7496226	0.042083086	0.516807913	0.392166926	0.833939953	0.745611936	0.058694436	0.95090961	0.810173669	0.15254823
K07138	-0.028471713	-2.977681323	-0.755588216	0.027252345	0.384694169	0.395612659	0.297342603	4.11799E-13	0.058898595	0.733263705	2.47544E-11	0.152972169
K00303 sarcosine oxidase, subunit beta [EC:1.5.3.1]	0.025508867	-1.817734322	-1.107079446	0.052863057	0.690748999	0.58056064	0.629920596	0.009130511	0.059291157	0.895732186	0.023468562	0.153670475
K01814 phosphoribosylformimino-5-aminoimidazole carboxamide ribotide isomerase [EC:5.3.1.16]	-0.005855802	-0.459194084	-0.137932167	0.005859751	0.079401743	0.072332082	0.318786863	2.63167E-08	0.059289206	0.742737747	2.91045E-07	0.153670475
K04691 serine protease DegS [EC:3.4.21.-]	0.002153221	1.091778843	0.955141213	0.046386701	0.602581328	0.500771092	0.963020467	0.071439965	0.059235296	0.988112338	0.133328367	0.153670475
K00154 coniferyl-aldehyde dehydrogenase [EC:1.2.1.68]	-0.049052985	-2.615084057	-1.051076135	0.051819402	0.670353905	0.55277172	0.344923325	0.000128933	0.060008701	0.757275905	0.000547306	0.154160117
K00287 dihydrofolate reductase [EC:1.5.1.3]	0.006990274	0.188890256	0.08602833	0.003972924	0.052519046	0.045195936	0.079952424	0.000401951	0.059746127	0.598128742	0.001504088	0.154160117
K01136 iduronate 2-sulfatase [EC:3.1.6.13]	-0.052555954	-2.464031411	-0.848746203	0.03640562	0.49213568	0.44567074	0.150335465	1.17026E-06	0.059618139	0.648495692	8.32359E-06	0.154160117
K01573 oxaloacetate decarboxylase, gamma subunit [EC:4.1.1.3]	-0.048314757	-0.495508984	-0.961536277	0.039539173	0.541122272	0.505866254	0.223097676	0.360871356	0.060100523	0.68831543	0.470597462	0.154160117
K01580 glutamate decarboxylase [EC:4.1.1.15]	-0.033038174	-1.719559479	-0.527918739	0.019805319	0.277274217	0.277279481	0.096777001	2.92335E-09	0.059684175	0.6139088	4.10647E-08	0.154160117
K01999 branched-chain amino acid transport system substrate-binding protein	0.032246746	0.374706999	0.358529787	0.018356159	0.234154616	0.188348103	0.08042194	0.111045425	0.059733483	0.598128742	0.189846926	0.154160117
K02759 PTS system, cellobiose-specific IIA component [EC:2.7.1.69]	0.003612866	1.051137189	0.753079344	0.041781985	0.516814195	0.396175047	0.931175618	0.043221451	0.060086806	0.978305199	0.087833341	0.154160117
K03072 preprotein translocase SecD subunit	-0.0034074	-0.065145135	-0.115205717	0.003901106	0.055846642	0.060555393	0.383418511	0.244735145	0.059873872	0.769224164	0.349876443	0.154160117
K03389 heterodisulfide reductase subunit B [EC:1.8.98.1]	-0.064520333	-2.047988933	-0.872242962	0.048225739	0.597084483	0.458333684	0.182381988	0.000726599	0.059796079	0.659410239	0.00254994	0.154160117
K06168 bifunctional enzyme involved in thiolation and methylation of tRNA	-0.008186395	-0.17328817	-0.090431774	0.003885621	0.05252211	0.047553872	0.036318236	0.001138397	0.059981582	0.551200854	0.003754344	0.154160117
K06447 succinylglutamic semialdehyde dehydrogenase [EC:1.2.1.71]	0.09578637	0.609725514	1.6166447	0.067891927	0.923625118	0.849946247	0.159763975	0.509884878	0.059930645	0.654648874	0.612223241	0.154160117
K07098	-0.024932953	-1.680256993	-0.411097783	0.017562812	0.237788049	0.216174098	0.157193867	2.30799E-11	0.059977926	0.65447686	6.66811E-10	0.154160117
K07319 putative adenine-specific DNA-methyltransferase [EC:2.1.1.72]	-0.000945954	-0.390610126	-0.261691347	0.010958364	0.149216241	0.137635301	0.931292225	0.009495528	0.060025409	0.978305199	0.024239612	0.154160117
K07397 putative redox protein	0.039668436	0.273626377	-1.106392293	0.047618899	0.643332777	0.581735204	0.405768738	0.671034317	0.059953417	0.780760984	0.748561778	0.154160117
K08252 receptor protein-tyrosine kinase [EC:2.7.10.1]	-0.006014342	-1.716474396	-0.537627678	0.024110268	0.321732886	0.282609299	0.803255387	2.46418E-07	0.059888939	0.940176107	2.09172E-06	0.154160117
K08154 MFS transporter, DHA1 family, 2-module integral membrane pump EmrD	0.054809896	1.327122352	1.628755412	0.068813186	0.934892599	0.85732888	0.42663937	0.157222808	0.060229097	0.793116572	0.249348684	0.154383662
K01706 glucarate dehydratase [EC:4.2.1.40]	-0.053626446	0.981134173	0.848424577	0.037644886	0.504438956	0.447330482	0.155776109	0.053110005	0.060650229	0.653353815	0.104786124	0.155356292
K10002 glutamate/aspartate transport system permease protein	-0.072016413	0.793388988	1.232279713	0.059506387	0.776273013	0.650343097	0.227551109	0.307933688	0.060894275	0.692394496	0.415822049	0.155874288
K03789 ribosomal-protein-alanine N-acetyltransferase [EC:2.3.1.128]	-0.019302461	0.342830389	0.286926449	0.015121854	0.191176503	0.151511078	0.203202304	0.074369292	0.061035001	0.676271054	0.137079304	0.156030246
K07685 two-component system, NarL family, nitrate/nitrite response regulator NarP	-0.020157386	0.325529319	0.817821474	0.043152371	0.545306852	0.43185607	0.640897486	0.551173544	0.061038932	0.899670406	0.647574523	0.156030246
K00087 xanthine dehydrogenase [EC:1.17.1.4]	-0.008909689	-1.009576804	0.37288705	0.01810221	0.235839845	0.197084361	0.623100638	2.83159E-05	0.061270043	0.89181877	0.000139043	0.156180966
K02147 V-type H+-transporting ATPase subunit B [EC:3.6.3.14]	-0.065338077	-2.790634429	-0.855134307	0.046719819	0.582601367	0.451962451	0.163435377	3.14929E-06	0.061266032	0.654648874	1.98602E-05	0.156180966
K02773 PTS system, galactitol-specific IIA component [EC:2.7.1.69]	-0.017249962	1.847866292	0.956972572	0.046463369	0.605227061	0.505595622	0.710818614	0.002557054	0.061169733	0.917955986	0.007679404	0.156180966
K07400 Fe/S biogenesis protein NfuA	-0.015186031	1.656122558	1.042462236	0.052901702	0.67846973	0.550842608	0.774348424	0.015476298	0.061206891	0.934923586	0.036856333	0.156180966
K09681 LysR family transcriptional regulator, transcription activator of glutamate synthase operon	-0.011217821	-0.478393512	0.421202918	0.029757174	0.329142054	0.222653704	0.706570096	0.147589922	0.06130742	0.916232826	0.236893902	0.156180966
K07651 two-component system, OmpR family, sensor histidine kinase ResE [EC:2.7.13.3]	-0.092459041	-2.927069392	-0.700350905	0.028852596	0.395212342	0.370335668	0.001563626	3.10531E-12	0.061390385	0.544009036	1.16904E-10	0.156285495
K01588 phosphoribosylaminoimidazole carboxylase catalytic subunit [EC:4.1.1.21]	-0.001904172	-0.135886058	-0.066883219	0.003500839	0.044411157	0.035394327	0.587074364	0.002504156	0.061588327	0.876969631	0.00753268	0.156682385
K00557 tRNA (uracil-5-)-methyltransferase [EC:2.1.1.35]	-0.020209461	1.374216311	0.665630963	0.037192285	0.459868947	0.352331053	0.587446065	0.00313973	0.061647739	0.876969631	0.009177862	0.156694181
K04333 LuxR family transcriptional regulator, csgAB operon transcriptional regulatory protein	-0.011981779	0.897144551	1.621931102	0.066350276	0.910825595	0.858617178	0.856868495	0.325767603	0.061677049	0.957395013	0.435018221	0.156694181
K00073 ureidoglycolate dehydrogenase [EC:1.1.1.154]	-0.076614872	0.39166802	1.135964793	0.056484685	0.730302585	0.601593626	0.176433781	0.592312494	0.061777936	0.659410239	0.685361274	0.156843575
K07160	-0.02048365	-0.164678108	0.434527904	0.022493071	0.286665434	0.230231883	0.363516063	0.566270746	0.061901504	0.76369787	0.662011001	0.15705031
K03296 hydrophobic/amphiphilic exporter-1 (mainly G- bacteria), HAE1 family	0.000299598	-0.246291462	-0.252147839	0.007211769	0.10642173	0.13366792	0.966902522	0.021618173	0.062033912	0.988112338	0.049218651	0.157279177
K06074 vitamin B12 transport system ATP-binding protein [EC:3.6.3.33]	0.053900426	1.863852689	1.523747425	0.064586239	0.878518863	0.808118658	0.404919649	0.035044784	0.062146405	0.780760984	0.073708752	0.157457275
K07456 DNA mismatch repair protein MutS2	-0.02109191	-0.937454933	-0.24612439	0.009830777	0.13587117	0.130579885	0.033060829	6.04371E-11	0.062240819	0.551200854	1.5428E-09	0.157589355
K03472 D-erythrose 4-phosphate dehydrogenase [EC:1.2.1.72]	0.044962875	1.324977103	1.603119557	0.073180304	0.97432876	0.851538096	0.539608029	0.175323834	0.062547202	0.856219625	0.271021124	0.158150219
K08349 formate dehydrogenase-N, beta subunit [EC:1.2.1.2]	0.027092717	1.436881121	1.573571675	0.067943215	0.919741498	0.835774998	0.690478677	0.119730973	0.062526221	0.911268461	0.200736544	0.158150219
K01118 FMN-dependent NADH-azoreductase [EC:1.7.-.-]	0.023911182	1.76636903	0.893296747	0.044136953	0.572563384	0.474586156	0.588565261	0.002309212	0.062595413	0.877433092	0.007031398	0.158164817
K03926 periplasmic divalent cation tolerance protein	0.050841352	0.014595057	1.429032358	0.062014037	0.838421568	0.7595036	0.413239027	0.986127832	0.062695576	0.786754689	0.991180806	0.158203393
K06994 putative drug exporter of the RND superfamily	-0.072961299	-0.730812995	0.819031614	0.050613956	0.600004994	0.435280848	0.150925865	0.224586314	0.062684345	0.648789734	0.327605947	0.158203393
K01173 endonuclease [EC:3.1.30.-]	0.052304158	-0.238228987	-0.433649782	0.022917232	0.290225413	0.230649773	0.02347295	0.412667523	0.062889752	0.544009036	0.520467136	0.158585999
K00563 rRNA (guanine-N1-)-methyltransferase [EC:2.1.1.51]	-0.024567394	0.784994411	0.47261732	0.023469089	0.304074713	0.251459436	0.296396142	0.010515299	0.062975845	0.732053293	0.026444345	0.158588497
K03326 C4-dicarboxylate transporter, DcuC family	0.00540695	1.199057826	0.57204721	0.030627105	0.385971559	0.304336677	0.860038826	0.002154065	0.062954446	0.957395013	0.006603279	0.158588497
K00135 succinate-semialdehyde dehydrogenase (NADP+) [EC:1.2.1.16]	0.030612885	2.02877461	0.732722686	0.045423956	0.538238729	0.390267395	0.501092492	0.000212747	0.063253151	0.83299363	0.000852587	0.159179266
K02388 flagellar basal-body rod protein FlgC	0.042696483	-0.925310933	0.557842579	0.032086813	0.393379594	0.297808553	0.18474556	0.019587438	0.06385456	0.662064136	0.045202713	0.160584307
K05567 multicomponent Na+:H+ antiporter subunit C	-0.006509321	-1.874109357	-0.975458881	0.050599509	0.646229101	0.520871446	0.897762506	0.00412761	0.063912353	0.971149934	0.01170746	0.160614529
K09786 hypothetical protein	-0.016194106	2.077870458	1.417153201	0.064163066	0.857860408	0.756842548	0.800986615	0.016277501	0.063952767	0.93999057	0.038542722	0.160614529
K00992	0.006354664	0.190138775	0.58893873	0.03265954	0.406729347	0.314902954	0.84591536	0.640639574	0.064264941	0.954777978	0.722221322	0.1606408
K02173 hypothetical protein	0.03762639	-1.678274815	1.271566824	0.057330001	0.767749958	0.679873255	0.512341646	0.029923623	0.064254166	0.837035941	0.064986893	0.1606408
K02445 MFS transporter, OPA family, glycerol-3-phosphate transporter	-0.030801206	0.673380461	-0.535384831	0.024989248	0.331026299	0.286131065	0.219111254	0.043186644	0.064139651	0.686241718	0.087810486	0.1606408
K02804 PTS system, N-acetylglucosamine-specific IIC component	-5.30466E-05	0.220612651	0.353324118	0.021714613	0.258762603	0.18888492	0.998053171	0.39487035	0.064215079	0.998885092	0.505385232	0.1606408
K03292 glycoside/pentoside/hexuronide:cation symporter, GPH family	-0.004879243	0.342152757	0.250937926	0.009832345	0.136803408	0.134142615	0.620241237	0.013146435	0.064200879	0.891567494	0.032024029	0.1606408
K07042	0.000897295	0.14228636	0.325374168	0.020779484	0.243187906	0.173868283	0.965597656	0.559116591	0.064102482	0.988112338	0.655497809	0.1606408
K08177 MFS transporter, OFA family, oxalate/formate antiporter	-0.040954682	1.146206951	0.619343247	0.034311799	0.427403656	0.3310225	0.233979758	0.007905242	0.064156028	0.694555826	0.020670805	0.1606408
K02584 Nif-specific regulatory protein	0.002402337	-0.233212908	-0.347989739	0.021295681	0.25431054	0.186110987	0.910290037	0.360173691	0.064324692	0.974899703	0.470181207	0.16068239
K07489 transposase	0.006100029	0.28122632	1.200684871	0.057104423	0.752149345	0.642398175	0.915031885	0.70885823	0.064427229	0.976213634	0.781169315	0.160830732
K06959	-0.002491491	-0.169420521	-0.086318698	0.003506968	0.04836519	0.046191503	0.478219405	0.000562162	0.064476788	0.821588156	0.002028247	0.160846712
K02849 heptosyltransferase III [EC:2.4.-.-]	0.003525884	2.041502622	1.314338908	0.056957533	0.772034902	0.703844286	0.950698369	0.008803854	0.064665666	0.986016089	0.022754483	0.161128869
K10011 UDP-GlcUA decarboxylase/UDP-L-Ara4N formyltransferase [EC:1.1.1.- 2.1.2.-]	-0.01145696	1.272770549	1.45389296	0.064673283	0.870005653	0.778608796	0.859560249	0.144977442	0.064676358	0.957395013	0.233606107	0.161128869
K02858 3,4-dihydroxy 2-butanone 4-phosphate synthase	-0.003090424	-0.318572216	-0.114166788	0.003963173	0.056667782	0.0611528	0.436395279	5.97557E-08	0.064730721	0.796821406	6.00295E-07	0.161156577
K00991 2-C-methyl-D-erythritol 4-phosphate cytidylyltransferase [EC:2.7.7.60]	-0.010826547	-0.318312227	-0.130371562	0.005019285	0.070182921	0.069902587	0.032142301	9.65765E-06	0.064994035	0.551200854	5.26229E-05	0.161596242
K03629 DNA replication and repair protein RecF	-0.002310353	-0.083598659	-0.052062136	0.002570579	0.033460521	0.027914538	0.369805957	0.013241393	0.064992869	0.76369787	0.032192218	0.161596242
K02587 nitrogenase molybdenum-cofactor synthesis protein NifE	-0.034971379	0.068274416	-1.176089471	0.057197442	0.748769489	0.631626972	0.541586105	0.927434769	0.065426302	0.857846991	0.949340671	0.162231259
K06184 ATP-binding cassette, sub-family F, member 1	-0.056983765	-1.571478928	-0.821383454	0.043985938	0.556322515	0.441197544	0.196570177	0.005187581	0.065467082	0.670715227	0.01429543	0.162231259
K07088	0.006000994	0.592144117	0.390840968	0.022773554	0.278374586	0.209893824	0.792418112	0.03457429	0.065413659	0.937976994	0.073117098	0.162231259
K08318 putative dehydrogenase [EC:1.1.-.-]	0.05348454	0.781808304	1.625320309	0.074278379	0.991881562	0.872642354	0.472291613	0.43146428	0.0653513	0.821588156	0.537815175	0.162231259
K11594 ATP-dependent RNA helicase bel [EC:3.6.1.-]	-0.023324136	-2.384903232	-0.62925498	0.030563933	0.400282749	0.337947451	0.446244587	1.06362E-08	0.065427649	0.803844164	1.29971E-07	0.162231259
K00882 1-phosphofructokinase [EC:2.7.1.56]	-0.035782149	0.245160926	0.363241959	0.022040239	0.264819624	0.195265205	0.105984416	0.355630401	0.065675829	0.626941543	0.46560732	0.162554301
K11202 PTS system, fructose-specific IIB-like component [EC:2.7.1.69]	0.007890242	0.744945941	0.974607415	0.045097021	0.600130883	0.523929711	0.861278462	0.21587756	0.065684673	0.957395013	0.318132473	0.162554301
K10907 aminotransferase [EC:2.6.1.-]	-0.006097361	0.3135058	0.324438514	0.018275686	0.226711599	0.174519698	0.738989859	0.168182652	0.065849125	0.926630446	0.262156732	0.162853144
K02657 twitching motility two-component system response regulator PilG	-0.061158326	-3.816437898	-0.766382264	0.041269765	0.521308105	0.412584271	0.139861628	5.16517E-12	0.066066844	0.647298745	1.75006E-10	0.162951706
K03188 urease accessory protein	0.027987952	-0.146127328	0.759854626	0.048098036	0.567296309	0.409146563	0.561262312	0.796979021	0.066116663	0.865932455	0.850419708	0.162951706
K03867 UDP-glucose:tetrahydrobiopterin glucosyltransferase [EC:2.4.1.-]	-0.01658808	-2.085128256	-1.04551229	0.053105138	0.685505097	0.563033155	0.755074609	0.002651915	0.06615131	0.929994404	0.007932334	0.162951706
K06910	0.046198623	0.702278651	0.700546116	0.04035874	0.496224864	0.377174659	0.253636709	0.158478545	0.066090504	0.707522717	0.251019778	0.162951706
K07089	-0.009392971	0.009945637	0.431627585	0.023211475	0.293354341	0.23236829	0.686132487	0.97298658	0.066067119	0.910365175	0.981412987	0.162951706
K11736 proline-specific permease ProY	0.039906716	0.967971465	1.56401033	0.077012299	1.004613008	0.841595053	0.604873831	0.336391465	0.065941947	0.882833651	0.445850281	0.162951706
K00155	0.039646284	0.221986519	0.675495607	0.034200822	0.442065475	0.36396762	0.247682844	0.616082814	0.066295946	0.703566254	0.70428326	0.162992973
K01598 phosphopantothenoylcysteine decarboxylase [EC:4.1.1.36]	-0.004690667	-0.103518456	-0.071032978	0.002842987	0.039427782	0.038279363	0.100456609	0.009288223	0.066335582	0.619631173	0.023824644	0.162992973
K02837 peptide chain release factor RF-3	-0.002224048	-0.118566991	-0.082219362	0.002908034	0.041475602	0.04431329	0.445252545	0.004682258	0.066369551	0.802444988	0.013081541	0.162992973
K07266 capsular polysaccharide export protein	-0.002802639	-1.098789225	1.429302211	0.064037124	0.861209613	0.770230192	0.965132642	0.203411816	0.066330538	0.988112338	0.304341966	0.162992973
K09458 3-oxoacyl-[acyl-carrier-protein] synthase II [EC:2.3.1.179]	-0.005816342	-0.311269393	-0.113221905	0.004463549	0.062136469	0.061026473	0.193975921	1.15605E-06	0.066386727	0.670715227	8.24821E-06	0.162992973
K07320 putative adenine-specific DNA-methyltransferase [EC:2.1.1.72]	-0.007289322	1.166138904	0.720481985	0.040442269	0.502911731	0.388520789	0.857137814	0.02136908	0.06651191	0.957395013	0.048725544	0.163192816
K00151 5-carboxymethyl-2-hydroxymuconic-semialdehyde dehydrogenase [EC:1.2.1.60]	-0.026342111	0.852551419	1.045854073	0.064314781	0.769425323	0.564320065	0.682530828	0.269113461	0.066674201	0.910280246	0.375368963	0.163375167
K01753 D-serine dehydratase [EC:4.3.1.18]	-0.047538392	0.249836606	0.804345459	0.043418013	0.548452376	0.434077797	0.274814529	0.649198516	0.066717737	0.719265274	0.730764986	0.163375167
K02529 LacI family transcriptional regulator	0.00271882	0.38642064	0.133399637	0.005032537	0.070801336	0.071969159	0.58959827	1.35204E-07	0.066635576	0.877919598	1.23409E-06	0.163375167
K00264 glutamate synthase (NADPH) [EC:1.4.1.13]	-0.077844635	-3.512127855	-0.88444236	0.037989872	0.517485251	0.477779845	0.041696733	1.14994E-10	0.066985475	0.551200854	2.62935E-09	0.163377643
K00841 aminotransferase [EC:2.6.1.-]	-0.002697309	-0.150435446	0.531930628	0.03303871	0.393739705	0.28744117	0.935010052	0.702797085	0.067069438	0.978840948	0.776326241	0.163377643
K00856 adenosine kinase [EC:2.7.1.20]	-0.041875475	-2.187050738	-0.979814188	0.030587973	0.44657428	0.529221333	0.172456243	1.93613E-06	0.066945477	0.659410239	1.29318E-05	0.163377643
K01095 phosphatidylglycerophosphatase A [EC:3.1.3.27]	-0.069039961	0.344390344	-0.485040618	0.029640994	0.355824507	0.262074548	0.020798567	0.334224781	0.0670402	0.544009036	0.444081161	0.163377643
K02230 cobaltochelatase CobN [EC:6.6.1.2]	-0.052938249	-2.226202961	-0.523532829	0.021691093	0.298316169	0.282670417	0.015493593	2.21748E-12	0.066848324	0.544009036	8.79206E-11	0.163377643
K03477 DeoR family transcriptional regulator, ulaG and ulaABCDEF operon transcriptional repressor	-0.035179462	-0.178887103	1.301149488	0.065523533	0.8493192	0.702929853	0.591906355	0.833384824	0.06700187	0.878962157	0.878897918	0.163377643
K06156 Gnt-I system low-affinity gluconate transporter	0.049964804	1.260521946	1.583686289	0.070926899	0.954599965	0.855316863	0.481929994	0.188114997	0.066923378	0.822414417	0.286477304	0.163377643
K09798 hypothetical protein	0.01991587	0.831360504	0.889867521	0.046438997	0.594317818	0.480733596	0.668464061	0.16333363	0.06699836	0.907126158	0.256529472	0.163377643
K02760 PTS system, cellobiose-specific IIB component [EC:2.7.1.69]	-0.055042688	1.338425307	0.616447833	0.036916663	0.447253474	0.333272556	0.13746245	0.003097981	0.067199043	0.647298745	0.009084323	0.163586437
K04076 Lon-like ATP-dependent protease [EC:3.4.21.-]	0.029155597	-3.125029781	-1.103077383	0.057249223	0.734392974	0.596482353	0.611094206	3.14569E-05	0.06725384	0.8857284	0.000152062	0.163612964
K00433 chloride peroxidase [EC:1.11.1.10]	0.014465971	0.672977343	0.705817092	0.047081537	0.542818512	0.381933938	0.75895484	0.216439155	0.067442771	0.930583139	0.318589546	0.163965563
K02080 galactosamine-6-phosphate isomerase [EC:5.3.1.-]	-0.01495971	-0.601537857	-1.209951001	0.053231049	0.720621585	0.654918126	0.778961373	0.404807884	0.067519278	0.934923586	0.513344329	0.164044555
K03641 TolB protein	0.030188972	0.655193806	0.57938462	0.031675914	0.398744471	0.313853995	0.341656549	0.101849945	0.067731685	0.755078608	0.177132405	0.164453413
K01785 aldose 1-epimerase [EC:5.1.3.3]	-0.008644817	-0.480580576	-0.213919976	0.005819732	0.08673787	0.115971058	0.138928977	8.97023E-08	0.067942054	0.647298745	8.57232E-07	0.164856795
K01134 arylsulfatase A [EC:3.1.6.8]	-0.02607274	-2.462875631	-0.881388393	0.033483591	0.47091824	0.478156578	0.437049377	4.08985E-07	0.068132154	0.796821406	3.22942E-06	0.1652105
K02819 PTS system, trehalose-specific IIC component	-0.02153849	0.760493954	0.546856595	0.032301893	0.394305324	0.2967569	0.505639987	0.055117127	0.068210002	0.835818183	0.107832825	0.165291727
K00701 cyclomaltodextrin glucanotransferase [EC:2.4.1.19]	-0.050744558	-3.457717822	-1.006182674	0.030427902	0.446935285	0.546814805	0.096866114	4.21689E-13	0.06860832	0.6139088	2.49466E-11	0.166146636
K00986 RNA-directed DNA polymerase [EC:2.7.7.49]	-0.028304249	-1.848220461	-0.406689067	0.01819705	0.245474136	0.22115931	0.121349291	1.48536E-12	0.068783652	0.631595609	6.521E-11	0.166146636
K02356 elongation factor EF-P	0.002586292	0.067810834	-0.065168763	0.002588523	0.036046509	0.035439325	0.318877672	0.061327867	0.068785688	0.742737747	0.117819053	0.166146636
K07034	0.040747297	-0.490212502	1.149346351	0.055439019	0.730656087	0.624823283	0.463163682	0.503008115	0.068697965	0.816561514	0.605722535	0.166146636
K07308 anaerobic dimethyl sulfoxide reductase subunit C (DMSO reductase anchor subunit)	0.014512915	0.816666767	1.555523923	0.07179991	0.959514814	0.845623264	0.840010777	0.395669547	0.068694164	0.952550455	0.505890448	0.166146636
K02521 LysR family transcriptional regulator, positive regulator for ilvC	-0.017640159	1.502420358	0.73032547	0.037447362	0.483516258	0.397324385	0.638082956	0.002149311	0.068900587	0.899341919	0.006603279	0.166316377
K03287 outer membrane factor, OMF family	-0.016200777	-1.02190013	-0.507581778	0.019140792	0.269834646	0.276213369	0.39829279	0.000198945	0.068969716	0.77962534	0.000805068	0.166330182
K08324 aldehyde dehydrogenase family protein [EC:1.2.1.-]	0.047624659	1.60010691	1.494784681	0.072135186	0.950894535	0.813501547	0.509840012	0.093911857	0.068995563	0.837035941	0.165567404	0.166330182
K01740 O-acetylhomoserine (thiol)-lyase [EC:2.5.1.49]	-0.030248695	-1.842309689	-0.343891008	0.017009988	0.222416237	0.187185691	0.076803065	1.40217E-14	0.069040935	0.598128742	1.80204E-12	0.166331976
K00573 protein-L-isoaspartate(D-aspartate) O-methyltransferase [EC:2.1.1.77]	0.006094672	0.651030161	1.274398816	0.065916867	0.848751206	0.693957677	0.926420738	0.443916392	0.069151668	0.978305199	0.550025396	0.166491129
K08651 thermitase [EC:3.4.21.66]	-0.090478785	-2.948014881	-1.060619985	0.038058221	0.542480834	0.578265065	0.01833376	1.5178E-07	0.069492147	0.544009036	1.36969E-06	0.167202862
K01261 glutamyl aminopeptidase [EC:3.4.11.7]	-0.013262843	0.108802756	0.872191048	0.047598045	0.60133856	0.476042579	0.780793307	0.856593666	0.069787658	0.935095326	0.897785319	0.167805549
K02480 two-component system, NarL family, sensor kinase [EC:2.7.13.3]	-0.077272919	-1.219959715	-0.695721416	0.034469314	0.450946937	0.379914613	0.026020797	0.007384011	0.069924864	0.544009036	0.019517879	0.168027058
K00975 glucose-1-phosphate adenylyltransferase [EC:2.7.7.27]	-0.025293204	-0.13946697	0.281982868	0.017677742	0.210833532	0.154053587	0.153975644	0.509015075	0.070050806	0.652863736	0.611572916	0.16811692
K10110 maltose/maltodextrin transport system permease protein	-0.000780803	0.079700183	0.431443189	0.026172067	0.316749423	0.235708552	0.976228225	0.801581609	0.070052476	0.991012382	0.853813849	0.16811692
K05774 ribose 1,5-bisphosphokinase [EC:2.7.4.23]	0.015943371	1.222522685	1.456475642	0.062755633	0.856848183	0.796013514	0.79970178	0.15513215	0.070157596	0.939328249	0.246978864	0.168158404
K09903 uridylate kinase [EC:2.7.4.22]	-0.000820154	-0.100428634	-0.098429654	0.004451975	0.059954531	0.053795625	0.854016724	0.095406954	0.070159999	0.957301263	0.167964911	0.168158404
K01665 para-aminobenzoate synthetase component I [EC:2.6.1.85]	4.84997E-05	-0.135325756	-0.182850489	0.006496171	0.092844454	0.100013837	0.994050229	0.146457433	0.070378144	0.998531976	0.235481818	0.168527038
K08160 MFS transporter, DHA1 family, multidrug/chloramphenicol efflux transport protein	0.052953312	0.809381547	1.612572284	0.077040141	1.020527862	0.882112831	0.492622469	0.428614192	0.070404239	0.82912079	0.534620178	0.168527038
K00995 CDP-diacylglycerol--glycerol-3-phosphate 3-phosphatidyltransferase [EC:2.7.8.5]	0.022945936	0.365731143	-0.215903246	0.016221219	0.17683752	0.118164796	0.158677641	0.039848558	0.07054695	0.654648874	0.082007496	0.168760258
K01232 maltose-6'-phosphate glucosidase [EC:3.2.1.122]	-0.055390804	1.159638087	0.505057886	0.032612132	0.384122521	0.276607675	0.090899717	0.002850842	0.070734604	0.612091708	0.008446015	0.169100622
K08314 fructose-6-phosphate aldolase 2 [EC:4.1.2.-]	0.106666245	0.524191063	1.364889395	0.073462706	0.934281206	0.747702006	0.148000048	0.575352446	0.070803591	0.647298745	0.66989646	0.16915704
K05970 sialate O-acetylesterase [EC:3.1.1.53]	-0.058725349	-3.108359914	-0.798542043	0.024422537	0.358565463	0.437621871	0.017060007	1.18782E-15	0.070912335	0.544009036	2.95134E-13	0.16930831
K07306 anaerobic dimethyl sulfoxide reductase subunit A [EC:1.8.99.-]	-0.023335507	0.406483413	0.764042282	0.04157263	0.526746803	0.418967928	0.575178591	0.441167598	0.071080072	0.872482105	0.547347416	0.169600147
K03796 Bax protein	-0.006234709	0.730875412	1.424229037	0.069902149	0.919086475	0.782131915	0.92901437	0.427383752	0.071488466	0.978305199	0.533263891	0.170465459
K01825 dodecenoyl-CoA delta-isomerase [EC:5.3.3.8]	0.022879817	0.147424493	1.267746726	0.057174186	0.771786765	0.696480137	0.689432631	0.84869672	0.071601621	0.911268461	0.891263081	0.17054693
K07024	0.00539415	0.257277619	0.100306446	0.003971538	0.055484569	0.055109258	0.175857042	6.21163E-06	0.071614152	0.659410239	3.56165E-05	0.17054693
K07791 anaerobic C4-dicarboxylate transporter DcuA	-0.019987971	0.481766841	0.345250917	0.017108455	0.224325703	0.189837064	0.244006548	0.032889346	0.071839704	0.701707102	0.070165194	0.170974826
K01613 phosphatidylserine decarboxylase [EC:4.1.1.65]	0.009675742	-0.006349674	-0.100541237	0.004652673	0.062353295	0.055310167	0.038775373	0.918985756	0.071978013	0.551200854	0.943542676	0.170976454
K05985 ribonuclease M5 [EC:3.1.26.8]	-0.014815136	-0.599048048	0.629832081	0.040777895	0.480638477	0.346384018	0.716736604	0.214021177	0.071895698	0.92024032	0.316331646	0.170976454
K07120	0.081616349	-0.567979262	1.371836182	0.063095731	0.847103276	0.754570047	0.197248102	0.503278429	0.071937108	0.671977766	0.605852295	0.170976454
K02446 fructose-1,6-bisphosphatase II [EC:3.1.3.11]	0.011369138	0.719555289	0.677875866	0.03404918	0.444603699	0.373172958	0.738785619	0.107073147	0.072171152	0.926630446	0.184665256	0.17132604
K07700 two-component system, CitB family, cit operon sensor histidine kinase CitA [EC:2.7.13.3]	0.053197461	0.68074559	1.583481859	0.074921013	0.997620923	0.872119984	0.478462533	0.495757637	0.072302438	0.821588156	0.599120854	0.171528445
K02460 general secretion pathway protein K	-0.008641774	1.84910436	1.584392303	0.076519053	1.012420498	0.872888121	0.910188994	0.069206948	0.072388278	0.974899703	0.130138393	0.171622844
K03585 membrane fusion protein	-0.017328111	-0.714566311	-0.387836464	0.016840364	0.230019775	0.213901517	0.304680745	0.002154437	0.072692333	0.736924914	0.006603279	0.172234155
K02658 twitching motility two-component system response regulator PilH	-0.035448244	-3.638983079	-0.806288278	0.030912382	0.435539564	0.444972482	0.252796935	8.88286E-15	0.072872494	0.706762514	1.5765E-12	0.172551325
K01002 phosphoglycerol transferase [EC:2.7.8.20]	0.055224235	0.83231573	0.857060161	0.044376283	0.574009107	0.473237907	0.214719685	0.148549149	0.07301898	0.682815926	0.238228347	0.172584481
K03295 cation efflux system protein, CDF family	0.013853044	0.686664486	0.374087574	0.016984504	0.229162447	0.20656246	0.415636824	0.003060577	0.073025416	0.788358836	0.008995876	0.172584481
K07786 MFS transporter, multidrug resistance protein Y	-0.009818495	-0.700579535	1.570473045	0.079246552	1.03418159	0.867054845	0.901514486	0.498882525	0.072985085	0.971149934	0.602116312	0.172584481
K04021 aldehyde dehydrogenase	-0.012977055	-1.313085205	0.62662604	0.036691273	0.452867379	0.346085522	0.723931778	0.004134928	0.073088429	0.92024032	0.011719299	0.172623939
K08092 3-dehydro-L-gulonate 2-dehydrogenase [EC:1.1.1.130]	-0.078285213	0.092495894	0.769479401	0.049584767	0.587435316	0.425849485	0.11588341	0.875035862	0.073664937	0.629871124	0.912750814	0.173875376
K00338 NADH dehydrogenase I subunit I [EC:1.6.5.3]	-0.006548592	-1.072184298	-0.442558986	0.022677403	0.294673399	0.245020257	0.77304096	0.000345119	0.073777195	0.934923586	0.001311172	0.173920054
K11533 fatty acid synthase, bacteria type [EC:2.3.1.-]	-0.095901173	0.263464682	-1.027872923	0.043065801	0.594403969	0.569002525	0.027019026	0.658047133	0.073740532	0.548587946	0.73849493	0.173920054
K01303 acylaminoacyl-peptidase [EC:3.4.19.1]	-0.043293643	-2.684352771	-0.820887155	0.028511782	0.410320154	0.454784406	0.13040566	4.5506E-10	0.073967855	0.636988065	8.5657E-09	0.174259289
K03517 quinolinate synthase	-0.022698808	-1.152617194	-0.379867414	0.015825796	0.218817448	0.210547047	0.152976442	3.4159E-07	0.074095658	0.650848403	2.78579E-06	0.174440121
K10441 ribose transport system ATP-binding protein [EC:3.6.3.17]	-0.033966075	0.411131079	0.391289453	0.02294231	0.283443726	0.216910292	0.140238758	0.148415099	0.074138222	0.647298745	0.23811583	0.174440121
K02391 flagellar basal-body rod protein FlgF	0.083690858	-0.589162685	1.277859404	0.062235502	0.822940353	0.708618	0.180158303	0.47483364	0.074234734	0.659410239	0.578713204	0.174446945
K06139 pyrroloquinoline quinone biosynthesis protein E	0.084602428	-0.108806515	-0.967851468	0.064252293	0.751345417	0.536692672	0.189366866	0.884995379	0.074226757	0.667079688	0.920049589	0.174446945
K07666 two-component system, OmpR family, response regulator QseB	-0.019976274	1.271386143	0.574297794	0.033878701	0.417601749	0.318539192	0.556065157	0.002628782	0.074298171	0.863755786	0.007869454	0.174486
K00940 nucleoside-diphosphate kinase [EC:2.7.4.6]	-0.021134263	-0.048403282	0.260696337	0.014607279	0.183870995	0.144714506	0.149435294	0.792619176	0.074529149	0.647298745	0.847172833	0.174918224
K09794 hypothetical protein	0.015773495	1.235991133	1.311397814	0.058778666	0.797299261	0.728210805	0.7886902	0.122593873	0.074624921	0.937025303	0.204250051	0.175032777
K00865 glycerate kinase [EC:2.7.1.31]	-0.000432056	0.2577788	0.119306955	0.006723467	0.084460952	0.066263124	0.94882365	0.002566297	0.074679895	0.9853067	0.007700956	0.175051552
K01422	-0.004520878	-0.961445975	-0.42602544	0.013534728	0.197952316	0.236722145	0.738697327	2.32731E-06	0.074809844	0.926630446	1.51641E-05	0.175245939
K00215 dihydrodipicolinate reductase [EC:1.3.1.26]	-0.005608447	-0.213623862	-0.05874712	0.002829269	0.037574019	0.032656877	0.048750046	4.33249E-08	0.074931679	0.574961185	4.52302E-07	0.175421086
K07788 RND superfamily, multidrug transport protein MdtB	0.007035653	0.322840732	0.812154255	0.043323414	0.555829518	0.451560639	0.871148283	0.561979933	0.074990742	0.96299591	0.658026771	0.17544915
K00395 adenylylsulfate reductase, subunit B [EC:1.8.99.2]	-0.076727208	-3.061911411	-0.919380976	0.04939303	0.632194236	0.511471014	0.121832984	2.47584E-06	0.07515454	0.631595609	1.60199E-05	0.175611895
K01845 glutamate-1-semialdehyde 2,1-aminomutase [EC:5.4.3.8]	0.004221176	0.07928404	0.368263054	0.02228087	0.272077501	0.204866337	0.849920833	0.771031201	0.075145908	0.955552019	0.830050054	0.175611895
K02029 polar amino acid transport system permease protein	0.002499561	0.270910356	0.207465604	0.009923154	0.132139764	0.11552947	0.801371025	0.041589129	0.075433219	0.93999057	0.085260003	0.176152635
K07001	0.007531253	-0.748475616	-0.349894625	0.01040664	0.15379741	0.194886563	0.470057201	2.22728E-06	0.075498115	0.821588156	1.46146E-05	0.176193785
K07707 two-component system, AgrA family, response regulator AgrA	-0.015184913	0.804277203	0.933982553	0.045049914	0.598479075	0.520528682	0.736401789	0.180441039	0.075671377	0.925354612	0.277092605	0.176487623
K08253 non-specific protein-tyrosine kinase [EC:2.7.10.2]	-0.012052742	-0.711702329	-0.733192287	0.042253162	0.526914638	0.408777679	0.77573326	0.178245966	0.075779836	0.934923586	0.27440013	0.17663005
K00145 N-acetyl-gamma-glutamyl-phosphate reductase [EC:1.2.1.38]	-0.010571632	-0.490019837	-0.112571321	0.005418435	0.072092306	0.062911882	0.052381419	1.08516E-10	0.076469361	0.578923154	2.52773E-09	0.177297203
K01012 biotin synthetase [EC:2.8.1.6]	-0.005266353	-0.350334237	0.130506532	0.005606378	0.077045364	0.072848776	0.348630079	9.18378E-06	0.076126095	0.757635164	5.03352E-05	0.177297203
K01409 O-sialoglycoprotein endopeptidase [EC:3.4.24.57]	-0.001939436	-0.207654189	-0.076206084	0.003462545	0.046868418	0.042581138	0.575995609	1.51251E-05	0.076417774	0.872656762	7.91733E-05	0.177297203
K01997 branched-chain amino acid transport system permease protein	-0.01033482	0.17947656	0.298159455	0.017884187	0.219619156	0.166641634	0.563967797	0.41473046	0.076489399	0.865932455	0.522256125	0.177297203
K03346 replication initiation and membrane attachment protein	-0.002559666	0.678584822	1.035892723	0.066699581	0.793748264	0.578461139	0.969424314	0.393574205	0.07623893	0.989033894	0.504072529	0.177297203
K05834 homoserine/homoserine lactone effulux protein	0.023065028	0.78370113	1.328852987	0.063961067	0.851029577	0.742709648	0.718753162	0.358166678	0.076494205	0.92024032	0.468053019	0.177297203
K05881 PTS hybrid protein	-0.009931494	-0.2006753	1.193002795	0.056423525	0.754627874	0.66626008	0.860450277	0.790556965	0.076267537	0.957395013	0.845696271	0.177297203
K09972 general L-amino acid transport system ATP-binding protein [EC:3.6.3.-]	-0.027592654	0.162256856	0.6493708	0.039037293	0.478713145	0.362537189	0.480456885	0.73499074	0.076172576	0.821974421	0.802140699	0.177297203
K10538 L-arabinose transport system permease protein	0.004582444	0.403230384	1.047071565	0.056886543	0.726262883	0.585020936	0.935873287	0.579340109	0.076396042	0.979067315	0.673487394	0.177297203
K01811 putative family 31 glucosidase	-0.009366086	-0.453636232	-0.219382044	0.009949055	0.134784978	0.12271959	0.34757921	0.000907981	0.076741913	0.75749728	0.003090453	0.177553833
K02478 two-component system, LytT family, sensor kinase [EC:2.7.13.3]	-0.013282082	0.373920686	0.556159644	0.031055756	0.392549278	0.311013355	0.669318686	0.341915953	0.076652816	0.907126158	0.451726607	0.177553833
K10793 D-proline reductase (dithiol) PrdA [EC:1.21.4.1]	-0.045936305	-1.606105476	0.903600304	0.052481013	0.653293655	0.505473111	0.382414081	0.014762337	0.076747847	0.769162051	0.035336692	0.177553833
K00800 3-phosphoshikimate 1-carboxyvinyltransferase [EC:2.5.1.19]	-0.003942916	-0.225227087	-0.070643684	0.003326462	0.04458434	0.039557361	0.23723124	9.49645E-07	0.077037289	0.694555826	6.92628E-06	0.177904972
K02381 FdrA protein	-0.033052205	0.154362006	0.921012627	0.055018859	0.677328053	0.515736433	0.548658866	0.819946936	0.077042829	0.859956636	0.867672411	0.177904972
K09016 putative pyrimidine permease RutG	-0.025165976	0.036650161	1.27533173	0.06277291	0.829802756	0.714083526	0.688897642	0.964813002	0.077018446	0.911268461	0.974487279	0.177904972
K01497 GTP cyclohydrolase II [EC:3.5.4.25]	-0.004928041	-0.348468961	-0.118831162	0.004282672	0.061340801	0.06665296	0.251167104	4.4335E-08	0.077530927	0.706490413	4.60269E-07	0.178921218
K00963 UTP--glucose-1-phosphate uridylyltransferase [EC:2.7.7.9]	-0.004148297	0.720782665	0.345050539	0.017593119	0.230096654	0.193741837	0.813824725	0.001980403	0.077835056	0.946077589	0.006130369	0.179363435
K04764 integration host factor subunit alpha	-0.107417425	1.371788692	0.958940915	0.053854998	0.680325151	0.5384927	0.047383236	0.045034735	0.077866927	0.569315111	0.091120769	0.179363435
K10542 methyl-galactoside transport system ATP-binding protein [EC:3.6.3.17]	-0.034550536	-0.040774799	0.353584915	0.021621358	0.26388009	0.198548176	0.111550573	0.877348004	0.077856274	0.629871124	0.914650632	0.179363435
K01537 Ca2+-transporting ATPase [EC:3.6.3.8]	-0.014166247	-1.625730532	-0.542997835	0.02173511	0.304487379	0.305135987	0.515263589	2.41509E-07	0.078074345	0.839330155	2.05503E-06	0.179730133
K03574 7,8-dihydro-8-oxoguanine triphosphatase [EC:3.6.1.-]	-0.018960807	-0.109137694	0.254641068	0.01674222	0.197925385	0.14312846	0.258709641	0.581940063	0.078143393	0.712120261	0.675666858	0.179778041
K00625 phosphate acetyltransferase [EC:2.3.1.8]	-0.000476873	-0.135598749	-0.068093595	0.003097794	0.042009838	0.038346553	0.877805308	0.001447472	0.078700245	0.966408559	0.004654639	0.180947449
K01953 asparagine synthase (glutamine-hydrolysing) [EC:6.3.5.4]	-0.009936446	-0.381789077	-0.128585935	0.00668139	0.086924582	0.07244498	0.138466557	1.77893E-05	0.078832432	0.647298745	9.1829E-05	0.181139626
K03562 biopolymer transport protein TolQ	0.021252444	1.202473573	0.91402884	0.049507919	0.634826378	0.515241579	0.668164182	0.059575857	0.078992882	0.907126158	0.115105868	0.181396471
K05524 ferredoxin	-0.069761993	-1.895575013	-0.584057773	0.032887263	0.415729832	0.32941755	0.035073607	8.69967E-06	0.079156065	0.551200854	4.81778E-05	0.181659271
K02470 DNA gyrase subunit B [EC:5.99.1.3]	-0.008379351	-0.231873588	-0.095203892	0.003621289	0.051362249	0.053733991	0.021639604	1.05714E-05	0.079362738	0.544009036	5.71838E-05	0.181909549
K02523 octaprenyl-diphosphate synthase [EC:2.5.1.-]	-0.002764149	0.038910251	-0.198046412	0.007526854	0.106774252	0.111773268	0.713811139	0.71591403	0.079346777	0.918346631	0.787547695	0.181909549
K00042 2-hydroxy-3-oxopropionate reductase [EC:1.1.1.60]	0.035456452	-0.738706094	0.568881988	0.027801013	0.369323654	0.321206443	0.203588979	0.046771295	0.079477061	0.676271054	0.094174293	0.181947791
K00169 pyruvate ferredoxin oxidoreductase, alpha subunit [EC:1.2.7.1]	-0.049621805	-3.229795935	-0.78729989	0.040454082	0.528680067	0.44447065	0.221338783	4.79244E-09	0.079436709	0.68779012	6.40194E-08	0.181947791
K01492 phosphoribosylaminoimidazolecarboxamide formyltransferase [EC:2.1.2.3]	-0.062694474	-3.577746669	-0.623942677	0.028843413	0.389681869	0.352385164	0.030852551	4.14722E-17	0.079552696	0.551200854	3.86417E-14	0.182009145
K03088 RNA polymerase sigma-70 factor, ECF subfamily	-0.005863794	-0.925578548	-0.292060084	0.009181609	0.134871122	0.165069047	0.523749401	7.46611E-11	0.079771596	0.846126579	1.81871E-09	0.182397998
K02614 phenylacetic acid degradation protein	-0.00045749	-0.827493906	-0.468736773	0.026122822	0.33181445	0.26500542	0.986043944	0.013408417	0.079862044	0.994074274	0.032491246	0.182492849
K07701 two-component system, CitB family, sensor histidine kinase DcuS [EC:2.7.13.3]	0.063599751	-0.156137828	1.432406507	0.065732552	0.890271101	0.810027629	0.334380457	0.860948206	0.0799358	0.752726239	0.901335383	0.182549465
K11041 exfoliative toxin A/B	-0.015862601	0.056304129	0.806623872	0.053496505	0.631898166	0.456508456	0.767128655	0.929084837	0.080171524	0.933732364	0.950246759	0.18297567
K00355 NAD(P)H dehydrogenase (quinone) [EC:1.6.5.2]	-0.071512985	0.422185724	1.052714735	0.052451299	0.693290396	0.596481674	0.174211037	0.54320952	0.080520565	0.659410239	0.641693148	0.18365982
K00794 riboflavin synthase beta chain [EC:2.5.1.-]	-0.005639875	-0.348573707	-0.097375168	0.004477948	0.060666535	0.055239255	0.20925596	3.18747E-08	0.080873575	0.680330489	3.47359E-07	0.184239495
K10560 rhamnose transport system permease protein	0.02843956	-0.398035609	0.963386347	0.059178426	0.723976436	0.546494912	0.631320194	0.583047077	0.080863963	0.896373575	0.676741345	0.184239495
K01940 argininosuccinate synthase [EC:6.3.4.5]	-0.005938519	-0.171689906	-0.07016368	0.003594882	0.047110722	0.039824942	0.100041862	0.000337835	0.081041162	0.619631173	0.001287436	0.184508499
K02744 PTS system, N-acetylgalactosamine-specific IIA component [EC:2.7.1.69]	0.001639958	1.315711961	0.664700693	0.043068689	0.514959115	0.377427619	0.969661886	0.011326973	0.081154805	0.989033894	0.028237878	0.184635931
K11735 GABA permease	-0.02034028	0.309017522	1.579798404	0.077021168	1.025796068	0.897158589	0.791971951	0.763524573	0.081196214	0.937976994	0.82482785	0.184635931
K00758 thymidine phosphorylase [EC:2.4.2.4]	-0.014745969	0.659645451	0.593224895	0.032937256	0.419738199	0.337061092	0.654832085	0.117557138	0.081349322	0.905258317	0.198430911	0.184666792
K01974 RNA 3'-terminal phosphate cyclase [EC:6.5.1.4]	0.016379742	-0.352727376	1.515423215	0.065248372	0.900245058	0.860868302	0.802031128	0.695593982	0.081289585	0.93999057	0.769281534	0.184666792
K11710 manganese/zinc/iron transport system ATP- binding protein	-0.027956358	-1.915794462	0.857150642	0.045194728	0.586734995	0.487034351	0.536866315	0.001277363	0.081358431	0.854653585	0.00416512	0.184666792
K06881	-0.01943023	-0.916228775	-0.251533552	0.010354934	0.144562143	0.143261263	0.061984368	1.39874E-09	0.082072151	0.587771242	2.19963E-08	0.186137121
K07694 two-component system, NarL family, vancomycin resistance associated response regulator VraR	-0.024649033	-1.947856068	-0.931649589	0.052427599	0.665385742	0.530681972	0.638733045	0.003794617	0.082106098	0.899341919	0.010845503	0.186137121
K11381 2-oxoisovalerate dehydrogenase E1 component [EC:1.2.4.4]	-0.008498097	-3.34839454	-1.089718446	0.042898857	0.605179505	0.620983267	0.843161499	9.32144E-08	0.082233838	0.953996025	8.75951E-07	0.186313382
K03378 morphine 6-dehydrogenase [EC:1.1.1.218]	-0.05038588	-0.61654332	-0.438841693	0.028507755	0.341057674	0.250148548	0.0786061	0.072077968	0.082320406	0.598128742	0.133982338	0.186396206
K00966 mannose-1-phosphate guanylyltransferase [EC:2.7.7.13]	-0.019555473	-3.046263818	-0.798282867	0.029768624	0.4248782	0.455225918	0.511954465	1.26042E-11	0.082445691	0.837035941	3.94756E-10	0.186566539
K00906 isocitrate dehydrogenase kinase/phosphatase [EC:2.7.11.5 3.1.3.-]	0.015347405	1.515079158	1.429561891	0.072279529	0.952941295	0.815508276	0.832052395	0.11336218	0.082553785	0.95090961	0.192834708	0.186697789
K10004 glutamate/aspartate transport system ATP-binding protein [EC:3.6.3.-]	-0.020019761	0.203237766	0.616198597	0.040473924	0.482210935	0.351906936	0.62137588	0.673842511	0.0828897	0.891567494	0.750795527	0.187343792
K07357 type 1 fimbriae regulatory protein FimB	0.028735227	0.939891818	1.486179168	0.077281002	1.009934711	0.849031399	0.710395962	0.353105256	0.082991282	0.917955986	0.463257753	0.187459702
K01624 fructose-bisphosphate aldolase, class II [EC:4.1.2.13]	0.000296557	0.011496184	-0.070997929	0.003377186	0.045409992	0.040594931	0.930109804	0.80038899	0.083252462	0.978305199	0.85278724	0.187708363
K03572 DNA mismatch repair protein MutL	-0.004908303	-0.111586056	-0.078274518	0.002896134	0.041421591	0.044747315	0.091599963	0.007632848	0.0831968	0.612091708	0.020104328	0.187708363
K08308 membrane-bound lytic murein transglycosylase E [EC:3.2.1.-]	0.031329872	0.875890347	1.447067799	0.069289285	0.929803021	0.827291724	0.651620119	0.347266291	0.083213048	0.904502117	0.457336208	0.187708363
K00656 formate C-acetyltransferase [EC:2.3.1.54]	-0.007482452	-0.079923406	0.085229455	0.004915165	0.061909931	0.048775214	0.129433354	0.198135996	0.083520957	0.635639152	0.29851991	0.187843855
K00930 acetylglutamate kinase [EC:2.7.2.8]	-0.009437953	-0.550358857	-0.135238329	0.00617083	0.083996143	0.077405436	0.127658763	4.30223E-10	0.083564559	0.635539533	8.34622E-09	0.187843855
K01235 alpha-glucuronidase [EC:3.2.1.139]	-0.056320633	-3.912044638	-0.975393668	0.032596193	0.475079446	0.558190523	0.085489061	1.90719E-14	0.083516088	0.608049105	2.15397E-12	0.187843855
K03300 citrate-Mg2+:H+ or citrate-Ca2+:H+ symporter, CitMHS family	-0.018473156	-1.085186972	0.573537043	0.036772967	0.443313856	0.328250237	0.615942802	0.015190085	0.083544866	0.889085524	0.036267423	0.187843855
K08302 tagatose 1,6-diphosphate aldolase [EC:4.1.2.40]	-0.037293922	-0.859375289	0.566739553	0.03136589	0.401175615	0.324169819	0.235783905	0.033333234	0.083366517	0.694555826	0.070909225	0.187843855
K06879 7-cyano-7-deazaguanine reductase [EC:1.7.1.13]	-0.005630617	-0.101281485	-0.108205646	0.005001301	0.067844658	0.061976885	0.261522305	0.136978891	0.083780804	0.713833826	0.223520283	0.188216429
K05884 (R)-2-hydroxyacid dehydrogenase [EC:1.1.1.272]	-0.058423959	-4.204868249	-0.735829966	0.039013598	0.507073569	0.42182822	0.135757451	1.32231E-14	0.084046706	0.647298745	1.80204E-12	0.188586438
K08305 membrane-bound lytic murein transglycosylase B [EC:3.2.1.-]	0.091737943	1.208913506	1.20089325	0.053656152	0.734865169	0.688361183	0.088791485	0.10144887	0.084014217	0.612091708	0.176682215	0.188586438
K04767 acetoin utilization protein AcuB	-0.027129811	0.117424027	0.943499548	0.05052973	0.654625568	0.54126471	0.59189962	0.857815533	0.084264823	0.878962157	0.898560565	0.18896209
K01239 purine nucleosidase [EC:3.2.2.1]	0.008839473	0.958464708	0.479877448	0.0335609	0.389097398	0.275374675	0.792511283	0.014570622	0.084353353	0.937976994	0.034967617	0.189046871
K02904 large subunit ribosomal protein L29	-0.002563291	-0.169603481	-0.061394233	0.004511748	0.051037366	0.035238811	0.570548867	0.001050088	0.084423857	0.870495471	0.003500605	0.189091174
K00891 shikimate kinase [EC:2.7.1.71]	0.004464708	-0.116878431	0.052637235	0.003133975	0.039034637	0.030228018	0.155752861	0.003081672	0.084581147	0.653353815	0.009043615	0.189329691
K02747 PTS system, N-acetylgalactosamine-specific IID component	-0.052637816	-0.109344846	0.651653292	0.04034418	0.494547072	0.374328232	0.193416537	0.825228631	0.084665437	0.670715227	0.871699366	0.189404613
K04035 magnesium-protoporphyrin IX monomethyl ester (oxidative) cyclase [EC:1.14.13.81]	-0.020285816	-2.178733704	-1.169740033	0.050321696	0.696511662	0.672266422	0.687268103	0.002009303	0.084818116	0.911268461	0.006201287	0.189518657
K07482 transposase, IS30 family	-0.039464809	0.094161284	0.433698592	0.0249113	0.31476965	0.249245155	0.114649975	0.765126418	0.084808677	0.629871124	0.826079421	0.189518657
K02244 competence protein ComGB	-0.001243332	1.06732112	1.140469842	0.063935126	0.8155593	0.656002898	0.984503155	0.192066932	0.085079824	0.994074274	0.290870969	0.189968879
K02362 enterobactin synthetase component D [EC:2.7.8.-]	0.102959214	0.059272318	1.465274148	0.070447356	0.94595705	0.842946012	0.145371422	0.950097985	0.085121553	0.647298745	0.965380368	0.189968879
K00769 xanthine phosphoribosyltransferase [EC:2.4.2.22]	-0.069528198	1.556755341	1.268368717	0.05671929	0.777699515	0.730746375	0.221635614	0.046599079	0.085575728	0.68779012	0.093979852	0.190754031
K02474 UDP-N-acetyl-D-galactosamine dehydrogenase [EC:1.1.1.-]	-0.054292552	-3.813816172	-1.160408107	0.034441192	0.511542609	0.668518051	0.116442502	2.31315E-12	0.0855624	0.629871124	9.07486E-11	0.190754031
K00443 coenzyme F420 hydrogenase gamma subunit [EC:1.12.98.1]	-0.102649135	-3.342677599	-0.913771335	0.054146391	0.676748628	0.526803879	0.05936357	1.59797E-06	0.085782074	0.585273904	1.09278E-05	0.190796736
K05568 multicomponent Na+:H+ antiporter subunit D	-0.013781766	-1.524134301	-0.821754235	0.038113607	0.517481429	0.473781509	0.718016759	0.003590288	0.085799659	0.92024032	0.01030894	0.190796736
K06889	0.001675074	-0.225383297	-0.148513027	0.006037543	0.084778825	0.085623773	0.781712849	0.008453759	0.085795148	0.935595307	0.021925651	0.190796736
K09163 hypothetical protein	-0.082263595	-3.544956551	-0.808057566	0.045014321	0.57595226	0.465692181	0.069044049	3.75455E-09	0.085672011	0.597723616	5.08844E-08	0.190796736
K10794 D-proline reductase (dithiol) PrdB [EC:1.21.4.1]	-0.156705381	-2.132662067	1.005228591	0.052445894	0.686892521	0.579976232	0.003143025	0.002166623	0.086019775	0.544009036	0.006629725	0.191172153
K03325 arsenite transporter, ACR3 family	-0.033312383	-2.017529583	-0.671303584	0.029662224	0.408249724	0.387659593	0.262695349	1.57914E-06	0.086295133	0.713833826	1.08188E-05	0.191669821
K09758 aspartate 4-decarboxylase [EC:4.1.1.12]	-0.071507696	-2.279035374	-0.781948724	0.032463448	0.453834279	0.45172977	0.028702616	1.09193E-06	0.086415682	0.548587946	7.85641E-06	0.191823255
K03305 proton-dependent oligopeptide transporter, POT family	0.001422647	0.12248403	-0.213308795	0.008549313	0.120509217	0.123309858	0.867998465	0.310614576	0.086621913	0.961871212	0.418532366	0.192166589
K03481 RpiR family transcriptional regulator, glv operon transcriptional regulator	-0.099101356	0.429235063	0.855014763	0.054015764	0.658373825	0.494499796	0.067968634	0.515138268	0.08676747	0.597723616	0.617536289	0.192260618
K06073 vitamin B12 transport system permease protein	0.032991664	0.391936123	1.457113055	0.069643358	0.938255881	0.84267502	0.636189531	0.6765725	0.086749126	0.89745586	0.75226304	0.192260618
K01991 polysaccharide export outer membrane protein	-0.014647301	-0.786418124	-0.483093935	0.01843276	0.262623712	0.279469037	0.427723442	0.003079313	0.086845937	0.793116572	0.009043615	0.192320148
K00219 2,4-dienoyl-CoA reductase (NADPH2) [EC:1.3.1.34]	0.006968527	-0.081461341	0.336133693	0.015984285	0.215707052	0.194521777	0.663312758	0.706073495	0.086956296	0.906228986	0.779021881	0.192450188
K07586 hypothetical protein	-0.0948106	0.38704996	0.906556991	0.053725906	0.672685149	0.525059738	0.079066299	0.565649945	0.087212612	0.598128742	0.661492735	0.192902911
K09960 hypothetical protein	-0.058184815	-2.197661578	0.901285532	0.059838742	0.714374359	0.522609159	0.331990014	0.002374442	0.087572579	0.752726239	0.007183071	0.193469473
K10562 rhamnose transport system ATP-binding protein [EC:3.6.3.17]	0.010080572	0.127859896	0.878783682	0.049291774	0.630476377	0.509491549	0.838154461	0.839488592	0.087529703	0.951508278	0.883584858	0.193469473
K04485 DNA repair protein RadA/Sms	-0.004227294	-0.151424069	-0.07448445	0.003941039	0.051474175	0.043226076	0.284666315	0.003629965	0.087835743	0.727253734	0.01040683	0.193790167
K06284 transcriptional pleiotropic regulator of transition state genes	-0.060304395	-2.522749067	-0.78033301	0.041378226	0.540051946	0.452873871	0.146501272	5.33993E-06	0.087848056	0.647298745	3.12432E-05	0.193790167
K09857 hypothetical protein	0.045475737	0.453834515	1.421459437	0.06677895	0.905102074	0.825025522	0.496628591	0.616602168	0.087873727	0.830387959	0.70428326	0.193790167
K03386 peroxiredoxin (alkyl hydroperoxide reductase subunit C) [EC:1.11.1.15]	-0.012716339	0.067003386	0.233557033	0.015108752	0.18257508	0.135595933	0.400939153	0.71399537	0.0879608	0.77962534	0.785989351	0.193867475
K07175 PhoH-like ATPase	-0.017272646	-2.57307226	-0.702469118	0.028938212	0.405799649	0.408001669	0.551230309	1.37767E-09	0.088091344	0.860541434	2.17566E-08	0.19404045
K03536 ribonuclease P protein component [EC:3.1.26.5]	-0.003585881	-0.198909948	0.087450838	0.004346183	0.057952699	0.050819373	0.410271204	0.000720794	0.088257841	0.784774252	0.002536732	0.194292364
K07239 heavy-metal exporter, HME family	-0.002483068	-2.256000097	-0.706115331	0.027769561	0.393596118	0.410731458	0.928835815	3.42294E-08	0.088559311	0.978305199	3.69776E-07	0.19472599
K09927 hypothetical protein	-0.039715901	0.661084141	1.156416367	0.063925327	0.822949546	0.672629494	0.53508537	0.422703495	0.08854437	0.854440092	0.52922625	0.19472599
K00339 NADH dehydrogenase I subunit J [EC:1.6.5.3]	-0.003068811	-1.450039927	-0.485538062	0.018161848	0.260171215	0.282873417	0.865982706	7.61562E-08	0.089056844	0.960570698	7.35322E-07	0.195704514
K00191 CO-methylating acetyl-CoA synthase [EC:2.3.1.169]	-0.01587914	-3.04965009	-0.861429901	0.044932532	0.590691882	0.502516827	0.724143377	5.62987E-07	0.089465099	0.92024032	4.2997E-06	0.196139073
K04517 prephenate dehydrogenase [EC:1.3.1.12]	-0.002065521	0.128209023	0.284023075	0.01648569	0.208648217	0.165653078	0.900412425	0.539566943	0.089403426	0.971149934	0.63882188	0.196139073
K09858 SEC-C motif domain protein	-0.014166845	1.406412526	0.6858121	0.04106641	0.513528303	0.40005545	0.730459153	0.006697728	0.089453736	0.923794118	0.017945674	0.196139073
K11174 carbon-monoxide dehydrogenase (ferredoxin) [EC:1.2.7.4]	-0.01587914	-3.04965009	-0.861429901	0.044932532	0.590691882	0.502516827	0.724143377	5.62987E-07	0.089465099	0.92024032	4.2997E-06	0.196139073
K02818 PTS system, trehalose-specific IIB component [EC:2.7.1.69]	-0.021987625	0.713953867	0.511208112	0.03226716	0.394941988	0.298320464	0.49635386	0.072077271	0.08957765	0.830387959	0.133982338	0.196174538
K08345 nitrate reductase 2, alpha subunit [EC:1.7.99.4]	0.047831487	0.748220447	1.516731124	0.071798053	0.972532676	0.885128102	0.5060178	0.442548548	0.089586548	0.835818183	0.548695422	0.196174538
K01305 beta-aspartyl-peptidase [EC:3.4.19.5]	-0.016154259	-0.50186702	0.405307302	0.029603611	0.338998087	0.236878012	0.585861369	0.14025403	0.090055212	0.876969631	0.227767655	0.197085012
K03152 4-methyl-5(b-hydroxyethyl)-thiazole monophosphate biosynthesis	0.006478677	-0.129379353	-0.112444472	0.006252495	0.080487724	0.065779318	0.301312391	0.109459889	0.090355512	0.736579214	0.188006524	0.197394486
K03195 type IV secretion system protein VirB10	0.015058432	-0.32068894	1.236414621	0.064246246	0.846397386	0.723210873	0.814913551	0.705154593	0.090318621	0.947047959	0.778468948	0.197394486
K10972 LysR family transcriptional regulator, transcriptional activator of the allD operon	-0.025315954	0.186869081	1.379291586	0.071014898	0.938299475	0.806624619	0.721833105	0.842332485	0.090256162	0.92024032	0.885827645	0.197394486
K05874 methyl-accepting chemotaxis protein I, serine sensor receptor	0.001891225	-0.799303123	0.937274698	0.056282657	0.70397459	0.54862097	0.973226229	0.257495789	0.090541578	0.98975229	0.363380085	0.197685097
K10017 histidine transport system ATP-binding protein [EC:3.6.3.21]	-0.038993707	0.248385426	0.728107838	0.045398725	0.55943398	0.426545492	0.39136602	0.657503957	0.090808416	0.776768179	0.738485271	0.198151619
K07312 putative dimethyl sulfoxide reductase subunit YnfH (DMSO reductase anchor subunit)	0.003021378	1.090255869	1.477024138	0.068498491	0.934312022	0.865653637	0.964859685	0.244571016	0.090945547	0.988112338	0.349876443	0.19833473
K00317 trimethylamine dehydrogenase [EC:1.5.8.2]	0.009423859	-1.010205292	0.89889863	0.055709411	0.688460658	0.527066396	0.865832842	0.143779856	0.091090963	0.960570698	0.232133598	0.198419649
K00633 galactoside O-acetyltransferase [EC:2.3.1.18]	-0.019724115	-0.502782268	0.327548319	0.021128099	0.256721991	0.192029833	0.351608737	0.051498973	0.091045954	0.758297442	0.102148308	0.198419649
K01342 subtilisin [EC:3.4.21.62]	-0.060974281	-2.908581493	-0.713410594	0.041788815	0.528197754	0.41846223	0.146030276	1.06216E-07	0.09121008	0.647298745	9.92145E-07	0.198563065
K01547 K+-transporting ATPase ATPase B chain [EC:3.6.3.12]	-0.005162447	-0.671598248	-0.223540387	0.00968796	0.134551491	0.131205976	0.594685324	1.25697E-06	0.091416693	0.881414749	8.82246E-06	0.198896682
K10829 iron-chelate-transporting ATPase	-0.067410588	-1.990214839	-0.540312636	0.031196505	0.396693246	0.31739676	0.031839722	1.11615E-06	0.091681656	0.551200854	8.01524E-06	0.199356786
K10006 glutamate transport system permease protein	0.027268544	-0.257766448	-1.141661145	0.05978921	0.786808944	0.670766783	0.648805178	0.743532955	0.091738393	0.904110766	0.808386034	0.199363843
K11531 lsr operon transcriptional repressor	0.02414231	0.580787378	1.080836482	0.063174919	0.800087317	0.635896829	0.70273638	0.468705245	0.092175691	0.912420531	0.573118258	0.200197435
K01664 para-aminobenzoate synthetase component II [EC:2.6.1.85]	-0.041946632	0.460337632	0.563412019	0.03773602	0.451744214	0.331584988	0.267589445	0.309364695	0.092280753	0.715502395	0.41730084	0.200308891
K03670 periplasmic glucans biosynthesis protein	0.174230615	0.300098543	1.391595275	0.072950464	0.960560162	0.819861921	0.017810178	0.755031093	0.092620585	0.544009036	0.817519586	0.200929523
K06967	-0.032573185	-0.506740989	0.456805769	0.027658527	0.34576412	0.269242023	0.240252939	0.144261539	0.092756618	0.697913253	0.232754441	0.201107572
K02598 nitrite transporter NirC	0.00554662	0.363501542	0.71650394	0.042888277	0.538637268	0.422424191	0.89722254	0.500510803	0.092844846	0.971149934	0.603555114	0.201181826
K01476 arginase [EC:3.5.3.1]	0.025885309	-1.775103972	-0.673390021	0.033527088	0.448836116	0.39715499	0.440940071	0.000104672	0.092965946	0.7981465	0.000452567	0.201327182
K01752 L-serine dehydratase [EC:4.3.1.17]	-0.004916744	0.140156446	0.063215089	0.003456748	0.044903115	0.037314253	0.156405046	0.002053866	0.093233936	0.653499558	0.006326246	0.201715141
K03367 D-alanine-poly(phosphoribitol) ligase [EC:6.1.1.13]	-0.020872112	0.406489844	0.399742111	0.03086259	0.345294425	0.235971735	0.49959965	0.240437523	0.093253337	0.831917978	0.345028087	0.201715141
K03784 purine-nucleoside phosphorylase [EC:2.4.2.1]	0.02029369	0.324211503	0.360586523	0.025496496	0.298123099	0.212932626	0.426965512	0.278058591	0.093366893	0.793116572	0.385216385	0.201843626
K01200 pullulanase [EC:3.2.1.41]	-0.007414761	-0.300895815	-0.186278469	0.008683607	0.118576894	0.110190988	0.394144306	0.011888588	0.093926437	0.778661864	0.029480218	0.202935555
K11189 phosphocarrier protein	-0.013327667	0.417613603	0.34980088	0.021892192	0.270456734	0.20695737	0.543324036	0.124068478	0.093983618	0.85874409	0.206430007	0.20294145
K05836 GntR family transcriptional regulator, histidine utilization repressor	-0.004020237	0.590446646	0.886245472	0.045616739	0.605051804	0.524441792	0.929856745	0.330255984	0.094045808	0.978305199	0.439908525	0.202958151
K02424 cystine transport system substrate-binding protein	-0.03133443	0.546414099	0.818355126	0.044251287	0.577587894	0.484412487	0.479667038	0.345221748	0.094143142	0.821588156	0.455287139	0.203050631
K02198 cytochrome c-type biogenesis protein CcmF	0.012026667	0.139343328	0.317631172	0.017768545	0.229298673	0.188234115	0.499245055	0.54404732	0.094518519	0.831777524	0.642244206	0.203742349
K06882	-0.124745628	-2.596368608	-0.823874772	0.04542262	0.589333277	0.48862902	0.006549689	1.68108E-05	0.09477548	0.544009036	8.71402E-05	0.204068362
K11787 phosphoribosylamine--glycine ligase / phosphoribosylglycinamide formyltransferase / phosphoribosylformylglycinamidine cyclo-ligase [EC:2.1.2.2 6.3.3.1 6.3.4.13]	-0.086339111	-3.392652625	-0.862336882	0.052798276	0.658751318	0.511446328	0.10349175	5.97944E-07	0.094779269	0.624777726	4.54735E-06	0.204068362
K01618	-0.011570446	-0.74169051	-0.229785031	0.010214987	0.141361911	0.136368216	0.258634754	3.77352E-07	0.09498064	0.712120261	3.018E-06	0.20438386
K03713 MerR family transcriptional regulator, glutamine synthetase repressor	-0.030794665	0.496200143	0.926294974	0.054393352	0.690044355	0.549967614	0.571897952	0.47288831	0.095128165	0.871267437	0.577097162	0.204583192
K00353	-0.099315537	-1.589448536	-0.90676861	0.037154774	0.524303464	0.538558114	0.008107731	0.002739199	0.095239639	0.544009036	0.008167196	0.204608994
K05517 nucleoside-specific channel-forming protein	0.052416704	0.733766214	1.470172381	0.074486003	0.994045246	0.873338886	0.482391587	0.46124024	0.095298634	0.822448968	0.565846733	0.204608994
K05686 macrolide transport system ATP-binding protein	-0.000155189	0.81584247	0.421432669	0.028011602	0.337890992	0.250377248	0.995584873	0.016613244	0.095337847	0.998531976	0.039188328	0.204608994
K06415 stage V sporulation protein R	0.025425618	1.421392859	1.304420521	0.066562125	0.886389091	0.775020888	0.702860034	0.11031033	0.095359759	0.912420531	0.189023724	0.204608994
K00855 phosphoribulokinase [EC:2.7.1.19]	0.067437607	2.064778761	1.474225087	0.07166107	0.96847045	0.876469096	0.347753648	0.034168474	0.095568329	0.75749728	0.072355627	0.204938528
K02566 NagD protein	0.007114575	0.459367017	-0.552694182	0.031840439	0.407089278	0.328731317	0.823406677	0.260430761	0.095706522	0.949861159	0.366550395	0.205116853
K01559	-0.103746103	-0.047121647	-1.004846731	0.05150469	0.685450414	0.598510644	0.045253161	0.945257595	0.0961714	0.55662882	0.961898864	0.205783738
K03521 electron transfer flavoprotein beta subunit	-0.016325777	-1.456668302	-0.408255358	0.023345014	0.299462465	0.243216354	0.485122136	2.25125E-06	0.096238545	0.82416921	1.472E-05	0.205783738
K10013 lysine/arginine/ornithine transport system substrate-binding protein	0.040196251	0.583183513	1.352082013	0.065829531	0.889760903	0.805462425	0.542117271	0.512902873	0.09622446	0.857949498	0.615252336	0.205783738
K10544 D-xylose transport system permease protein	-0.005399918	0.092541906	0.748342858	0.04834414	0.59100897	0.44569099	0.911169974	0.875724001	0.096142064	0.975281589	0.913213025	0.205783738
K01139 guanosine-3',5'-bis(diphosphate) 3'-pyrophosphohydrolase [EC:3.1.7.2]	0.000471854	0.971220279	0.441557936	0.025926531	0.32937796	0.263134847	0.985496841	0.003553075	0.0963367	0.994074274	0.010217832	0.205875505
K01860 chloromuconate cycloisomerase [EC:5.5.1.7]	-0.050422778	-2.26926918	-0.600970365	0.024024866	0.341134498	0.35836292	0.037031888	2.46172E-10	0.096548128	0.551200854	5.15439E-09	0.206209097
K00041 tagaturonate reductase [EC:1.1.1.58]	-0.024091626	-0.38500476	-0.18976952	0.010497045	0.136322289	0.113229378	0.022715931	0.00519597	0.096747145	0.544009036	0.014302348	0.206515813
K01966 propionyl-CoA carboxylase beta chain [EC:6.4.1.3]	-0.058695891	-2.449439867	-0.454271165	0.023695349	0.314018958	0.271676312	0.014034736	2.85212E-13	0.097509806	0.544009036	1.89819E-11	0.20802464
K07148	-0.019566773	-0.960351422	-0.534157789	0.023282759	0.324430673	0.319600432	0.401641342	0.003428656	0.097663014	0.779644418	0.009921275	0.208232297
K10805 acyl-CoA thioesterase II [EC:3.1.2.-]	-0.037282605	1.243584843	0.768543346	0.048064549	0.596806941	0.460047915	0.438811889	0.038394649	0.097813083	0.796821406	0.079234139	0.208433025
K00603 glutamate formiminotransferase [EC:2.1.2.5]	-0.048244249	-2.836657775	-0.697578269	0.033341865	0.453710993	0.417795855	0.149399979	2.22772E-09	0.097993471	0.647298745	3.26879E-08	0.208698094
K01720 2-methylcitrate dehydratase [EC:4.2.1.79]	-0.049418007	-0.879450476	1.078889779	0.059087602	0.771193687	0.646713418	0.403907823	0.255428758	0.098271161	0.780760984	0.361695661	0.209050581
K02805 lipopolysaccharide biosynthesis protein	-0.025563747	-0.625623338	-0.466689603	0.025937527	0.336808866	0.279699121	0.325468905	0.064639673	0.098216282	0.74785611	0.12310274	0.209050581
K06937	-0.030739252	-3.51479792	-0.843177827	0.054665538	0.669518703	0.506162582	0.574501152	3.7198E-07	0.098757901	0.872482105	2.98787E-06	0.209966171
K01768 adenylate cyclase [EC:4.6.1.1]	-0.014049163	-1.183760366	-0.509791354	0.021379035	0.300935263	0.306454708	0.511806143	0.000113698	0.099220456	0.837035941	0.000489319	0.210829327
K03612 electron transport complex protein RnfG	-0.016247612	-0.204587089	-0.21254194	0.016499431	0.185873373	0.127835849	0.325886114	0.272296044	0.099400405	0.748187111	0.378706008	0.211091345
K02009 cobalt transport protein	0.001189067	0.527143128	0.895570809	0.055179507	0.690692375	0.53888462	0.982828129	0.446194862	0.099544861	0.993620296	0.552326186	0.211157482
K11745 glutathione-regulated potassium-efflux system ancillary protein KefC	0.040635813	1.553741878	1.471244064	0.072915364	0.983276956	0.885149587	0.57791524	0.115573621	0.099495698	0.873126774	0.19561439	0.211157482
K02856 L-rhamnose-H+ transport protein	-0.026909699	-1.329899713	-0.692518668	0.032134992	0.441433078	0.416913446	0.403322271	0.002907602	0.099713076	0.780760984	0.008600501	0.21139399
K08194 MFS transporter, ACS family, D-galactonate transporter	0.115221991	-0.127155384	1.373536376	0.063206569	0.870212009	0.827080554	0.069733908	0.88396682	0.099784873	0.597723616	0.919236702	0.21142234
K10111 maltose/maltodextrin transport system ATP-binding protein [EC:3.6.3.19]	-0.029843488	0.910086499	0.887671092	0.048377822	0.633459109	0.534602707	0.537979682	0.152293276	0.099839903	0.854653585	0.243158886	0.21142234
K08323 starvation sensing protein RspA	-0.075732671	0.056175475	0.653370722	0.041605348	0.514150604	0.393607299	0.070142517	0.913101561	0.099935773	0.597723616	0.939312591	0.211505182
K07665 two-component system, OmpR family, copper resistance phosphate regulon response regulator CusR	-0.005939903	-0.159491819	0.165342207	0.007050373	0.098920285	0.09963459	0.400469487	0.108392669	0.100030561	0.77962534	0.186423386	0.211585641
K03457 nucleobase:cation symporter-1, NCS1 family	-0.004244495	0.207556887	0.47388899	0.035683444	0.408744662	0.285701787	0.905429806	0.612132795	0.100192535	0.973330512	0.701112147	0.211808043
K07644 two-component system, OmpR family, heavy metal sensor histidine kinase CusS [EC:2.7.13.3]	-0.00489338	0.446404303	0.418516984	0.021639765	0.288355489	0.252485386	0.821320961	0.123102926	0.100414051	0.949861159	0.205006526	0.212155991
K03324 phosphate:Na+ symporter, PNaS family	0.01545893	0.155131867	0.34161233	0.025798769	0.295266955	0.206207761	0.549677464	0.599862723	0.100606027	0.859956636	0.691521302	0.212320873
K03518 carbon-monoxide dehydrogenase small subunit [EC:1.2.99.2]	-0.045644207	-1.317441003	0.371800664	0.023075595	0.288368523	0.224426385	0.049232917	8.36792E-06	0.100600058	0.574961185	4.64871E-05	0.212320873
K01924 UDP-N-acetylmuramate--alanine ligase [EC:6.3.2.8]	-0.003336907	-0.194606691	-0.07301958	0.003443344	0.047136928	0.044096833	0.333615552	5.2665E-05	0.100758156	0.752726239	0.000241727	0.212521589
K02746 PTS system, N-acetylgalactosamine-specific IIC component	-0.03126444	0.296667327	0.597577892	0.038050324	0.470802481	0.361065308	0.412202139	0.529293805	0.100930985	0.786221787	0.630248566	0.212765713
K01847 methylmalonyl-CoA mutase [EC:5.4.99.2]	-0.039221583	-1.705261995	-0.480095678	0.023981465	0.323164922	0.2904159	0.103443125	3.26686E-07	0.101319798	0.624777726	2.68185E-06	0.213464606
K03783 purine-nucleoside phosphorylase [EC:2.4.2.1]	-0.031126603	-1.280133836	-0.450172046	0.013016527	0.195184138	0.272540811	0.017670503	4.15169E-10	0.101599787	0.544009036	8.14387E-09	0.213812764
K07258 D-alanyl-D-alanine carboxypeptidase (penicillin binding protein 5/6) [EC:3.4.16.4]	0.007583353	0.315743208	0.221219973	0.009671599	0.135051096	0.133926762	0.433873933	0.020330429	0.101592025	0.796821406	0.046599944	0.213812764
K02860 16S rRNA processing protein RimM	-0.000758704	-0.033356781	0.072481897	0.004186079	0.053826933	0.04390308	0.85635042	0.536124288	0.101764985	0.957395013	0.636348797	0.214039558
K06921	-0.034490208	-2.509048863	-0.551400754	0.031258584	0.404653857	0.334106374	0.27112341	2.94185E-09	0.101883249	0.716142416	4.10647E-08	0.214167439
K05813 sn-glycerol 3-phosphate transport system substrate-binding protein	-0.019103825	1.110526982	0.521692988	0.034865475	0.423221502	0.316161257	0.584322204	0.009328835	0.101942612	0.876013216	0.023895922	0.214171428
K01769 guanylate cyclase [EC:4.6.1.2]	-0.046484232	-3.229842623	-0.680548523	0.038717289	0.500690011	0.41260864	0.231256369	7.54053E-10	0.102087168	0.69325237	1.30357E-08	0.214354296
K01524 guanosine-5'-triphosphate,3'-diphosphate pyrophosphatase [EC:3.6.1.40]	0.061277063	1.422554655	1.035208431	0.060007131	0.771057297	0.628107893	0.308352149	0.066454449	0.102342324	0.738104341	0.125787573	0.214648195
K01696 tryptophan synthase beta chain [EC:4.2.1.20]	-0.001597908	-0.282615287	-0.074247617	0.004037764	0.053039148	0.045049059	0.692698095	2.54512E-07	0.102339796	0.911268461	2.13641E-06	0.214648195
K09940 hypothetical protein	0.005432734	-2.597542897	-1.295668864	0.062299843	0.849523723	0.786512577	0.930593234	0.002520861	0.102502492	0.978305199	0.007576813	0.214863209
K01041	-0.02566574	-1.744831276	-0.449527799	0.021947897	0.298027824	0.272938854	0.243570494	1.82177E-08	0.102578375	0.701707102	2.06375E-07	0.214901407
K01250 pyrimidine-specific ribonucleoside hydrolase [EC:3.2.-.-]	0.005814523	-0.332105422	0.976388813	0.054529641	0.710228123	0.593200163	0.915183911	0.640552765	0.102789125	0.976213634	0.722221322	0.215221949
K07032	-0.033110518	-0.539066708	-1.178148144	0.055169626	0.757959206	0.716129425	0.54904771	0.47774452	0.102955867	0.859956636	0.58150027	0.215450036
K00394 adenylylsulfate reductase, subunit A [EC:1.8.99.2]	-0.067753694	-4.379870738	-0.918852454	0.041557417	0.57612873	0.558742484	0.104523626	9.55082E-13	0.103092318	0.626941543	4.56358E-11	0.21548254
K04768 acetoin utilization protein AcuC	-0.199146408	-1.141753738	1.142097351	0.057319249	0.7725637	0.694602127	0.000621966	0.140939061	0.103144849	0.544009036	0.228680835	0.21548254
K07180 serine protein kinase	0.133538727	0.756444881	1.301970327	0.065714623	0.88422246	0.791776363	0.043402704	0.393254064	0.103120145	0.551200854	0.504008905	0.21548254
K11739 bacteriophage N4 adsorption protein A	0.047895221	-0.405047257	1.504773415	0.082416046	1.081230516	0.916006817	0.561769624	0.708323402	0.103454188	0.865932455	0.780810801	0.216007709
K00137 aminobutyraldehyde dehydrogenase [EC:1.2.1.19]	0.037789142	1.326636168	1.365361175	0.070153959	0.93933086	0.831499776	0.590691903	0.159335819	0.103600936	0.878495101	0.25201398	0.216016673
K03090 RNA polymerase sigma-B factor	-0.026422473	-2.948529093	-0.802836561	0.049557935	0.622748911	0.48881338	0.594484319	4.03215E-06	0.103523508	0.881414749	2.43958E-05	0.216016673
K07039	-0.038333757	-0.135788582	0.716620861	0.043733478	0.552087778	0.436511203	0.381742897	0.805957526	0.103672672	0.769162051	0.857249915	0.216016673
K07337 hypothetical protein	-0.039022906	0.298230556	1.250210638	0.067757184	0.892208001	0.761573127	0.565284052	0.738516014	0.103690321	0.865932455	0.805045096	0.216016673
K11127 telomerase protein component 1	-0.010117406	-1.586519517	-1.316555764	0.049701914	0.716851496	0.802161525	0.838893145	0.027961963	0.103764278	0.952056867	0.061374697	0.216049981
K03416 methylmalonyl-CoA carboxyltransferase [EC:2.1.3.1]	-0.143199056	-1.506869728	0.941035823	0.052441563	0.684557768	0.574235154	0.006858337	0.028808974	0.104284305	0.544009036	0.062937306	0.216890405
K07673 two-component system, NarL family, nitrate/nitrite sensor histidine kinase NarX [EC:2.7.13.3]	0.019457349	0.291191295	0.945463754	0.05704752	0.723767936	0.576914111	0.733389883	0.687852689	0.104270646	0.92445838	0.762076984	0.216890405
K08974 putative membrane protein	-0.041578915	-1.751280734	-0.478955745	0.026779481	0.349214049	0.292352541	0.122014714	1.12705E-06	0.104385045	0.631595609	8.07401E-06	0.216978841
K03969 phage shock protein A	-0.014993321	-0.665416218	0.741843536	0.043674179	0.559578564	0.453540522	0.731716631	0.235728152	0.104931308	0.924124673	0.339474043	0.217947253
K08162 MFS transporter, DHA1 family, multidrug resistance protein	-0.020083078	1.08386383	1.392930182	0.074490416	0.986297803	0.851685832	0.787727966	0.273060593	0.104967888	0.937025303	0.37931302	0.217947253
K01155 type II restriction enzyme [EC:3.1.21.4]	-0.039862367	-1.0934801	-0.326721378	0.019032153	0.244857187	0.199904735	0.037417071	1.3022E-05	0.105201496	0.551200854	6.90369E-05	0.218224356
K01482 dimethylargininase [EC:3.5.3.18]	-0.130988692	0.363246496	-0.988622586	0.059928067	0.75982864	0.605022443	0.029938473	0.633102135	0.105277003	0.551200854	0.716541651	0.218224356
K06958	-0.022141762	0.156118521	0.24817303	0.016561743	0.202000118	0.151858033	0.182694507	0.44047217	0.105231291	0.659410239	0.546758158	0.218224356
K00745 raffinose-raffinose alpha-galactotransferase [EC:2.4.1.166]	-0.03691476	-0.792971521	-0.43446785	0.029848923	0.359679931	0.266172571	0.217572348	0.028563689	0.105645081	0.685653255	0.062474689	0.218695858
K01546 K+-transporting ATPase ATPase A chain [EC:3.6.3.12]	-0.004040751	-0.752087509	-0.220367741	0.009718044	0.135807553	0.135020078	0.677981839	9.09243E-08	0.105680504	0.910280246	8.62277E-07	0.218695858
K02485 two-component system, unclassified family, response regulator	-0.041962339	-0.283086604	0.51357975	0.025878796	0.349135995	0.314633754	0.106411962	0.418386743	0.105638554	0.626941543	0.525202893	0.218695858
K03208 colanic acid biosynthesis glycosyl transferase WcaI	0.044888541	0.846375305	1.349837968	0.073209023	0.965850387	0.827722316	0.54043679	0.381867901	0.105960338	0.857049888	0.492545362	0.219153263
K00207 dihydropyrimidine dehydrogenase (NADP+) [EC:1.3.1.2]	0.019801363	-1.843952835	-1.002276095	0.04704084	0.647779204	0.616030744	0.674229492	0.004857542	0.106765317	0.908887702	0.013490356	0.220451155
K01132 N-acetylgalactosamine-6-sulfatase [EC:3.1.6.4]	-0.048162922	-2.648909587	-0.813570358	0.031265999	0.450173372	0.499988068	0.124962295	1.56275E-08	0.106725082	0.632972976	1.80321E-07	0.220451155
K09705 hypothetical protein	-0.101874109	-2.047945379	-1.020562794	0.052765771	0.70708882	0.627101688	0.054868538	0.004175489	0.106672274	0.581864599	0.011816286	0.220451155
K02959 small subunit ribosomal protein S16	0.028709367	-0.021133849	-0.242454993	0.020786728	0.224665857	0.149081674	0.168704028	0.925144896	0.106907309	0.657698654	0.947415898	0.220622115
K00049 glyoxylate reductase (NADP+) [EC:1.1.1.79]	-0.044010178	0.59270843	0.942583476	0.0540428	0.700569088	0.579916896	0.416362479	0.39849426	0.10710901	0.788358836	0.508295981	0.220916037
K00356 NADH dehydrogenase [EC:1.6.99.3]	-0.009751143	0.68881075	0.29904727	0.016578664	0.217405633	0.184025959	0.557047343	0.001761817	0.1071835	0.863968143	0.005545855	0.220947403
K00131 glyceraldehyde-3-phosphate dehydrogenase (NADP) [EC:1.2.1.9]	-0.024745428	0.589503482	0.88529173	0.053715844	0.6823063	0.54493136	0.645510073	0.388581026	0.107276261	0.902782014	0.499049443	0.221016377
K01643 citrate lyase subunit alpha [EC:4.1.3.6]	-0.016978934	0.751669189	0.500635804	0.035081674	0.419970767	0.308264895	0.628902263	0.074924772	0.107393536	0.894967061	0.137626726	0.22113575
K01137 N-acetylglucosamine-6-sulfatase [EC:3.1.6.14]	-0.032942799	-2.633760675	-0.818989553	0.032591519	0.466340256	0.504669506	0.313285765	5.24254E-08	0.107654677	0.741616038	5.32396E-07	0.221551067
K01572 oxaloacetate decarboxylase, beta subunit [EC:4.1.1.3]	-0.028219081	-1.401597687	-0.406817649	0.017893728	0.250573927	0.250781243	0.116292081	6.88489E-08	0.107788003	0.629871124	6.71728E-07	0.221644349
K11708 manganese/zinc/iron transport system permease protein	-0.145581786	-1.712850848	1.107093554	0.05235397	0.720094511	0.68252447	0.005916864	0.018272464	0.107818944	0.544009036	0.042616692	0.221644349
K07658 two-component system, OmpR family, alkaline phosphatase synthesis response regulator PhoP	-0.01893286	-0.986395857	-0.202626156	0.008411814	0.119364914	0.125095962	0.025437676	1.58593E-14	0.108311099	0.544009036	1.90669E-12	0.222533334
K08156 MFS transporter, DHA1 family, arabinose polymer transporter	-0.009340333	-0.441090194	-0.315442636	0.017123515	0.226380014	0.194850776	0.586010436	0.052693429	0.10849896	0.876969631	0.104129592	0.222796486
K01698 porphobilinogen synthase [EC:4.2.1.24]	0.003640549	0.204522285	0.310509902	0.022321246	0.264569103	0.191901829	0.870598163	0.440368424	0.108677293	0.96299591	0.546758158	0.223039797
K00854 xylulokinase [EC:2.7.1.17]	-0.013531174	-0.273286652	-0.138269862	0.008866117	0.110423562	0.08550312	0.128472968	0.014119402	0.108878993	0.635639152	0.033972248	0.223330768
K02114 F-type H+-transporting ATPase subunit epsilon [EC:3.6.3.14]	-0.039416566	0.166031476	0.244939397	0.019757837	0.221439602	0.151572275	0.047337435	0.454225026	0.109125918	0.569315111	0.559820328	0.223714135
K00128 aldehyde dehydrogenase (NAD+) [EC:1.2.1.3]	-0.016626599	-0.198113502	0.286378611	0.018040174	0.226559646	0.177668346	0.357772472	0.38287598	0.110020566	0.763404242	0.493417516	0.225176634
K08282 non-specific serine/threonine protein kinase [EC:2.7.11.1]	0.001342054	-0.735964408	-0.328199696	0.013327509	0.190178043	0.20358858	0.919886268	0.000145327	0.1099767	0.977576449	0.000608272	0.225176634
K09778 hypothetical protein	-0.023962086	-3.24364127	-1.039425786	0.061760022	0.792847658	0.64480394	0.698418658	6.11813E-05	0.10999203	0.911466006	0.000275723	0.225176634
K00426 cytochrome bd-I oxidase subunit II [EC:1.10.3.-]	0.005692786	0.332759783	-0.131327622	0.006471091	0.088185771	0.08151303	0.380013384	0.00020949	0.110183581	0.768063927	0.000844073	0.225356581
K01610 phosphoenolpyruvate carboxykinase (ATP) [EC:4.1.1.49]	-0.005143227	-0.170320264	-0.099146326	0.004334148	0.060878074	0.061546621	0.236696406	0.005624881	0.11022942	0.694555826	0.015358193	0.225356581
K01493 dCMP deaminase [EC:3.5.4.12]	-0.012008285	-1.213891386	-0.273665136	0.015000044	0.198047592	0.169995702	0.424296952	4.30555E-09	0.110465024	0.792173755	5.81405E-08	0.225430841
K01971 DNA ligase (ATP) [EC:6.5.1.1]	-0.009706688	-1.28344844	0.732274554	0.040466192	0.53279951	0.454703634	0.810663816	0.016864849	0.110332169	0.944475529	0.039681371	0.225430841
K03839 flavodoxin I	-0.017709961	-0.016451909	-0.304575183	0.018360737	0.234580531	0.189196398	0.335876622	0.944154295	0.110464926	0.753196252	0.961175377	0.225430841
K07402 xanthine dehydrogenase accessory factor	0.003456772	-0.859113699	0.430034378	0.032164765	0.375114704	0.267161753	0.914518114	0.022998736	0.110507686	0.976062145	0.051761044	0.225430841
K01486 adenine deaminase [EC:3.5.4.2]	-0.018564602	-0.35171493	0.28604179	0.017976351	0.226105692	0.17773972	0.302921141	0.121324866	0.110575696	0.736800616	0.202770302	0.225434375
K03414 chemotaxis protein CheZ	0.088544784	0.969635222	1.30186107	0.068701778	0.918090302	0.80907186	0.198875816	0.292116086	0.110630392	0.674440552	0.399382485	0.225434375
K00868 pyridoxine kinase [EC:2.7.1.35]	-0.021816454	0.099193818	0.203360423	0.015397335	0.17877442	0.126720123	0.157994527	0.579584574	0.11157038	0.654648874	0.673561493	0.227101479
K03777 D-lactate dehydrogenase [EC:1.1.1.28]	0.091093085	1.169741136	1.244740149	0.061469289	0.838044463	0.775510869	0.139858334	0.164249177	0.11151342	0.647298745	0.257478559	0.227101479
K01903 succinyl-CoA synthetase beta subunit [EC:6.2.1.5]	0.018707338	0.506904822	0.366856046	0.02197562	0.281802483	0.228739797	0.395585206	0.073487066	0.111787827	0.778661864	0.135968082	0.227404786
K08675 Lon-like ATP-dependent protease [EC:3.4.21.-]	-0.052506989	-3.321859747	-0.758532379	0.058664082	0.674344276	0.473026987	0.371787804	1.69822E-06	0.11184142	0.76369787	1.15077E-05	0.227404786
K07749 formyl-CoA transferase [EC:2.8.3.16]	-0.01751672	-0.19851687	0.487059877	0.029774503	0.379104212	0.303985773	0.556954562	0.601076089	0.11213438	0.863968143	0.692118375	0.227876136
K00290 saccharopine dehydrogenase (NAD+, L-lysine forming) [EC:1.5.1.7]	-0.071176162	-3.767383888	-0.689945989	0.028729901	0.408395276	0.430807183	0.014022578	3.10469E-17	0.112295199	0.544009036	3.85706E-14	0.228078587
K06221 2,5-diketo-D-gluconate reductase A [EC:1.1.1.274]	-0.041208448	0.961142855	0.618831654	0.041517164	0.509657018	0.386529492	0.322064706	0.060693905	0.112411449	0.74572868	0.11690242	0.228190343
K09456 putative acyl-CoA dehydrogenase	0.005581756	0.267680692	1.455733088	0.076844132	1.02858943	0.909860743	0.94216382	0.794933203	0.112642903	0.982497078	0.848915773	0.228535711
K09971 general L-amino acid transport system permease protein	-0.030441432	-1.143618957	0.952546538	0.056624928	0.728821634	0.595482136	0.59142404	0.1181222	0.112716021	0.878962157	0.199082127	0.228559635
K07183 response regulator NasT	-0.012648796	-0.673609469	0.301094965	0.021199201	0.255013128	0.188309941	0.551374549	0.008875667	0.112869283	0.860541434	0.022908317	0.228745959
K01637 isocitrate lyase [EC:4.1.3.1]	0.001797436	2.466346176	1.322214664	0.073940262	0.972557888	0.828292086	0.980628978	0.011942075	0.113452886	0.993418843	0.029573498	0.229803753
K08600 sortase B	-0.034248023	-2.17418098	-0.605387907	0.035296487	0.457910772	0.379599116	0.333015426	3.79926E-06	0.113789631	0.752726239	2.3251E-05	0.230360649
K00899 5-methylthioribose kinase [EC:2.7.1.100]	-0.030569919	0.223071969	0.643460014	0.041928105	0.521954127	0.4038806	0.466750853	0.669541559	0.114151612	0.819011501	0.747567822	0.23084268
K03118 sec-independent protein translocase protein TatC	0.00711832	0.091088343	-0.149852338	0.006427384	0.090889217	0.094056123	0.269345281	0.317404804	0.114145124	0.715502395	0.42598765	0.23084268
K01611 S-adenosylmethionine decarboxylase [EC:4.1.1.50]	-0.031177566	0.103153366	0.587967674	0.033419802	0.437543612	0.369168859	0.351939359	0.813852067	0.114267059	0.758297442	0.863183453	0.230950829
K01695 tryptophan synthase alpha chain [EC:4.2.1.20]	-0.000502132	-0.148968797	-0.069285817	0.003946407	0.05163944	0.043522489	0.898874033	0.004325183	0.114430027	0.971149934	0.012196402	0.231029638
K02011 iron(III) transport system permease protein	-0.022796108	-0.3322881	0.324033644	0.018911239	0.245406859	0.203540768	0.229395215	0.177182309	0.11442337	0.69325237	0.273553631	0.231029638
K08735 DNA mismatch repair protein MSH2	-0.074129495	-3.257737965	-0.782567809	0.047880384	0.61095124	0.491680295	0.123074384	2.49852E-07	0.114505418	0.63181574	2.10678E-06	0.231056682
K08218 MFS transporter, PAT family, beta-lactamase induction signal transducer AmpG	0.004560115	-0.195753083	-0.228966739	0.008126395	0.11908608	0.143883033	0.57529456	0.101714846	0.114568392	0.872482105	0.176980034	0.231058656
K02418 flagellar protein FliO/FliZ	-0.009132141	-0.191844672	1.121336109	0.064102989	0.838040485	0.705053379	0.886852907	0.819153465	0.114773857	0.967249226	0.867078945	0.231347845
K07812 trimethylamine-N-oxide reductase (cytochrome c) 2 [EC:1.7.2.3]	-0.016121152	0.569502634	0.756275088	0.049025025	0.612133071	0.475791122	0.74260798	0.353254235	0.114980608	0.926630446	0.463257753	0.231592455
K10557 AI-2 transport system permease protein	0.025409061	1.780859754	1.12556195	0.059413054	0.796875316	0.708195232	0.66933108	0.026483559	0.115019489	0.907126158	0.058682654	0.231592455
K01945 phosphoribosylamine--glycine ligase [EC:6.3.4.13]	-0.007747854	-0.233965979	-0.066243317	0.00331542	0.045183093	0.041768337	0.020385544	5.23478E-07	0.115782173	0.544009036	4.03934E-06	0.233002245
K03816 xanthine phosphoribosyltransferase [EC:2.4.2.22]	-0.02057282	-0.908849482	-0.192578908	0.011215861	0.145860038	0.12147136	0.068030202	2.49693E-09	0.115914896	0.597723616	3.59972E-08	0.233143453
K00797 spermidine synthase [EC:2.5.1.16]	0.0045932	-0.503079063	0.326319227	0.021133274	0.264272576	0.20588257	0.828150921	0.058324832	0.116007593	0.949861159	0.113217005	0.233204046
K00939 adenylate kinase [EC:2.7.4.3]	-0.003902888	-0.183730407	-0.073688852	0.003711752	0.050526682	0.046569409	0.294239731	0.000347961	0.116607401	0.731454703	0.00132062	0.233441206
K01629 rhamnulose-1-phosphate aldolase [EC:4.1.2.19]	-0.016650062	-0.895935285	-0.289826503	0.015680874	0.209038325	0.183204218	0.289542888	2.77123E-05	0.116689286	0.729243037	0.000136258	0.233441206
K02479 two-component system, NarL family, response regulator	-0.003073365	-0.922952568	-0.280066469	0.023206545	0.259284831	0.176974486	0.894766822	0.000459276	0.11656632	0.969981369	0.001684764	0.233441206
K03813 molybdenum transport protein [EC:2.4.2.-]	0.018234329	-0.736615111	0.91127329	0.062102308	0.760952397	0.5756514	0.76934012	0.33414924	0.11645107	0.934330814	0.444081161	0.233441206
K05919 superoxide reductase [EC:1.15.1.2]	-0.094503801	-1.76123561	-0.517919406	0.036727118	0.442296297	0.3270628	0.010767298	9.41625E-05	0.1163331	0.544009036	0.000411423	0.233441206
K06155 Gnt-I system high-affinity gluconate transporter	0.014313583	0.771552881	-0.919640943	0.050503096	0.669967915	0.580904839	0.777134168	0.250783973	0.116430932	0.934923586	0.356472871	0.233441206
K06606 inosose isomerase [EC:5.3.99.-]	0.024890759	-1.108181828	-0.860977594	0.050843664	0.658373186	0.543872858	0.624959961	0.093820006	0.116446591	0.892765725	0.165483749	0.233441206
K09820 manganese/iron transport system ATP-binding protein	0.031247558	0.232688269	-0.506661156	0.034809827	0.425104326	0.320123983	0.370392241	0.584707559	0.116525623	0.76369787	0.67845737	0.233441206
K10796 D-proline reductase (dithiol) PrdE [EC:1.21.4.1]	-0.060324575	-0.867207238	0.97121566	0.056612013	0.73655529	0.613919038	0.287837572	0.240375566	0.116687666	0.729243037	0.345028087	0.233441206
K03497 chromosome partitioning protein, ParB family	-0.005156928	-0.375344635	-0.11694248	0.005496911	0.07623293	0.074010638	0.34924497	1.71703E-06	0.117126049	0.757767532	1.15931E-05	0.234189262
K08310 dATP pyrophosphohydrolase [EC:3.6.1.-]	-0.055610214	2.697893289	1.008355749	0.052884724	0.712010394	0.638469522	0.294220791	0.000197463	0.117296595	0.731454703	0.000799946	0.23440451
K11709 manganese/zinc/iron transport system permease protein	-0.156975832	-2.540316066	1.167167821	0.05439627	0.756158125	0.739369826	0.004312051	0.000927289	0.117465156	0.544009036	0.003144683	0.234615562
K08094 6-phospho-3-hexuloisomerase [EC:5.-.-.-]	0.042425393	-0.436671023	0.759549167	0.057153129	0.671114065	0.481599315	0.458728434	0.515973455	0.117800532	0.815298461	0.618338607	0.23515939
K01856 muconate cycloisomerase [EC:5.5.1.1]	-0.043717533	0.142009743	0.841912369	0.055945128	0.693843478	0.533931015	0.435426232	0.838027294	0.117874333	0.796821406	0.882295967	0.235180749
K09888 hypothetical protein	-0.022770756	0.200500579	0.226900732	0.015353667	0.189022077	0.143932692	0.139551659	0.290032979	0.117962373	0.647298745	0.397476156	0.235230478
K02532 MFS transporter, OHS family, lactose permease	-0.017308814	1.985402641	0.721659463	0.046711752	0.585693117	0.458157526	0.711349807	0.000835295	0.118262755	0.918049705	0.002869256	0.235703362
K03407 two-component system, chemotaxis family, sensor kinase CheA [EC:2.7.13.3]	0.011667171	-0.929339168	0.326182871	0.022255814	0.273185597	0.207163195	0.600671288	0.000801239	0.118404245	0.881577273	0.002777876	0.235733238
K07643 two-component system, OmpR family, sensor histidine kinase BasS [EC:2.7.13.3]	0.032410434	0.85103119	1.340412132	0.072758662	0.970357246	0.851273774	0.656452575	0.381473223	0.118387033	0.905284603	0.49229595	0.235733238
K10112 maltose/maltodextrin transport system ATP-binding protein	-0.022809575	-0.225403852	0.253824773	0.018282806	0.219250209	0.161278792	0.213568098	0.305101101	0.118564985	0.682648628	0.412744756	0.235927228
K07796 Cu(I)/Ag(I) efflux system outer membrane protein CusC	0.017493979	0.711173147	0.703334393	0.045284284	0.569330753	0.447234221	0.699654824	0.213004867	0.11884171	0.911481038	0.315863419	0.236351682
K06989 aspartate dehydrogenase [EC:1.4.1.21]	-0.011322143	-1.013821442	-0.818422651	0.038456355	0.534080029	0.520735062	0.768731327	0.059033516	0.119065049	0.934330814	0.114235677	0.236669566
K02419 flagellar biosynthetic protein FliP	-0.006259485	-0.982019882	0.512377718	0.034432707	0.425703629	0.326106581	0.855923721	0.022040008	0.119174393	0.957395013	0.04993502	0.236760641
K11066 N-acetylmuramoyl-L-alanine amidase [EC:3.5.1.28]	0.00422111	0.823386914	1.32059494	0.069539583	0.937187028	0.842427473	0.9516552	0.38063715	0.120010681	0.986016089	0.4915574	0.238295049
K02203 homoserine kinase [EC:2.7.1.39]	-0.102396662	-3.924465355	-0.632729888	0.041907366	0.521996101	0.404259208	0.015375094	1.58714E-12	0.120583497	0.544009036	6.8325E-11	0.239304949
K07075	-0.049959067	-1.545031213	-0.974643235	0.039593993	0.56842644	0.623599274	0.208426186	0.007114709	0.121106506	0.680214006	0.018859545	0.240214981
K06933	-0.085369938	-2.511201598	-0.681418256	0.046667991	0.573904758	0.43633008	0.068772158	1.90714E-05	0.121395766	0.597723616	9.76362E-05	0.240660649
K01206 alpha-L-fucosidase [EC:3.2.1.51]	-0.053248369	-2.670530037	-0.486090669	0.022719751	0.316510785	0.311568259	0.020027791	5.25805E-15	0.121764332	0.544009036	1.03141E-12	0.241183056
K07265 capsular polysaccharide export protein	-0.039275588	-1.063486126	1.244630471	0.062354253	0.853420003	0.797960315	0.529458963	0.214099072	0.12185342	0.849225128	0.316331646	0.241183056
K11654 SWI/SNF-related matrix-associated actin-dependent regulator of chromatin subfamily A member 5 [EC:3.6.1.-]	-0.030682461	-1.452883419	0.841086598	0.056379708	0.699837764	0.539224349	0.586873597	0.039108765	0.121843161	0.876969631	0.080618565	0.241183056
K01197 hyaluronoglucosaminidase [EC:3.2.1.35]	-0.085534629	-3.572583665	-0.622164778	0.031405959	0.429096471	0.399344789	0.007002766	1.0699E-14	0.122279774	0.544009036	1.7337E-12	0.241898471
K03615 electron transport complex protein RnfC	-0.008533819	-0.376963424	-0.094228781	0.006366417	0.078828265	0.060516157	0.181549701	3.26254E-06	0.122488355	0.659410239	2.04361E-05	0.242182545
K04772 serine protease DegQ [EC:3.4.21.-]	0.039391607	0.625379255	0.70870529	0.043636586	0.560422626	0.456116587	0.367708934	0.265737425	0.123274601	0.76369787	0.372052361	0.243478769
K10012 undecaprenyl-phosphate 4-deoxy-4-formamido-L-arabinose transferase [EC:2.7.8.-]	-0.049057891	-0.51466238	0.954427942	0.055699559	0.728791463	0.614157741	0.379455122	0.480855153	0.123211947	0.767851995	0.583761289	0.243478769
K03446 MFS transporter, DHA2 family, multidrug resistance protein B	-0.012641778	1.512676735	0.56175019	0.039717408	0.483075399	0.361817162	0.750578903	0.001987981	0.123561352	0.928987234	0.006148717	0.243915868
K00926 carbamate kinase [EC:2.7.2.2]	-0.034137675	0.240328748	0.342078598	0.022904884	0.285004879	0.220379708	0.137616834	0.400051255	0.123646618	0.647298745	0.509218247	0.243954974
K00703 starch synthase [EC:2.4.1.21]	-0.000713798	-0.168028624	0.103415563	0.005796077	0.076884845	0.066654297	0.90210462	0.029961279	0.123814684	0.97115579	0.064986893	0.244048094
K03522 electron transfer flavoprotein alpha subunit	-0.035790302	-1.272822238	-0.246371874	0.016402916	0.204607004	0.158798055	0.030223133	2.63726E-09	0.123824777	0.551200854	3.73839E-08	0.244048094
K06198 competence protein CoiA	-0.002849937	1.521129288	1.006745011	0.067439269	0.83922818	0.649027617	0.966332138	0.07133188	0.123901463	0.988112338	0.133239882	0.244070165
K11076 putrescine transport system ATP-binding protein	-0.003430449	0.999861934	0.59646532	0.040356464	0.500591509	0.385310536	0.932339419	0.047076681	0.124657162	0.978305199	0.094584792	0.245429078
K05781 putative phosphonate transport system ATP-binding protein	0.021684206	0.598942583	0.814814812	0.053222965	0.669879541	0.527135925	0.684113093	0.372289326	0.125205122	0.910280246	0.48244865	0.246377766
K11707 manganese/zinc/iron transport system substrate-binding protein	-0.082512017	-1.814955345	1.072597457	0.052803271	0.727849696	0.694127955	0.119645154	0.01341795	0.125324711	0.631595609	0.032491246	0.246482953
K00378 hydroxylamine reductase [EC:1.7.-.-]	-0.049123994	-0.410405815	0.406553573	0.030865892	0.364563304	0.263355852	0.112994516	0.261557789	0.125688267	0.629871124	0.367858823	0.2470676
K03535 MFS transporter, ACS family, glucarate transporter	-0.027285052	1.504037681	1.170774083	0.061357184	0.831905798	0.758967577	0.657000284	0.07204623	0.125968247	0.905284603	0.133982338	0.247487431
K01026 propionate CoA-transferase [EC:2.8.3.1]	-0.048605456	-0.588730892	0.44184127	0.027283625	0.35104887	0.286648889	0.076277945	0.095018102	0.126256215	0.598128742	0.167438519	0.247922504
K03732 ATP-dependent RNA helicase RhlB [EC:3.6.1.-]	-0.015747576	1.094504515	0.410511676	0.028373682	0.349685255	0.266669576	0.579480934	0.001996898	0.12674334	0.873462167	0.006171177	0.248747987
K00228 coproporphyrinogen III oxidase [EC:1.3.3.3]	-0.015140872	0.888092406	1.002575422	0.060293908	0.783562466	0.651679952	0.801968594	0.258337143	0.126976286	0.93999057	0.36401332	0.24907401
K08296 phosphohistidine phosphatase [EC:3.1.3.-]	-0.006019004	1.844365559	0.809478029	0.055155003	0.683986662	0.52628141	0.913204469	0.007575904	0.127059062	0.97594862	0.019968453	0.249105273
K07688 two-component system, NarL family, response regulator, fimbrial Z protein, FimZ	-0.004467694	-0.118885682	1.089399992	0.063918376	0.837794872	0.70847868	0.94434226	0.887292595	0.127168524	0.98366786	0.921630872	0.249188796
K00265 glutamate synthase (NADPH/NADH) large chain [EC:1.4.1.13 1.4.1.14]	-0.017147008	-0.428820376	-0.143485536	0.007291734	0.099829147	0.093417303	0.019620321	2.66375E-05	0.127584224	0.544009036	0.000131146	0.249871993
K02585 nitrogen fixation protein NifB	-0.10978553	-1.708876129	0.913345884	0.050620624	0.676047451	0.594938258	0.031222136	0.012215691	0.127772808	0.551200854	0.030150914	0.249978612
K11328 two-component system, OmpR family, Ni(II)-sensor and/or redox sensor kinase NrsS [EC:2.7.13.3]	-0.059549128	-2.31124756	-0.898042427	0.050737694	0.673561479	0.58492633	0.241858051	0.000723056	0.12774478	0.69930563	0.002542291	0.249978612
K00819 ornithine--oxo-acid transaminase [EC:2.6.1.13]	-0.05149425	-2.384686722	-0.995716391	0.036184896	0.531650499	0.651500766	0.156194861	1.19734E-05	0.129463337	0.653353815	6.4024E-05	0.253153125
K01715 3-hydroxybutyryl-CoA dehydratase [EC:4.2.1.55]	-0.084327199	-2.627551709	-0.470512466	0.035454801	0.42238439	0.308222258	0.018282351	2.63804E-09	0.129911931	0.544009036	3.73839E-08	0.253897098
K03488 beta-glucoside operon transcriptional antiterminator	-0.009841127	0.437243735	0.389320499	0.026799665	0.33206744	0.25519063	0.713831551	0.189363712	0.130143305	0.918346631	0.28770186	0.254215985
K07784 MFS transporter, OPA family, hexose phosphate transport protein UhpT	-0.080293404	1.663417748	1.221935624	0.071413665	0.939867354	0.801398251	0.262151376	0.078204412	0.130355622	0.713833826	0.142387808	0.254497329
K02750 PTS system, arbutin-like IIC component	-0.050055042	1.435057748	0.659218665	0.044324086	0.554675198	0.432598316	0.260061036	0.01035064	0.130579178	0.713731577	0.026083054	0.254800312
K02119 V-type H+-transporting ATPase subunit C [EC:3.6.3.14]	-0.068602857	-1.202838175	0.523043023	0.041062815	0.480478464	0.343448683	0.096274398	0.013061555	0.130815047	0.612311741	0.031858352	0.254860261
K03119 taurine dioxygenase [EC:1.14.11.17]	0.067968989	1.950890119	1.270474664	0.073984956	0.975164172	0.834061889	0.359313486	0.046725939	0.130734238	0.763404242	0.094133824	0.254860261
K07279 hypothetical protein	0.116753231	0.325598477	0.924762067	0.056935315	0.736456292	0.607159653	0.041544925	0.658860859	0.130769854	0.551200854	0.739185557	0.254860261
K11357 two-component system, PleD family, sensor histidine kinase DivJ [EC:2.7.13.3]	-0.014441707	-2.926366263	-0.645706429	0.031701493	0.439012489	0.42437946	0.649182187	2.27983E-10	0.13116142	0.904110766	4.82779E-09	0.255401573
K09020 putative isochorismatase family protein RutB [EC:3.-.-.-]	-0.00676635	1.994383	1.133807029	0.065152618	0.863676985	0.74768667	0.917384443	0.021906096	0.132446936	0.977043612	0.049722303	0.257770094
K00111 glycerol-3-phosphate dehydrogenase [EC:1.1.5.3]	0.014234546	0.541629481	0.188179254	0.008126847	0.115966139	0.124141031	0.081311769	5.35703E-06	0.132590773	0.598910996	3.12941E-05	0.257888423
K09967 hypothetical protein	0.020382632	-1.484855966	0.848085188	0.051122555	0.667245541	0.559558928	0.690518368	0.027121127	0.132646125	0.911268461	0.059846323	0.257888423
K00599	-0.004398044	-0.350396203	-0.080865965	0.003783156	0.053062886	0.0533902	0.246338441	3.23371E-10	0.132901564	0.703527487	6.47959E-09	0.258250329
K01234 neopullulanase [EC:3.2.1.135]	-0.022578819	-1.168416863	-0.325064606	0.016622277	0.228127151	0.21490577	0.175811041	6.83612E-07	0.133416428	0.659410239	5.12641E-06	0.258576717
K02393 flagellar L-ring protein precursor FlgH	0.117854451	0.260070619	1.214642767	0.067155477	0.90145153	0.802654523	0.080726282	0.773247022	0.133241089	0.598128742	0.832195106	0.258576717
K04031 ethanolamine utilization protein EutS	-0.029489631	-0.708590921	0.459666971	0.036844601	0.428233851	0.30387774	0.424395984	0.099482772	0.13339626	0.792173755	0.173714224	0.258576717
K05966 triphosphoribosyl-dephospho-CoA synthase [EC:2.7.8.25]	0.014143724	1.337941804	0.620629201	0.037578568	0.490046186	0.410266624	0.707016338	0.006866462	0.133377153	0.916232826	0.018292568	0.258576717
K08224 MFS transporter, YNFM family, putative membrane transport protein	0.056587398	0.033916649	0.899105395	0.051854748	0.687000343	0.593999548	0.276405686	0.960672006	0.133148662	0.72017177	0.972233118	0.258576717
K00556 tRNA (guanosine-2'-O-)-methyltransferase [EC:2.1.1.34]	0.033751678	1.010415589	-0.800823636	0.046272478	0.61294874	0.529797292	0.466562745	0.100755519	0.133676976	0.819011501	0.175638831	0.258678136
K03592 PmbA protein	-0.006593587	0.695248122	-0.423147563	0.025920474	0.336728954	0.279854994	0.799452791	0.040178747	0.133560473	0.939328249	0.082550271	0.258678136
K10120 putative sugar transport system substrate-binding protein	-0.07854939	-1.74724332	0.706135807	0.052788413	0.633947889	0.46714952	0.138249799	0.006363408	0.133672392	0.647298745	0.017173368	0.258678136
K00176 2-oxoglutarate ferredoxin oxidoreductase subunit delta [EC:1.2.7.3]	-0.079188355	-4.178915301	-0.746635723	0.038027825	0.522666866	0.49438649	0.038519127	8.53777E-14	0.134017953	0.551200854	6.62922E-12	0.259203378
K06012 spore protease [EC:3.4.24.78]	-0.095186359	-3.789958462	-0.577271446	0.03700055	0.473261902	0.382444123	0.010784432	7.88432E-14	0.134221921	0.544009036	6.2521E-12	0.259463226
K02182 crotonobetaine/carnitine-CoA ligase [EC:6.2.1.-]	0.042005177	-2.083304363	0.959947204	0.052630579	0.708893043	0.636328797	0.425706219	0.003663123	0.134440426	0.793116572	0.010493819	0.259750891
K00045 mannitol 2-dehydrogenase [EC:1.1.1.67]	-0.04829786	-2.12371972	-1.329695618	0.048899709	0.718690818	0.882237635	0.324440055	0.003483825	0.134794807	0.747848588	0.010053113	0.26026214
K11753 riboflavin kinase / FMN adenylyltransferase [EC:2.7.1.26 2.7.7.2]	0.014557191	0.665325717	0.492700032	0.033329223	0.417918918	0.326943032	0.662727207	0.112889478	0.134844699	0.906228986	0.192293915	0.26026214
K07789 RND superfamily, multidrug transport protein MdtC	0.035505159	0.300429913	0.630854136	0.039069173	0.506237289	0.418705354	0.364509715	0.553514194	0.134924738	0.76369787	0.649542632	0.260281832
K03892 ArsR family transcriptional regulator	0.027028133	-0.08092288	0.228170536	0.016810637	0.20358747	0.151629586	0.109381524	0.691413878	0.135409357	0.628104979	0.765567298	0.260946574
K06122 glycerol dehydratase small subunit [EC:4.2.1.30]	-0.102917662	-0.361407223	0.864189987	0.053757138	0.69578075	0.574286868	0.056916359	0.604010118	0.135405146	0.581864599	0.694583681	0.260946574
K02413 flagellar FliJ protein	-0.001053359	-0.656517904	0.885173164	0.058243074	0.738624167	0.58834698	0.985587761	0.375106648	0.135481385	0.994074274	0.485087605	0.260950451
K00989 ribonuclease PH [EC:2.7.7.56]	-0.005153845	1.05853038	0.424275489	0.031258349	0.378691091	0.28217274	0.869197834	0.005666849	0.135714597	0.96213256	0.015450145	0.261264619
K07213	-0.035066339	-0.312356348	0.710792214	0.043381287	0.565575268	0.473270019	0.419816131	0.581343307	0.136159744	0.790082492	0.675394795	0.261986249
K07667 two-component system, OmpR family, KDP operon response regulator KdpE	-0.020428841	-0.318656668	0.22099358	0.016697507	0.200221463	0.147265424	0.222524567	0.112996538	0.1364765	0.68831543	0.192388349	0.262460225
K01003 carboxyvinyl-carboxyphosphonate phosphorylmutase [EC:2.7.8.23]	0.000687231	-0.271104238	-0.943808585	0.057274241	0.748603345	0.629540046	0.990437842	0.717606565	0.136850353	0.996050145	0.788478676	0.263025551
K05516 curved DNA-binding protein	-0.03454636	-1.286452726	-0.345656387	0.017478353	0.241150239	0.230596397	0.049404441	2.46944E-07	0.13691161	0.574961185	2.09172E-06	0.263025551
K11690 C4-dicarboxylate transporter, DctM subunit	-0.04354175	-1.193946974	0.377273818	0.022044606	0.291771824	0.251744136	0.049559334	6.09547E-05	0.136996381	0.574961185	0.000275034	0.263052815
K11535 nucleoside transport protein	0.001144864	0.795178489	1.277562002	0.074250361	0.984668269	0.853156265	0.987712568	0.420257811	0.137304211	0.995028577	0.527019132	0.263508133
K06406 stage V sporulation protein AD	-0.06077855	-3.354028794	-0.563242838	0.026864194	0.376182928	0.376466462	0.024693784	2.37986E-16	0.137648297	0.544009036	1.10872E-13	0.264032528
K02550 glycolate permease	0.002454556	-0.594500802	1.351782982	0.073215953	0.992222777	0.904153466	0.973287871	0.549711611	0.137921454	0.98975229	0.646323282	0.264383904
K09996 arginine transport system substrate-binding protein	-0.034454598	0.040924064	0.967843473	0.058455388	0.765997403	0.647437934	0.556215156	0.957443397	0.137973355	0.863755786	0.970198896	0.264383904
K02043 GntR family transcriptional regulator, phosphonate transport system regulatory protein	0.023723238	1.214152623	0.987617989	0.060184156	0.78665329	0.66156449	0.693850006	0.124229476	0.138503418	0.911268461	0.206605648	0.265263227
K01529	0.004465401	0.163683388	0.082710082	0.004210442	0.058061351	0.055436615	0.290110923	0.005275808	0.138732769	0.729243037	0.014479333	0.265566014
K01150 deoxyribonuclease I [EC:3.1.21.1]	-0.023260461	0.861095282	0.690666393	0.043916492	0.565888891	0.463295982	0.596912684	0.129596488	0.139049509	0.881577273	0.213908818	0.265765972
K04075 cell cycle protein MesJ [EC:6.3.4.-]	-0.003308929	-0.073408872	-0.052992764	0.003101791	0.04109669	0.035537884	0.287296029	0.07550186	0.138945786	0.729243037	0.138345837	0.265765972
K09748 hypothetical protein	-0.001888219	0.000309043	0.05055245	0.003239621	0.041627577	0.033910504	0.56061843	0.994083602	0.139051152	0.865932455	0.996286641	0.265765972
K01213 galacturan 1,4-alpha-galacturonidase [EC:3.2.1.67]	-0.048623198	-2.087221844	-0.580581529	0.028469577	0.396414551	0.389618336	0.089132601	3.45277E-07	0.139216991	0.612091708	2.80971E-06	0.26584748
K09688 capsular polysaccharide transport system permease protein	-0.024960029	-0.763891682	1.164045502	0.062471114	0.849613537	0.781209901	0.689897636	0.369626577	0.139236458	0.911268461	0.479665129	0.26584748
K01679 fumarate hydratase, class II [EC:4.2.1.2]	-0.036880897	0.551421633	0.350056768	0.02564691	0.312834307	0.23520456	0.151915502	0.079411887	0.139695768	0.650383114	0.144023408	0.266540088
K07570 general stress protein 13	-0.106523007	-0.008379074	0.710398799	0.050442017	0.62344363	0.477376445	0.035886455	0.989289525	0.139742241	0.551200854	0.992820833	0.266540088
K01129 dGTPase [EC:3.1.5.1]	-0.005558204	-0.265950614	-0.056649887	0.003516187	0.045733088	0.038095402	0.115440741	2.23146E-08	0.140026353	0.629871124	2.49749E-07	0.266808906
K03776 aerotaxis receptor	-0.007061484	0.018946147	0.76801434	0.047265772	0.616549202	0.51646123	0.881381762	0.975514582	0.140021733	0.96700776	0.982633201	0.266808906
K03495 glucose inhibited division protein A	-0.005867182	-0.193419719	-0.073259523	0.003395216	0.047933519	0.049318023	0.085445128	7.64101E-05	0.140449312	0.608049105	0.000338331	0.267478071
K00348 Na+-transporting NADH:ubiquinone oxidoreductase subunit C [EC:1.6.5.-]	-0.008914979	0.088291076	-0.322514744	0.016211289	0.22456061	0.217252475	0.582955827	0.694590863	0.140696789	0.875020687	0.768400162	0.26781253
K10730 ATP-dependent DNA helicase Q4 [EC:3.6.1.-]	-0.024745698	-1.759269898	-0.877981535	0.055066336	0.714292686	0.591982934	0.653621165	0.014584403	0.141066773	0.904920536	0.034978166	0.268379715
K02508 AraC family transcriptional regulator, 4-hydroxyphenylacetate 3-monooxygenase operon regulatory protein	-0.055217279	0.583838372	-0.579947095	0.037158773	0.47845091	0.391179348	0.138783518	0.223731782	0.141215134	0.647298745	0.326615101	0.268524901
K00558 DNA (cytosine-5-)-methyltransferase [EC:2.1.1.37]	-0.004114894	-0.325341844	-0.130192322	0.007800374	0.102775102	0.087836196	0.598385831	0.001777781	0.141306324	0.881577273	0.00558667	0.26856128
K01779 aspartate racemase [EC:5.1.1.13]	0.013158788	1.117095341	0.431365284	0.028466901	0.36267946	0.29111876	0.644381538	0.002345864	0.141430412	0.902438533	0.007125538	0.268660115
K03340 diaminopimelate dehydrogenase [EC:1.4.1.16]	-0.073662811	-2.658832387	-0.406792869	0.025571729	0.331719247	0.2749427	0.004380341	7.54109E-14	0.142014819	0.544009036	6.10993E-12	0.269632822
K05895 precorrin-6X reductase [EC:1.3.1.54]	-0.05705416	-0.509996568	0.441609592	0.029843232	0.377347385	0.299128609	0.05726363	0.177979559	0.142879481	0.581864599	0.274216543	0.271136368
K01815 4-deoxy-L-threo-5-hexosulose-uronate ketol-isomerase [EC:5.3.1.17]	-0.018095334	-0.650772925	-0.176002976	0.008974131	0.12406647	0.119333436	0.045033031	3.79879E-07	0.143264657	0.556344908	3.03171E-06	0.271728945
K02010 iron(III) transport system ATP-binding protein [EC:3.6.3.30]	-0.007717555	-0.030107571	0.3371982	0.026621176	0.31555694	0.228903573	0.772176591	0.924079443	0.143743848	0.934923586	0.946946408	0.272360611
K05566 multicomponent Na+:H+ antiporter subunit B	-0.037166148	-1.893854059	-0.835145053	0.054008783	0.694679441	0.566901438	0.492117709	0.00694748	0.143724055	0.82912079	0.018481983	0.272360611
K05613 solute carrier family 1 (glial high affinity glutamate transporter), member 2	-0.116785358	-3.056710598	-0.782445795	0.050750295	0.652313594	0.531669652	0.022362782	5.00563E-06	0.144127801	0.544009036	2.94259E-05	0.272810724
K11740 bacteriophage N4 adsorption protein B	-0.018997092	-0.842884677	1.315545259	0.074105842	0.997455194	0.893864908	0.797930924	0.399052951	0.144108135	0.938368639	0.508295981	0.272810724
K00674 2,3,4,5-tetrahydropyridine-2-carboxylate N-succinyltransferase [EC:2.3.1.117]	0.044715784	0.70377662	0.290704303	0.021403769	0.261837157	0.197635879	0.037898429	0.00776818	0.144335099	0.551200854	0.020388737	0.273064423
K06410 dipicolinate synthase subunit A	-0.08156775	-3.268562592	-0.637391361	0.039324213	0.514485835	0.433485585	0.039276506	1.28819E-09	0.144476119	0.551200854	2.04301E-08	0.27319254
K02430 DeoR family transcriptional regulator, L-fucose operon activator	-0.028709288	0.379613927	0.956052289	0.057491522	0.758796574	0.650831087	0.618044609	0.617398849	0.144858931	0.891084046	0.704977178	0.273777503
K10541 methyl-galactoside transport system permease protein	-0.019104471	0.136319761	0.321429941	0.025322763	0.300903099	0.218904049	0.451431052	0.650990965	0.1450246	0.809321416	0.732340273	0.273951689
K02394 flagellar P-ring protein precursor FlgI	0.090104574	-0.477370027	1.250329532	0.067749499	0.922807136	0.851873002	0.184971937	0.605489764	0.14519225	0.662238625	0.695887963	0.27412944
K01992 ABC-2 type transport system permease protein	0.005422682	-0.282819875	-0.212480846	0.008566489	0.124578245	0.144797484	0.527415151	0.024209217	0.145275568	0.847639615	0.054125827	0.274147869
K02013 iron complex transport system ATP-binding protein [EC:3.6.3.34]	-0.000985353	0.109217507	0.059826993	0.003520915	0.046817708	0.040801933	0.779862592	0.020603752	0.145589648	0.934923586	0.047139462	0.274462629
K07486 transposase	-0.026744854	-0.34395457	0.338106166	0.027776266	0.323840214	0.23057027	0.336721596	0.28940475	0.145559043	0.753278143	0.397132364	0.274462629
K02440 glycerol uptake facilitator protein	0.040657036	0.952514057	0.361396455	0.025956702	0.321369911	0.246688834	0.118774505	0.003388248	0.145940488	0.631595609	0.00983489	0.274982338
K06163 PhnJ protein	0.01093976	0.759311427	0.980806273	0.05673129	0.758649009	0.669618794	0.847274802	0.318040009	0.146012892	0.955039598	0.426532967	0.274982338
K06191 glutaredoxin-like protein NrdH	0.005537738	1.365351115	0.855985272	0.060882411	0.757065132	0.584835573	0.92761272	0.072746298	0.146309926	0.978305199	0.135022635	0.275402573
K01058 phospholipase A1 [EC:3.1.1.32]	-0.010492621	1.066403734	-0.846380474	0.047075023	0.637500992	0.579868979	0.823836631	0.095858188	0.147412319	0.949861159	0.168592394	0.277337564
K07705 two-component system, LytT family, response regulator LytT	-0.061569631	-2.144557883	-0.54139655	0.037630744	0.472794513	0.371016236	0.103305522	9.63875E-06	0.147516761	0.624777726	5.25968E-05	0.27739403
K03744 LemA protein	-0.027446657	-0.8423084	-0.295400679	0.020843331	0.260415709	0.202604613	0.1893383	0.001415567	0.147849509	0.667079688	0.004571767	0.277879535
K00859 dephospho-CoA kinase [EC:2.7.1.24]	0.000968041	0.10945869	0.08514377	0.004822772	0.064997462	0.058427311	0.841109461	0.093658602	0.148057565	0.952550455	0.165277278	0.278130314
K03579 ATP-dependent helicase HrpB [EC:3.6.1.-]	0.04402315	0.884079582	-0.835516073	0.0517937	0.678669588	0.573570365	0.396309144	0.194115634	0.148213672	0.779031741	0.293496539	0.278283303
K01741 DNA-(apurinic or apyrimidinic site) lyase [EC:4.2.99.18]	-0.081393066	-0.949213526	-0.927882576	0.049299216	0.676735702	0.63789073	0.100232981	0.162202181	0.148788649	0.619631173	0.255412813	0.279222203
K10009 cystine transport system permease protein	-0.028749351	1.079110313	0.813522189	0.051715028	0.672281901	0.559457887	0.578858243	0.109964517	0.148922698	0.873462167	0.188517827	0.279333112
K00058 D-3-phosphoglycerate dehydrogenase [EC:1.1.1.95]	0.001139561	-0.164487928	-0.061294097	0.003691299	0.048878335	0.042213448	0.757844085	0.000909158	0.149510665	0.930469984	0.003091635	0.280294893
K07246 D-malate dehydrogenase (decarboxylating) [EC:1.1.1.83]	-0.017554518	-0.303683849	0.90288944	0.048562235	0.665411055	0.624097205	0.71810037	0.648584562	0.150984691	0.92024032	0.73051516	0.282773841
K07247 tartrate decarboxylase [EC:4.1.1.73]	-0.017554518	-0.303683849	0.90288944	0.048562235	0.665411055	0.624097205	0.71810037	0.648584562	0.150984691	0.92024032	0.73051516	0.282773841
K00112 glycerol-3-phosphate dehydrogenase subunit B [EC:1.1.5.3]	0.003622588	0.486078237	0.895030588	0.05431403	0.718587879	0.619480514	0.946886304	0.499508628	0.151518002	0.984391982	0.602676807	0.283630132
K01957 glutamyl-tRNA (Gln) amidotransferase [EC:6.3.5.-]	-0.047770293	-2.951446538	-0.588312663	0.038050447	0.493188797	0.40814696	0.210711932	9.26373E-09	0.152469375	0.680705388	1.15471E-07	0.285267752
K02653 type IV pilus assembly protein PilC	-0.053458579	-1.329006471	-0.565046742	0.035749301	0.467029201	0.392366557	0.13631807	0.004871004	0.152842911	0.647298745	0.013515023	0.285779772
K03799 heat shock protein HtpX [EC:3.4.24.-]	-0.001120171	0.290615575	0.200594151	0.009194167	0.130978416	0.139310229	0.903146221	0.027570504	0.152896395	0.97115579	0.060611061	0.285779772
K07648 two-component system, OmpR family, aerobic respiration control sensor histidine kinase ArcB [EC:2.7.13.3]	0.015799374	1.050960471	0.354962605	0.026065501	0.322098923	0.246567772	0.545075635	0.001287388	0.152979695	0.858983887	0.004194139	0.285792141
K03706 transcriptional pleiotropic repressor	-0.055599777	-1.050688886	0.352610974	0.02570549	0.318697473	0.245125692	0.031674406	0.001148129	0.153297547	0.551200854	0.003780103	0.286242463
K09788 hypothetical protein	-0.073636202	0.100912605	0.727401388	0.047226825	0.611860631	0.505943873	0.120454102	0.869159747	0.153518039	0.631595609	0.908531481	0.286510632
K08978 putative membrane protein	-0.026310943	-2.263696626	-0.577491104	0.021853567	0.322104399	0.401805357	0.229958185	2.88409E-11	0.153651412	0.69325237	7.96222E-10	0.286616022
K01438 acetylornithine deacetylase [EC:3.5.1.16]	-0.012689014	-0.845249186	-0.329144335	0.016976846	0.235628091	0.229310189	0.455639793	0.000415823	0.154183205	0.813299574	0.001545137	0.287464135
[truncated: 1,728 more rows]
