# Supplementary material for: The intestinal microbiome of inflammatory bowel disease across the pediatric age range
Source: Gut Microbes. 2024 Feb 25;16(1):2317932. doi: 10.1080/19490976.2024.2317932 (PMC10900269; doi:10.1080/19490976.2024.2317932)
Supplement: Supplemental Table 1B_HCgreater7vsIBD.csv [file KGMI_A_2317932_SM3094.csv]

Species	Time.q	age_yrs.q	IBD.q	logistic.Time	logistic.age_yrs	logistic.IBD	beta.Time	beta.age_yrs	beta.IBD	lme.Time	lme.age_yrs	lme.IBD
Actinobacteria Bifidobacterium longum	0.286994382	0.891992147	0.065988955	0.616165275	-1.634714032	-41.40880792	0.028002893	-0.020089768	-0.025960637
Actinobacteria Bifidobacterium pseudocatenulatum	0.286994382	0.80986424	0.061361927	0.271723754	-0.065151927	-5.342100147	0.03688806	-0.04530978	0.376273295
Actinobacteria Collinsella aerofaciens	0.473607595	0.933653005	0.076657784	-0.118582481	0.232731798	-22.00597146	0.02211715	-0.011523216	-0.469328035
Actinobacteria Eggerthella unclassified	0.935615213	0.933653005	0.170223245	0.066751814	0.04066738	0.861028869	-0.009329442	-0.015338855	0.356541048
Bacteroidetes Alistipes finegoldii	1	0.80986424	0.006106631	-0.070383646	0.216091041	-10.941581	-0.015568251	0.045734804	-0.744302015
Bacteroidetes Alistipes indistinctus	1	0.748760586	1	-0.22147369	0.934604374	-5.431381725	0.001587083	0.022642371	-0.529152756
Bacteroidetes Alistipes onderdonkii	0.935615213	0.933653005	0.001508914	-0.004578262	0.219390617	-102.0948386	-0.014198797	0.016869386	-0.463549013
Bacteroidetes Alistipes putredinis	0.579789146	0.467279374	0.002020121	-0.19834085	-5.703338785	-67.43118846	-0.012043258	-0.046207286	-0.126253595
Bacteroidetes Alistipes shahii	1	0.467279374	0.19023669	-0.059878681	-0.735456281	-7.978934563	-0.002557214	0.019483741	-0.721877297
Bacteroidetes Bacteroides caccae	0.935615213	0.467279374	0.047656313	0.134434289	-0.649795769	-2.48609505	-0.008424206	-0.083447134	1.006628509
Bacteroidetes Bacteroides cellulosilyticus	0.579789146	0.026949909	0.001508914	-0.296761309	-0.356315726	-1.131472177	0.017932287	0.031005118	-0.665250868
Bacteroidetes Bacteroides dorei	0.473607595	0.910260758	0.838912455	-0.099398684	0.459174616	-0.456053493	-0.041522291	0.053223329	0.149577132
Bacteroidetes Bacteroides faecis	0.410475001	0.298553029	0.001508914	0.126293214	-0.089286046	-7.092564123	0.076755152	-0.09274944	1.037550292
Bacteroidetes Bacteroides fragilis	0.954534893	0.980328221	0.040979142	0.001286129	-0.057981151	-6.63115503	-0.017903052	0.009507047	0.50253266
Bacteroidetes Bacteroides massiliensis	1	0.298553029	0.529902633	-0.031406594	1.500107231	-8.81960948	-0.043648208	0.179797516	-0.422651027
Bacteroidetes Bacteroides ovatus	0.017577935	0.586271254	0.036114542	0.018932223	-0.916873517	-158.9574551	0.057428003	-0.060212064	0.730490996
Bacteroidetes Bacteroides stercoris	0.935615213	0.80986424	0.097871938	0.161192571	-0.008822667	15.43055507	0.001681014	0.073727862	-0.592235863
Bacteroidetes Bacteroides thetaiotaomicron	0.756177039	0.80986424	0.141479084	-0.070484224	-0.148967862	-20.80217711	-0.029880104	-0.059456917	0.316399261
Bacteroidetes Bacteroides uniformis	0.470611668	0.764630261	0.34245631	0.179190958	0.593144517	2.347590894	0.019203677	-0.009226613	-0.139114665
Bacteroidetes Bacteroides vulgatus	0.500503791	0.764630261	1	-0.403111765	-0.972677016	-3.996743628	-0.012309407	0.032646729	0.346612133
Bacteroidetes Bacteroides xylanisolvens	0.935615213	0.06045283	0.036114542	0.039950158	1.040881944	-8.242415419	0.01697824	-0.08568687	0.326679332
Bacteroidetes Barnesiella intestinihominis	0.673712371	0.82880195	0.316650739	-0.120892757	-0.087451706	-15.88533466	-0.015014434	-0.05880467	-0.257516539
Bacteroidetes Odoribacter splanchnicus	0.286994382	0.764630261	0.026346466	-0.027629528	-0.244613019	-1.201000855	-0.056241704	-0.013624678	0.727948393
Bacteroidetes Parabacteroides distasonis	0.861713093	0.746038304	0.348406162	-0.181376075	-0.558158746	-7.261402062	-0.012742932	-0.083897256	-0.067302809
Bacteroidetes Parabacteroides merdae	0.935615213	0.891992147	0.614918695	-0.108206361	0.131238268	0.105817788	-0.009298977	-0.030225658	-0.324005495
Bacteroidetes Parabacteroides unclassified	0.673712371	0.80986424	0.467046583	0.065860926	-0.339434505	1.650203337	0.048597946	0.014581275	0.323969156
Bacteroidetes Porphyromonas asaccharolytica	0.935615213	0.933653005	0.771015721	0.013240056	-0.035764793	-0.124674079	-0.033700052	-0.017606029	0.230392114
Firmicutes Anaerostipes hadrus	1	1	0.045683235	-0.032794215	0.298344297	-6.243983156	-0.018588468	-0.004454394	0.109166322
Firmicutes Anaerotruncus colihominis	0.935615213	0.746038304	0.734419727							8.71782E-05	-0.000778866	-0.00167621
Firmicutes Anaerotruncus unclassified	0.922374651	0.80986424	0.038977331							-0.000218694	0.000296806	-0.006680935
Firmicutes Clostridiaceae bacterium JC118	0.935615213	0.746038304	0.862764349	-0.051374873	-0.131914655	0.276327674	0.016674588	0.056996471	0.12102479
Firmicutes Clostridiales bacterium 1 7 47FAA	1	0.933653005	0.316650739	-0.011928214	-0.026014915	0.463113844	0.006907984	-0.014205312	0.301629027
Firmicutes Clostridium asparagiforme	0.935615213	0.933653005	0.131882875	-0.036503746	-7.05284E-05	-1.077112147	0.019106307	-0.020156286	0.326397786
Firmicutes Clostridium bartlettii	0.935615213	0.933653005	0.083278699	0.032331484	-0.020550399	-1.961050868	0.02357804	-0.016983471	-0.096820417
Firmicutes Clostridium bolteae	1	0.80986424	0.119763555	0.002787771	-0.135391673	-0.819499088	0.003295438	-0.023011617	0.356310569
Firmicutes Clostridium citroniae	0.340221151	0.762502888	0.801494965							-0.000496277	-0.000396856	0.000652445
Firmicutes Clostridium hathewayi	0.861713093	0.80986424	0.773797165	0.077230555	-0.081521063	-0.393522748	-0.016867033	0.017656529	0.064269949
Firmicutes Clostridium leptum	0.935615213	0.80986424	0.006106631	0.024903471	-0.001824883	-2.192432686	0.026052569	-0.051030129	-0.085052722
Firmicutes Clostridium nexile	0.935615213	0.80986424	0.767388657	0.002127911	-0.102370724	0.643561114	-0.032982483	0.0368177	-0.155610992
Firmicutes Clostridium symbiosum	0.935615213	0.762502888	0.051982063	-0.061656036	-0.212792597	0.373115046	-0.01796417	-0.002536196	0.508043732
Firmicutes Coprococcus catus	0.673712371	0.746038304	0.001508914	-0.267807591	1.206377988	-14.53151699	5.61302E-05	0.028333739	-0.606488087
Firmicutes Coprococcus comes	1	0.80986424	0.299485632	-1.365510502	5.493603293	-136.7401514	-0.001696693	0.038428279	0.086422967
Firmicutes Dialister invisus	0.922374651	0.586271254	0.316650739	0.124755694	-0.601202531	3.478472728	0.001497401	-0.029227763	-0.185365319
Firmicutes Dorea formicigenerans	0.473607595	0.80986424	0.158684586	-0.101573826	0.187285363	-20.38423121	0.00158224	0.000338093	0.109804913
Firmicutes Dorea longicatena	1	0.82880195	0.122537626	0.047716782	0.232951678	-36.78953938	0.00389894	0.031452332	-0.173185389
Firmicutes Erysipelotrichaceae bacterium 6 1 45	0.922374651	0.80986424	0.456212967	0.079273498	-0.127223033	-1.090995742	-0.000449344	0.022393266	-0.076812105
Firmicutes Eubacterium eligens	0.935615213	0.80986424	0.000480309	-0.009890427	0.476799652	-14.60209726	0.00189811	-0.003937834	0.519887009
Firmicutes Eubacterium hallii	0.935615213	0.467279374	3.43634E-05	0.065582621	0.544004045	-30.53767313	0.012096586	0.042691952	-0.586308307
Firmicutes Eubacterium ramulus	0.935615213	0.80986424	0.373602447							9.42534E-05	0.000668366	-0.006081271
Firmicutes Eubacterium rectale	0.861713093	0.746038304	0.001482979	0.123853512	-0.219644686	-6.323614953	0.011066641	0.061714874	-0.586606651
Firmicutes Eubacterium siraeum	0.922374651	0.979382693	0.001308226	0.105604227	-0.070992475	-6.00003227	2.91946E-05	-0.012851152	0.02809348
Firmicutes Eubacterium sp 3 1 31	0.935615213	0.891992147	0.102154823	0.075313738	-0.070814953	16.13853492	0.020554593	0.034083445	0.112970693
Firmicutes Eubacterium ventriosum	0.935615213	0.467279374	0.038977331	0.104703721	-0.075804484	-37.6730365	-0.002899575	-0.04093446	0.012521676
Firmicutes Faecalibacterium prausnitzii	0.286994382	0.997415207	0.193612186	727.7787222	-896.0603756	-18725.02858	-0.007723932	-0.009864894	0.093655517
Firmicutes Flavonifractor plautii	1	0.979382693	0.34245631	0.017361119	-0.052085076	0.243098928	0.000571667	-0.002603572	0.396582193
Firmicutes Holdemania filiformis	0.954534893	0.864969439	0.628743808							7.95657E-05	0.000301088	0.00227566
Firmicutes Holdemania unclassified	0.935615213	0.80986424	0.034679445							-7.51382E-05	-0.000250817	-0.005523987
Firmicutes Lachnospiraceae bacterium 1 1 57FAA	0.935615213	0.933653005	0.769328082	0.043684553	-0.006025964	-0.494712254	0.019961768	-0.030890038	0.1538229
Firmicutes Lachnospiraceae bacterium 1 4 56FAA	0.286994382	0.80986424	0.545865877							0.00046967	0.000324915	0.001888942
Firmicutes Lachnospiraceae bacterium 2 1 58FAA	0.935615213	0.997415207	0.713821133	0.056484186	0.032921093	0.943650212	0.01101503	0.007656685	-0.0715285
Firmicutes Lachnospiraceae bacterium 3 1 46FAA	0.87289993	0.80986424	0.376851733	-0.048911671	-0.06399267	-1.556209009	0.014986164	0.022229981	0.318777488
Firmicutes Lachnospiraceae bacterium 3 1 57FAA CT1	0.470611668	0.891992147	0.308769074	-0.077020165	-0.085545453	-0.673247567	0.056098177	-0.00868117	0.350227372
Firmicutes Lachnospiraceae bacterium 5 1 63FAA	0.856652914	0.979382693	0.045683235	-0.155689185	0.048178825	-10.16012892	0.020320633	-0.025147509	0.079170785
Firmicutes Lachnospiraceae bacterium 7 1 58FAA	0.856652914	0.891992147	0.599890833							-0.000276716	-0.000293576	-0.003068164
Firmicutes Lachnospiraceae bacterium 8 1 57FAA	0.922374651	0.80986424	0.038977331	0.039659265	0.05205776	-0.980101259	0.032808078	0.02224259	-0.348018726
Firmicutes Oscillibacter unclassified	1	1	0.299485632	0.124578051	0.201659639	-4.41096377	-0.018172114	0.011784436	-0.308488719
Firmicutes Peptostreptococcaceae noname unclassified	0.286994382	0.746038304	0.315207439	0.136277732	-0.101979388	-0.95997014	-0.029428615	-0.04305441	0.001565258
Firmicutes Roseburia hominis	0.856652914	0.746038304	0.0150002	0.080564382	0.166081558	-5.243094723	0.031801988	0.01072522	-0.395795148
Firmicutes Roseburia intestinalis	0.902149285	0.80986424	0.112900784	0.065917236	0.035926655	-2.915037232	0.033265239	-0.039481274	0.154935508
Firmicutes Roseburia inulinivorans	0.500503791	0.80986424	0.348406162	0.094807894	-0.201611545	-2.077074424	0.039824533	0.026480506	0.066702656
Firmicutes Roseburia unclassified	0.944456041	0.891992147	0.771015721	-0.095224696	-0.026352127	0.383342765	-0.038050738	0.035023493	0.533167875
Firmicutes Ruminococcus gnavus	0.935615213	0.880578988	0.016305689	-0.046066445	-0.151478992	2.991998747	-0.022967062	0.016313153	0.58471707
Firmicutes Ruminococcus lactaris	0.550344202	0.933653005	0.045683235	-0.150526889	0.321827123	-38.96333322	-0.040505302	-0.017083721	0.596309799
Firmicutes Ruminococcus obeum	0.935615213	0.584179614	0.001308226	0.098159387	0.627799525	-29.94070586	0.006247047	0.021326213	-0.529306245
Firmicutes Ruminococcus sp 5 1 39BFAA	1	0.821305146	0.015024112	0.015318874	0.167107662	-3.317675428	-0.009998457	-0.008876743	0.219734905
Firmicutes Ruminococcus torques	0.935615213	0.80986424	0.50885488							-0.00056422	0.002066907	0.011627092
Firmicutes Streptococcus parasanguinis	0.550344202	0.80986424	0.511989012	0.072023168	0.095800572	-0.440492172	0.04709709	0.032221899	0.210659503
Firmicutes Streptococcus salivarius	0.902149285	0.586271254	0.193612186	0.06346626	-0.085625054	-1.111826827	0.023410315	0.046057982	-0.081091682
Firmicutes Streptococcus thermophilus	1	0.933653005	0.948816023	-4.88898E-06	0.000241168	0.176340771	0.008293784	-0.020125738	0.049681882
Firmicutes Subdoligranulum unclassified	0.922374651	0.80986424	7.66346E-05	0.058980256	0.373385244	-25.61066759	-0.018664128	0.013411379	-1.02488858
Firmicutes Veillonella atypica	0.935615213	0.825901279	0.135816719	0.06835198	-0.12287352	1.445390584	-0.001065497	-0.03044819	0.631393565
Firmicutes Veillonella parvula	1	0.80986424	0.108211268	0.015878244	-0.144403262	0.759359462	-0.006825161	-0.008888136	0.452491045
Firmicutes Veillonella unclassified	1	0.979382693	0.265801716	-0.013903427	-0.041508569	-0.214768943	0.007696122	-0.004653251	0.366777931
Proteobacteria Bilophila unclassified	0.313321824	0.979382693	0.016305689	0.014314291	-0.715677336	-16.26534522	-0.041602101	-0.007461827	0.25345576
Proteobacteria Bilophila wadsworthia	0.473607595	0.80986424	0.376851733							-0.000434816	-0.000520306	0.003983318
Proteobacteria Burkholderiales bacterium 1 1 47	0.286994382	1	0.044921867	-0.166124808	0.061723571	-11.86361204	-0.024976863	-0.020713282	0.196639063
Proteobacteria Escherichia coli	0.935615213	0.80986424	0.034260372	-0.028839338	-0.079204035	0.802932116	-0.018351846	-0.025226373	0.56512885
Proteobacteria Escherichia unclassified	1	0.891992147	0.614918695	0.016098527	0.045831617	0.066516688	0.013407529	-0.003347147	0.253947927
Proteobacteria Haemophilus parainfluenzae	0.935615213	0.467279374	0.34245631	-0.033939172	-0.232736037	0.439610229	0.016734642	0.024464026	0.328950774
Proteobacteria Parasutterella excrementihominis	0.375668569	0.586271254	0.003602633	-0.183393527	0.150115142	-43.39413422	-0.01578047	0.042958796	-0.326234244
Verrucomicrobia Akkermansia muciniphila	0.902149285	0.80986424	0.015024112	-0.108310461	0.132426119	-38.14872876	-0.003143924	0.041784411	0.000237255
If the taxa has less than 10 zeros or the maximum abundance is too small, the ZIBR test may not be accurate so we used the results of the linear mixed effect model as suggested.
