# Supplementary material for: The intestinal microbiome of inflammatory bowel disease across the pediatric age range
Source: Gut Microbes. 2024 Feb 25;16(1):2317932. doi: 10.1080/19490976.2024.2317932 (PMC10900269; doi:10.1080/19490976.2024.2317932)
Supplement: Supplemental Table 1C_VEOvsIBD.csv [file KGMI_A_2317932_SM3092.csv]

Species	Time.q	current_antibiotics.q	NewTherapy.q	VEO.q	logistic.Time	logistic.current_antibiotics	logistic.NewTherapy	logistic.VEO	beta.Time	beta.current_antibiotics	beta.NewTherapy	beta.VEO	lme.Time	lme.current_antibiotics	lme.NewTherapy	lme.VEO
Actinobacteria Bifidobacterium longum	0.659417102	0.056895364	1	0.766860736	0.06291193	-1.884990227	0.068354623	-1.796785185	0.027889752	0.385738376	0.018534666	0.011444696
Actinobacteria Bifidobacterium pseudocatenulatum	0.725557378	0.009930529	1	0.061977999	0.053288485	-1.87811589	-0.017505374	5.387695585	0.03786302	0.933646926	0.034023589	0.241350957
Actinobacteria Collinsella aerofaciens	0.241294685	0.886121269	0.616415051	0.240282689	-0.134584809	-0.543210541	-2.329563652	-17.11429371	0.021076182	0.132682882	0.349955181	0.076926609
Actinobacteria Eggerthella lenta	1	0.044304795	1	0.211686848									-4.43E-05	-0.003941602	3.66E-05	0.00238925
Actinobacteria Eggerthella unclassified	1	0.005718192	0.795768929	0.085369688	-0.007180925	-2.728443162	-0.216866998	0.825915638	-0.005923349	-0.224734537	0.244113266	0.412628457
Bacteroidetes Alistipes finegoldii	1	0.003711665	0.731642193	0.059675516	-0.011209322	-9.737369955	-3.142162501	-5.516739585	0.021008301	0.797652997	0.266255383	-0.021709369
Bacteroidetes Alistipes onderdonkii	0.832561158	0.002345411	0.406430234	0.192185658	-0.006749915	-50.69416524	-4.442716932	-1.587957726	-0.010974127	0	-0.63570293	-0.629378891
Bacteroidetes Bacteroides caccae	0.552782932	0.003711665	0.497904488	0.101951259	0.13858698	-13.80159314	13.26032122	10.58023268	-0.028720925	-0.639362813	0.25659766	0.545865026
Bacteroidetes Bacteroides dorei	0.442714757	0.00254143	0.664085443	0.026559412	-0.173970889	-2.263041286	0.041562009	-6.919202851	-0.016733863	-1.871398479	0.512921132	1.506663921
Bacteroidetes Bacteroides fragilis	1	0.013418312	0.219986288	0.211686848	-0.021846462	-2.585609919	15.74704747	1.574767473	-0.001518153	-1.073440856	0.561291886	0.422592128
Bacteroidetes Bacteroides ovatus	0.01194828	0.008289668	1	0.085369688	-0.039615877	-5.449657047	0.133000862	-6.778482921	0.049987626	-1.17511506	0.345229301	-0.11605172
Bacteroidetes Bacteroides stercoris	1	0.223472567	1	0.061977999	0.017546666	-2.459804231	-0.37749989	-5.190796779	0.011514461	-1.576705609	-0.238062416	-0.404605282
Bacteroidetes Bacteroides thetaiotaomicron	0.320889363	0.001710658	0.111145439	0.237058204	0.070768439	-56.41465428	3.069279986	-36.50066765	-0.046139359	-1.006687661	-0.223628621	0.199926264
Bacteroidetes Bacteroides uniformis	0.15348096	0.051621252	1	0.061977999	0.031329932	-4.528138536	1.441897357	-5.752741779	0.042424381	0.06975319	0.194073334	-0.014455416
Bacteroidetes Bacteroides vulgatus	0.691774875	0.327891039	1	0.059675516	-0.149790744	-1.907106585	0.274021551	-5.544990244	-0.012482609	-0.744934352	0.107740763	0.545260312
Bacteroidetes Bacteroides xylanisolvens	0.442714757	0.028319088	0.993047231	0.153688758	0.226899977	-4.333701367	-1.083708077	-5.894453556	0.019828273	0.132892428	0.329285085	0.445015729
Bacteroidetes Parabacteroides distasonis	0.96367705	0.022881361	0.731642193	0.336210106	-0.102577194	-5.922403373	2.962029448	-3.11266429	-0.003675127	-0.189190553	0.319643487	0.020144749
Bacteroidetes Parabacteroides unclassified	0.509874654	0.378453987	1	0.085369688	0.012461433	-1.14705425	-0.455111013	0.052934158	0.053200476	-0.424734638	-0.24895636	-0.825181236
Firmicutes Anaerostipes hadrus	0.61620826	0.035962985	0.08704707	0.658128397	-0.051679304	-2.866843867	-1.355110003	0.097036956	-0.027575464	0.266891594	-0.20813389	0.282360208
Firmicutes Anaerotruncus colihominis	0.241294685	0.018833268	1	0.232345555									0.000605641	-0.011586162	-0.000499856	0.006225919
Firmicutes Clostridiales bacterium 1 7 47FAA	0.988809495	0.022881361	1	0.6251155	-0.036970038	-2.325016854	-0.390901477	-0.752797154	-0.010478035	-0.11141512	0.014980644	-0.021894685
Firmicutes Clostridium asparagiforme	1	0.049161899	0.168933738	0.098620094	-0.006776171	-2.189633958	-1.418681915	-1.091799036	0.019735991	-0.033363957	0.141819816	0.321523717
Firmicutes Clostridium bartlettii	0.538919742	9.19E-05	0.853810549	0.243468018	0.027062698	-3.203382682	-0.67959853	0.83322236	0.036132818	0.048105528	0.021553708	0.190348658
Firmicutes Clostridium bolteae	1	9.19E-05	0.497904488	0.403524009	-0.018182718	-3.000552036	-0.235395147	-0.000159408	0.004697327	0.749523295	0.288882607	0.229102436
Firmicutes Clostridium citroniae	0.538919742	0.035962985	0.993047231	0.749369721	-0.083894757	-1.899581966	0.071131211	-0.214255588	0.00722268	0.407064081	-0.203734784	0.177085268
Firmicutes Clostridium clostridioforme	1	0.012126275	0.406430234	0.240282689	0.006134421	-3.805053465	-1.808798453	-1.343214913	0.003497758	-0.036751406	-0.130114285	-0.222001926
Firmicutes Clostridium hathewayi	1	0.000298274	0.715568818	0.266293019	0.02024684	-3.211538814	-0.255008123	1.040130537	-0.008880229	0.03685575	-0.254690447	-0.089614374
Firmicutes Clostridium nexile	0.008912371	9.19E-05	1	0.000187121	-0.077834847	-2.57605723	-0.159407043	2.266286764	-0.035073005	-0.532125276	0.156738535	0.603940181
Firmicutes Clostridium ramosum	0.607602223	0.005013256	0.08704707	0.033444036	-0.062256131	-4.317856804	1.107959127	3.833437814	-0.003559555	0.104902461	0.225325303	0.131890171
Firmicutes Clostridium scindens	1	0.755545783	0.993047231	0.6251155									4.96E-05	-0.000840473	-0.001258898	0.001511392
Firmicutes Clostridium symbiosum	0.15348096	5.73E-05	0.000378688	0.473990529	-0.059134351	-5.309989173	0.14733291	0.513213254	-0.063986635	0.24871216	-0.192447646	0.317386334
Firmicutes Coprobacillus unclassified	0.691774875	0.157943033	1	0.082579995	-0.08661115	-1.905321619	-0.497315903	1.560239081	-0.007425639	-0.043532607	0.061238668	0.451443296
Firmicutes Dialister invisus	0.27614676	0.007783213	0.117979733	0.237058204	0.14269678	-7921.943667	7905.065182	-2.007370026	0.030965811	-0.001562572	0.064365893	-0.234356139
Firmicutes Dorea formicigenerans	1	0.128543388	0.664732282	0.018908895	0.047084441	-1.830351327	1027.155836	-1029.491895	-0.020675282	-1.161205493	0.141017019	0.793256887
Firmicutes Dorea longicatena	1	0.000535733	0.08704707	0.061977999	0.035918646	-8874.762009	8812.778039	-8815.033265	0.009990544	0.474581104	0.219507266	0.192777441
Firmicutes Dorea unclassified	0.988809495	0.853648345	1	0.825322319	0.042992336	0.037151215	-0.043257555	0.214540515	-0.016634475	-0.229291683	0.051519747	0.150654216
Firmicutes Erysipelotrichaceae bacterium 6 1 45	0.988809495	0.792660732	0.795768929	0.749369721									7.13E-05	-0.000686493	-0.001684729	-0.000894331
Firmicutes Eubacterium eligens	0.526642566	0.016982423	1	0.508674285	0.122445028	-4.586637653	-0.15371094	0.95384104	0.02388527	-0.018755286	0.218259711	0.189787748
Firmicutes Eubacterium hallii	0.832561158	0.000127205	0.764827626	0.50541889	0.10696286	-7.860559589	-1.523942078	-2.83174289	0.00016048	1.043947248	-0.162438762	-0.077621676
Firmicutes Eubacterium rectale	0.602966388	0.001922615	1	0.6251155	0.151061559	-6.001277886	-0.866631295	3.468733074	0.001025684	0.104100687	-0.171512162	-0.04393745
Firmicutes Faecalibacterium prausnitzii	0.602966388	0.043893665	0.866772933	0.101951259	0.163263165	-2.497329636	-1.818038455	-2.142263242	-0.01098044	-0.539486656	0.219182798	0.456888456
Firmicutes Flavonifractor plautii	0.988809495	0.000871694	0.993047231	0.235181334	0.063599952	-2.432559335	0.116322258	0.785268222	0.002176387	-0.652478147	-0.331262169	0.502797499
Firmicutes Lachnospiraceae bacterium 1 1 57FAA	0.666499934	0.534241335	1	0.97970402	0.051673687	-0.925776498	0.193644155	-0.178354871	0.038787283	0.263179842	0.022884937	0.022226688
Firmicutes Lachnospiraceae bacterium 2 1 58FAA	1	0.224157398	1	0.852582796	0.005101763	-0.882620918	0.316390116	0.41049882	-0.012225231	0.588342756	-0.181335108	0.044988015
Firmicutes Lachnospiraceae bacterium 3 1 46FAA	0.241294685	0.002168985	0.000232101	0.000120171	-0.032471539	-2.917613237	-0.634477081	-1.361885076	0.010287252	-0.896982704	0.157608379	-0.085713934
Firmicutes Lachnospiraceae bacterium 3 1 57FAA CT1	1	0.122944265	1	0.766860736	0.014850597	-2.164076214	0.073291686	-0.638345199	0.019034517	-0.570323771	0.195648004	0.115213209
Firmicutes Lachnospiraceae bacterium 5 1 57FAA	0.526642566	0.337577639	0.664732282	0.825322319	0.072124613	-1.268522449	-0.989499904	0.334280005	-0.040096528	0.20697379	-0.272602489	-0.132798699
Firmicutes Lachnospiraceae bacterium 5 1 63FAA	0.47520363	0.003711665	1	0.280037503	-0.149806201	-2.508912427	-0.440026543	-0.314151758	0.024415494	-0.403796556	0.051441793	0.378186978
Firmicutes Lachnospiraceae bacterium 7 1 58FAA	0.526642566	0.009981604	1	0.551308964									-0.000357869	-0.012123821	-0.001821554	-0.003939975
Firmicutes Oscillibacter unclassified	1	0.000760658	0.731642193	0.082579995	0.035625225	-4.756490754	0.071906674	-1.216241637	-0.006878785	-1.05218277	-0.124372299	0.466698892
Firmicutes Peptostreptococcaceae noname unclassified	0.15348096	0.211722377	0.731642193	0.101951259	0.1339676	-0.129235002	-0.184045974	-1.040085631	-0.000120353	0.736539275	0.298317018	-0.021675012
Firmicutes Roseburia hominis	0.241294685	0.002619979	0.08704707	0.061977999	0.170039247	-4.001889406	-2.009145439	-1.591658842	0.011943753	-0.010276282	-0.144293906	0.314246124
Firmicutes Roseburia intestinalis	0.241294685	0.008289668	0.866772933	0.473990529	0.146880229	-2.591544031	-0.614245638	0.782830561	0.014353164	-0.513367201	0.191349492	0.198672853
Firmicutes Roseburia inulinivorans	0.241294685	0.000343402	1	0.14637542	0.149063849	-4.579783304	-0.321166446	-0.073103878	0.025729691	-0.624098148	0.048681381	0.392775831
Firmicutes Roseburia unclassified	0.988809495	0.907158842	1	0.658128397	-0.03810199	-0.241800591	-0.042809031	-0.518469504	-0.01405093	-0.186558544	0.083460539	-0.227778857
Firmicutes Ruminococcus gnavus	0.15348096	0.000900945	1	0.6251155	-0.248485989	-5.08417783	-0.299678149	0.156954045	-0.003797176	0.150882387	0.052031791	0.18390651
Firmicutes Ruminococcus lactaris	0.832561158	0.286634957	0.715568818	0.9648419	-0.072869842	1.492410124	-18.01093392	0.311129431	-0.02721251	-0.574487326	-0.537099441	0.043383424
Firmicutes Ruminococcus obeum	0.988809495	0.038320522	1	0.151167075	0.044919607	-2.638925506	-1.077048186	-2.277032074	0.012673447	-0.008854969	0.026931635	-0.012152291
Firmicutes Ruminococcus sp 5 1 39BFAA	1	0.373529254	1	0.766860736	-0.03988834	-1.309648078	-0.270963877	0.024229766	0.003111994	0.249328868	0.204225447	0.248363965
Firmicutes Ruminococcus torques	0.979871424	0.000280981	0.866772933	0.658128397	0.051385817	-4.055280298	-0.729634861	-1.16160095	-0.012231493	-0.411686121	0.192874711	-0.057409962
Firmicutes Streptococcus parasanguinis	1	0.573282507	0.715568818	0.203334301	0.012228505	0.752901939	0.559079806	0.763710519	0.00702637	0.063088715	0.23174744	0.290298019
Firmicutes Streptococcus salivarius	0.934950435	0.577138758	0.930969941	0.1323291	0.047430453	-0.185519188	-0.158959523	0.661850804	0.014030837	0.243289474	0.17479885	0.311845035
Firmicutes Streptococcus thermophilus	0.552782932	0.286634957	0.993047231	0.358902681	-0.072468782	0.911221179	0.015120356	0.3147631	0.027353548	0.306053678	-0.184532271	0.2980672
Firmicutes Subdoligranulum unclassified	1	0.007730343	1	0.825322319	-0.049935072	-3.816363697	-0.551950843	-0.61872855	0.002461065	-0.050910355	-0.041054416	-0.146241002
Firmicutes Veillonella atypica	0.241294685	0.002499901	1	0.093583916	-0.135526216	-3.205619543	0.098569945	1.756083981	0.003133795	0.226599109	-0.118915832	0.100409544
Firmicutes Veillonella dispar	0.442714757	0.014004628	1	0.053632084	-0.094614027	-2.020049586	0.307308078	1.776625659	-0.022335074	0.436854092	0.010431233	0.057117338
Firmicutes Veillonella parvula	0.509874654	0.001710658	1	0.093583916	-0.100447507	-2.080679933	-0.158755754	1.543534833	-0.013289624	0.786655086	-0.066113896	-0.030098161
Firmicutes Veillonella unclassified	0.602966388	0.007783213	0.866772933	0.033444036	0.020045198	-2.623484852	0.371354066	1.722952979	-0.035931678	0.209582143	0.194183955	0.377468963
Proteobacteria Bilophila unclassified	1	0.002168985	1	1	0.055253847	-86.70852656	-0.482227221	30.63993392	-0.051362834	0.351827261	0.489411284	0.066442774
Proteobacteria Bilophila wadsworthia	0.662848492	0.096806396	0.731642193	0.102297065	-0.077416051	-2.706151803	0.327449917	-1.493109536	-0.020774207	0.211010737	0.467436491	-0.640719127
Proteobacteria Burkholderiales bacterium 1 1 47	0.15348096	0.194540094	0.08704707	1	-0.000752667	2.231645043	-16.64044876	0.179093254	0.007960506	0.056759447	0.07448337	0.268806762
Proteobacteria Escherichia coli	1	0.189614562	1	0.828177005	-0.007502216	-0.495050793	0.000718316	-0.032289115	-0.00557818	0.481761017	-0.083071438	0.117100616
Proteobacteria Escherichia unclassified	1	0.184123667	1	0.886319466	-0.015686082	0.406265284	0.183517592	0.023947086	0.008776656	0.563920306	0.07531669	0.124710167
Proteobacteria Haemophilus parainfluenzae	1	0.064829275	0.374778864	0.014016701	0.022303841	-1.803524691	0.916054184	2.549043721	-0.008504048	0.352118858	0.306057351	0.18228618
Proteobacteria Parasutterella excrementihominis	1	1	0.000232101	0.061977999	-0.021091736	-1.195000007	-2.156695704	0.191624183	0.015889124	-0.262334923	-0.076926872	0.964125812
Verrucomicrobia Akkermansia muciniphila	1	0.573282507	0.73436934	0.061977999	0.003216596	-0.534773963	-0.461162233	-0.028898524	0.004505453	-0.368150824	-0.348275459	-0.712782362
If the taxa has less than 10 zeros or the maximum abundance is too small, the ZIBR test may not be accurate so we used the results of the linear mixed effect model as suggested.
