# Supplementary material for: The intestinal microbiome of inflammatory bowel disease across the pediatric age range
Source: Gut Microbes. 2024 Feb 25;16(1):2317932. doi: 10.1080/19490976.2024.2317932 (PMC10900269; doi:10.1080/19490976.2024.2317932)
Supplement: Supplemental Table 2C HCgreater7vsIBDKegg.csv [file KGMI_A_2317932_SM3091.csv]

kegg	Time.coef	study_groupIBD.coef	Time.se	study_groupIBD.se	Time.p	study_groupIBD.p	Time.q	study_groupIBD.q
K01514 exopolyphosphatase [EC:3.6.1.11]	0.000751574	0.708917532	0.011780159	0.145647198	0.949233038	8.57E-06	0.999599824	0.004395234
K03106 signal recognition particle, subunit SRP54	0.002795594	-0.247169508	0.003924358	0.048962123	0.477585062	4.43E-06	0.999599824	0.004395234
K03696 ATP-dependent Clp protease ATP-binding subunit ClpC	0.00638989	-0.230983818	0.004129913	0.04649005	0.12437903	5.93E-06	0.999599824	0.004395234
K04759 ferrous iron transport protein B	0.000533044	-0.281912881	0.005045339	0.057639209	0.916031614	7.87E-06	0.999599824	0.004395234
K08070 2-alkenal reductase [EC:1.3.1.74]	0.001265675	-0.264418063	0.005727964	0.052740361	0.825486756	5.03E-06	0.999599824	0.004395234
K08309 soluble lytic murein transglycosylase [EC:3.2.1.-]	0.032020182	3.138411826	0.07814361	0.614880743	0.682694238	3.61E-06	0.999599824	0.004395234
K09123 hypothetical protein	0.111640372	-4.393539653	0.082404607	0.899600907	0.177969846	8.07E-06	0.999599824	0.004395234
K00571 site-specific DNA-methyltransferase (adenine-specific) [EC:2.1.1.72]	0.006541752	-0.743188654	0.010040712	0.155739945	0.515924621	1.21E-05	0.999599824	0.00449751
K06980	0.018101771	3.773151157	0.083199786	0.792324057	0.828124736	1.25E-05	0.999599824	0.00449751
K07147	0.052791896	4.509985799	0.081864375	0.944496017	0.520212264	1.20E-05	0.999599824	0.00449751
K00554 tRNA (guanine-N1-)-methyltransferase [EC:2.1.1.31]	-0.001092533	-0.254827432	0.004471549	0.054422309	0.807382508	1.67E-05	0.999599824	0.004726125
K00773 queuine tRNA-ribosyltransferase [EC:2.4.2.29]	-0.002288509	-0.216450125	0.003744437	0.049240088	0.542211102	4.58E-05	0.999599824	0.004726125
K00799 glutathione S-transferase [EC:2.5.1.18]	-0.122916497	3.624541708	0.091030194	0.805491453	0.179404651	3.18E-05	0.999599824	0.004726125
K00831 phosphoserine aminotransferase [EC:2.6.1.52]	5.41E-05	-0.253815085	0.00518667	0.057457525	0.991691737	4.25E-05	0.999599824	0.004726125
K00867 type I pantothenate kinase [EC:2.7.1.33]	0.096163278	3.330712179	0.085966711	0.763646337	0.265486163	5.16E-05	0.999599824	0.004726125
K00927 phosphoglycerate kinase [EC:2.7.2.3]	-0.001948655	-0.243879678	0.004583961	0.054078806	0.671504515	3.07E-05	0.999599824	0.004726125
K01338 ATP-dependent Lon protease [EC:3.4.21.53]	0.000909479	-0.216492686	0.004255611	0.046859349	0.831124712	2.08E-05	0.999599824	0.004726125
K01868 threonyl-tRNA synthetase [EC:6.1.1.3]	0.001082055	-0.250861668	0.0040686	0.057105044	0.79072096	4.62E-05	0.999599824	0.004726125
K01870 isoleucyl-tRNA synthetase [EC:6.1.1.5]	0.000189122	-0.200356594	0.003597576	0.043749474	0.958160471	2.40E-05	0.999599824	0.004726125
K01873 valyl-tRNA synthetase [EC:6.1.1.9]	-0.001099579	-0.207678526	0.003010574	0.045523438	0.715560303	2.56E-05	0.999599824	0.004726125
K01875 seryl-tRNA synthetase [EC:6.1.1.11]	0.002897564	-0.259418523	0.004475485	0.059334004	0.518560137	4.97E-05	0.999599824	0.004726125
K01876 aspartyl-tRNA synthetase [EC:6.1.1.12]	0.000289683	-0.303490361	0.004356993	0.066162367	0.947098106	2.34E-05	0.999599824	0.004726125
K01880 glycyl-tRNA synthetase [EC:6.1.1.14]	-0.001280135	-0.312550131	0.006125741	0.06865137	0.834812362	2.64E-05	0.999599824	0.004726125
K01937 CTP synthase [EC:6.3.4.2]	-0.000220898	-0.243111988	0.004421373	0.053788583	0.960234262	2.97E-05	0.999599824	0.004726125
K02876 large subunit ribosomal protein L15	0.002166801	-0.226200727	0.005001077	0.051204421	0.665579779	4.24E-05	0.999599824	0.004726125
K03212 RNA methyltransferase, TrmA family [EC:2.1.1.-]	0.051571869	3.957777422	0.089160587	0.90868961	0.564041184	5.27E-05	0.999599824	0.004726125
K03645 negative modulator of initiation of replication	0.093645337	3.915501084	0.098146409	0.898438587	0.341884567	5.22E-05	0.999599824	0.004726125
K03701 excinuclease ABC subunit A	0.002974835	-0.168058669	0.003357152	0.037934159	0.377282793	4.06E-05	0.999599824	0.004726125
K03723 transcription-repair coupling factor (superfamily II helicase) [EC:3.6.1.-]	0.001130225	-0.121947397	0.003600748	0.027540385	0.754139137	4.09E-05	0.999599824	0.004726125
K03746 DNA-binding protein H-NS	-0.102137372	3.757913778	0.093695961	0.816162148	0.277802877	2.20E-05	0.999599824	0.004726125
K04043 molecular chaperone DnaK	0.001113031	-0.24613038	0.003825833	0.055995937	0.771598517	4.58E-05	0.999599824	0.004726125
K06190 intracellular septation protein	0.016866779	3.336858078	0.084126355	0.761540637	0.841425849	4.81E-05	0.999599824	0.004726125
K06866 autonomous glycyl radical cofactor	0.054657998	3.642596514	0.08578457	0.820651014	0.525208573	3.94E-05	0.999599824	0.004726125
K06916	0.016590481	4.425931489	0.0868365	1.002162759	0.848798107	4.26E-05	0.999599824	0.004726125
K07137	0.000931395	-0.312855785	0.007002907	0.070371102	0.894409833	3.85E-05	0.999599824	0.004726125
K07261 penicillin-insensitive murein endopeptidase [EC:3.4.24.-]	0.057635449	3.857450197	0.082790007	0.825507446	0.487639334	1.72E-05	0.999599824	0.004726125
K07274 outer membrane protein	0.070717256	3.799403737	0.09718833	0.87077531	0.468222211	5.13E-05	0.999599824	0.004726125
K09128 hypothetical protein	0.006933022	-4.729232091	0.068405523	1.027964874	0.919436244	2.23E-05	0.999599824	0.004726125
K10001 glutamate/aspartate transport system substrate-binding protein	-0.14414621	3.903403421	0.091729153	0.864725926	0.118651034	3.03E-05	0.999599824	0.004726125
K11750 esterase FrsA [EC:3.1.-.-]	0.093955877	4.313486036	0.102508166	0.94192822	0.361161779	2.40E-05	0.999599824	0.004726125
K03657 DNA helicase II / ATP-dependent DNA helicase PcrA [EC:3.6.1.-]	0.002346731	-0.196970807	0.003991219	0.045322902	0.557628131	5.44E-05	0.999599824	0.004765615
K05803 lipoprotein NlpI	0.141593221	4.165624993	0.090949179	0.961640878	0.122078074	5.72E-05	0.999599824	0.00488559
K02469 DNA gyrase subunit A [EC:5.99.1.3]	0.001005085	-0.277437854	0.004387208	0.064260112	0.819175935	6.01E-05	0.999599824	0.005014769
K02337 DNA polymerase III subunit alpha [EC:2.7.7.7]	-0.001732497	-0.128859931	0.002435231	0.029923799	0.478164639	6.24E-05	0.999599824	0.005092953
K11733 lysine-specific permease	0.091472827	3.714019017	0.090993995	0.864162141	0.316744119	6.43E-05	0.999599824	0.005126772
K03551 holliday junction DNA helicase RuvB	-0.007014363	-0.22080442	0.005036203	0.051466854	0.166196335	6.60E-05	0.999599824	0.0051483
K02200 cytochrome c-type biogenesis protein CcmH	-0.030068486	3.389428285	0.083002255	0.798777071	0.717778605	7.75E-05	0.999599824	0.005809341
K03664 SsrA-binding protein	0.00327441	-0.221609146	0.005392786	0.052233777	0.544848456	7.77E-05	0.999599824	0.005809341
K00590 site-specific DNA-methyltransferase (cytosine-N4-specific) [EC:2.1.1.113]	-0.0201772	-2.627343123	0.059536717	0.627192065	0.735260329	9.33E-05	0.999599824	0.006071143
K01006 pyruvate,orthophosphate dikinase [EC:2.7.9.1]	-0.000182233	-0.374389754	0.009005112	0.089037913	0.98388741	8.84E-05	0.999599824	0.006071143
K01308 g-D-glutamyl-meso-diaminopimelate peptidase [EC:3.4.19.11]	0.006112621	-3.220608938	0.066037256	0.768085832	0.926401164	9.20E-05	0.999599824	0.006071143
K03466 DNA segregation ATPase FtsK/SpoIIIE, S-DNA-T family	0.004440204	-0.124947162	0.002543329	0.029883901	0.083338447	9.58E-05	0.999599824	0.006071143
K03633 chromosome partition protein MukF	0.101366231	4.226162704	0.091437555	1.010663912	0.269772529	9.57E-05	0.999599824	0.006071143
K03641 TolB protein	0.00874225	1.438790724	0.046478713	0.342677893	0.85111489	9.03E-05	0.999599824	0.006071143
K03782 catalase/peroxidase [EC:1.11.1.6]	0.104526293	4.188026795	0.092132103	1.003299392	0.258780026	9.81E-05	0.999599824	0.006071143
K03808 paraquat-inducible protein A	0.046750274	3.972525261	0.098924872	0.951310351	0.637347737	9.76E-05	0.999599824	0.006071143
K07673 two-component system, NarL family, nitrate/nitrite sensor histidine kinase NarX [EC:2.7.13.3]	-0.016388846	2.881088254	0.09122	0.684769706	0.857712893	8.76E-05	0.999599824	0.006071143
K09800 hypothetical protein	-0.105968937	2.922937347	0.072982468	0.693414554	0.149053755	8.53E-05	0.999599824	0.006071143
K03702 excinuclease ABC subunit B	7.38E-05	-0.22350655	0.003827582	0.053636792	0.984652728	0.00010052	0.999599824	0.006116389
K03290 MFS transporter, SHS family, sialic acid transporter	-0.001022701	3.903905191	0.095283087	0.938878734	0.991453625	0.000103634	0.999599824	0.006183384
K04485 DNA repair protein RadA/Sms	-0.003122889	-0.178111799	0.00466812	0.042877118	0.504760508	0.000105066	0.999599824	0.006183384
K03737 putative pyruvate-flavodoxin oxidoreductase [EC:1.2.7.-]	-0.004815287	-0.237679013	0.004840137	0.057288132	0.321754596	0.000106924	0.999599824	0.006191248
K03291 MFS transporter, SET family, sugar efflux transporter	0.034558753	4.135279715	0.098056618	1.00308262	0.725113936	0.000116864	0.999599824	0.006643917
K07287 lipoprotein-34	0.029453487	3.212471143	0.094599621	0.779991338	0.756062481	0.000118443	0.999599824	0.006643917
K00494 alkanal monooxygenase (FMN-linked) [EC:1.14.14.3]	0.131843368	3.61661977	0.087065902	0.881248959	0.132516794	0.000124438	0.999599824	0.006768652
K02339 DNA polymerase III subunit chi [EC:2.7.7.7]	-0.041702686	3.384906322	0.09560835	0.824453634	0.66346897	0.000123741	0.999599824	0.006768652
K00631 glycerol-3-phosphate O-acyltransferase [EC:2.3.1.15]	0.025857827	3.843276888	0.094407265	0.942232024	0.784623526	0.000135396	0.999599824	0.006771491
K01408 insulysin [EC:3.4.24.56]	-0.038911144	-2.389594634	0.056459276	0.584890542	0.492002044	0.000132408	0.999599824	0.006771491
K01872 alanyl-tRNA synthetase [EC:6.1.1.7]	-0.002017387	-0.143978848	0.002781256	0.035271968	0.469614436	0.000134012	0.999599824	0.006771491
K04013 formate-dependent nitrite reductase, penta-haeme cytochrome c	0.042798374	3.905747937	0.091120336	0.953372902	0.639407632	0.000127496	0.999599824	0.006771491
K05851 adenylate cyclase, class 1 [EC:4.6.1.1]	0.103940407	3.873566724	0.096859091	0.949199805	0.28532284	0.000134503	0.999599824	0.006771491
K09477 citrate:succinate antiporter	0.053784183	3.750911703	0.096096235	0.919790597	0.576708144	0.000135807	0.999599824	0.006771491
K04079 molecular chaperone HtpG	-0.000575919	-0.246339385	0.006054948	0.060541789	0.92437795	0.00014002	0.999599824	0.006885923
K01449 N-acetylmuramoyl-L-alanine amidase [EC:3.5.1.28]	-0.0092696	-2.131918715	0.057479231	0.525515879	0.872146373	0.000145825	0.999599824	0.007074507
K00073 ureidoglycolate dehydrogenase [EC:1.1.1.154]	-0.103812131	3.374095799	0.087700595	0.833267824	0.238810222	0.000149578	0.999599824	0.007133562
K08990 putative membrane protein	0.060229778	3.953003807	0.093258756	0.976924725	0.519589217	0.000151017	0.999599824	0.007133562
K02336 DNA polymerase II [EC:2.7.7.7]	0.101982878	4.040531481	0.102849109	0.99956809	0.32335025	0.000153104	0.999599824	0.007138209
K01141 exodeoxyribonuclease I [EC:3.1.11.1]	0.024051592	3.087135981	0.079540477	0.765408739	0.762871766	0.000157764	0.999599824	0.007217852
K02003	0.006346801	-0.252998717	0.004765401	0.062758626	0.185372167	0.000158833	0.999599824	0.007217852
K02498 HemY protein	0.161409403	3.744024239	0.10001886	0.929662987	0.109135683	0.000160974	0.999599824	0.007223727
K08312 ADP-ribose diphosphatase [EC:3.6.1.-]	-0.007528695	3.636827672	0.09656793	0.907021559	0.937984423	0.000170748	0.999599824	0.007567724
K00056 tartrate dehydrogenase [EC:1.1.1.93]	0.136767532	2.408813136	0.073126542	0.602440974	0.063821099	0.000177252	0.999599824	0.007575402
K01409 O-sialoglycoprotein endopeptidase [EC:3.4.24.57]	0.001982524	-0.217499888	0.004563036	0.054314045	0.664704926	0.000173706	0.999599824	0.007575402
K02504 protein transport protein HofB	0.112425975	3.255491007	0.092603197	0.813474059	0.227050147	0.000175174	0.999599824	0.007575402
K01733 threonine synthase [EC:4.2.3.1]	-0.002408129	-0.162184193	0.004401634	0.040689987	0.585301979	0.000184825	0.999599824	0.007589597
K02505 protein transport protein HofC	0.005095926	3.482970316	0.09236782	0.874997312	0.956092596	0.000188111	0.999599824	0.007589597
K07278 outer membrane protein	0.029756809	2.787134421	0.066687006	0.700792454	0.656225771	0.000190268	0.999599824	0.007589597
K07479 putative DNA topoisomerase	-0.002129114	3.917222273	0.084046506	0.981763261	0.979830752	0.0001823	0.999599824	0.007589597
K09891 hypothetical protein	0.046080125	3.602746017	0.101391492	0.903424983	0.650286407	0.000183585	0.999599824	0.007589597
K11719 lipopolysaccharide export system protein LptC	-0.025467479	3.710541333	0.096120636	0.932398386	0.791488948	0.000188727	0.999599824	0.007589597
K06410 dipicolinate synthase subunit A	0.018324583	-1.68742965	0.054953916	0.425667185	0.739359653	0.000198605	0.999599824	0.007835087
K03632 chromosome partition protein MukB	0.047494562	3.640970343	0.099692174	0.923897775	0.634625999	0.000214553	0.999599824	0.00831212
K10914 CRP/FNR family transcriptional regulator, cyclic AMP receptor protein	0.043253869	3.973309933	0.089366853	1.008508213	0.629244026	0.000215328	0.999599824	0.00831212
K06156 Gnt-I system low-affinity gluconate transporter	0.067924857	3.868114631	0.093744548	0.982759923	0.470089504	0.000218063	0.999599824	0.008328163
K07121	0.094857235	3.39553691	0.091040772	0.863732681	0.299492206	0.000221502	0.999599824	0.008370446
K00925 acetate kinase [EC:2.7.2.1]	0.00349778	-0.203588195	0.003907653	0.052003255	0.372476576	0.000233761	0.999599824	0.008713724
K01889 phenylalanyl-tRNA synthetase alpha chain [EC:6.1.1.20]	0.00176221	-0.18115207	0.004599085	0.046408567	0.702258521	0.000242781	0.999599824	0.008713724
K02836 peptide chain release factor RF-2	0.005287742	-0.192314191	0.004464807	0.04927043	0.238571556	0.000242926	0.999599824	0.008713724
K03651 Icc protein	0.094618348	3.780626306	0.088764084	0.969274784	0.288532769	0.000245149	0.999599824	0.008713724
K07700 two-component system, CitB family, cit operon sensor histidine kinase CitA [EC:2.7.13.3]	0.035615832	3.820855433	0.097392258	0.977487985	0.715221066	0.000238476	0.999599824	0.008713724
K08996 putative membrane protein	0.082439171	3.851667359	0.089627197	0.984781249	0.35947721	0.000236646	0.999599824	0.008713724
K02849 heptosyltransferase III [EC:2.4.-.-]	0.000158753	3.508781299	0.079079507	0.901872668	0.998401487	0.000253277	0.999599824	0.008914356
K02355 elongation factor EF-G [EC:3.6.5.3]	-0.002091558	-0.171527337	0.003494616	0.044199793	0.550601231	0.000261582	0.999599824	0.009117266
K01887 arginyl-tRNA synthetase [EC:6.1.1.19]	-0.003028081	-0.137216566	0.002908337	0.035457227	0.299837596	0.000271022	0.999599824	0.009197272
K04568 lysyl-tRNA synthetase, class II [EC:6.1.1.6]	0.134700731	3.60466421	0.091072614	0.931603947	0.141684092	0.000271563	0.999599824	0.009197272
K06207 GTP-binding protein	-0.002996769	-0.184279661	0.003946571	0.047613018	0.449105052	0.000270627	0.999599824	0.009197272
K00163 pyruvate dehydrogenase E1 component [EC:1.2.4.1]	0.003424865	2.963227078	0.078893798	0.768130874	0.96544424	0.000282076	0.999599824	0.009259943
K02553 regulator of ribonuclease activity A	0.060611014	3.627982728	0.088710739	0.940885431	0.495738129	0.000283731	0.999599824	0.009259943
K02886 large subunit ribosomal protein L2	-0.003819354	-0.202562504	0.004079182	0.052497715	0.350951396	0.000281348	0.999599824	0.009259943
K06295 spore germination protein KA	0.051608882	-2.131517815	0.05070823	0.552297978	0.310789074	0.000280557	0.999599824	0.009259943
K03569 rod shape-determining protein MreB and related proteins	-0.002654404	-0.218137169	0.004175174	0.056873278	0.526114742	0.000303316	0.999599824	0.009551793
K03686 molecular chaperone DnaJ	-0.00306185	-0.195222369	0.004312485	0.050880613	0.479050105	0.000301957	0.999599824	0.009551793
K11442 putative uridylyltransferase [EC:2.7.7.-]	0.188874763	-3.29385586	0.081344791	0.85766837	0.021882562	0.000298423	0.999599824	0.009551793
K11745 glutathione-regulated potassium-efflux system ancillary protein KefC	0.077576476	3.780807518	0.092433312	0.985674412	0.402946217	0.000303057	0.999599824	0.009551793
K00049 glyoxylate reductase (NADP+) [EC:1.1.1.79]	0.10513427	2.857944338	0.077979182	0.751115645	0.180060335	0.000335056	0.999599824	0.009597689
K00134 glyceraldehyde 3-phosphate dehydrogenase [EC:1.2.1.12]	-0.00221185	-0.267985442	0.004347228	0.070506681	0.611807099	0.000339528	0.999599824	0.009597689
K01460 glutathionylspermidine amidase [EC:3.5.1.78]	-0.116185555	3.470421048	0.087005918	0.908760136	0.184219546	0.000320224	0.999599824	0.009597689
K01938 formate--tetrahydrofolate ligase [EC:6.3.4.3]	0.008200674	-0.236506472	0.005098986	0.06191622	0.110334449	0.000319256	0.999599824	0.009597689
K02560 lipid A biosynthesis (KDO)2-(lauroyl)-lipid iva acyltransferase [EC:2.3.1.-]	0.029268557	3.78100403	0.093168688	0.993732866	0.753942458	0.000335147	0.999599824	0.009597689
K02752 PTS system, arbutin-, cellobiose-, and salicin-specific IIB component [EC:2.7.1.69]	0.046723205	2.465712158	0.065210032	0.647350575	0.475038854	0.000330732	0.999599824	0.009597689
K02753 PTS system, arbutin-, cellobiose-, and salicin-specific IIC component	0.046723205	2.465712158	0.065210032	0.647350575	0.475038854	0.000330732	0.999599824	0.009597689
K05820 MFS transporter, PPP family, 3-phenylpropionic acid transporter	0.007349917	3.254421528	0.090690784	0.853112652	0.935538916	0.000324516	0.999599824	0.009597689
K06411 dipicolinate synthase subunit B	-0.012981526	-1.436614968	0.046670862	0.3771617	0.781363823	0.000330638	0.999599824	0.009597689
K07083	-0.035213299	-4.333209249	0.075745127	1.136590347	0.642830786	0.000326952	0.999599824	0.009597689
K07323 putative toluene tolerance protein	-0.037599401	2.658796	0.085886164	0.697094579	0.662312246	0.000325204	0.999599824	0.009597689
K07751 PepB aminopeptidase [EC:3.4.11.23]	0.058930977	3.818010475	0.092968113	1.004162414	0.527333732	0.000338062	0.999599824	0.009597689
K08154 MFS transporter, DHA1 family, 2-module integral membrane pump EmrD	-0.035620959	3.674081718	0.097440819	0.962667049	0.715317563	0.000322617	0.999599824	0.009597689
K00262 glutamate dehydrogenase (NADP+) [EC:1.4.1.4]	-0.000377509	-0.170026433	0.00431177	0.044810855	0.930374309	0.000346813	0.999599824	0.009687783
K00972 UDP-N-acetylglucosamine pyrophosphorylase [EC:2.7.7.23]	0.138005901	-3.252696874	0.081927091	0.859095359	0.094621628	0.000356074	0.999599824	0.009687783
K01782 3-hydroxybutyryl-CoA epimerase [EC:5.1.2.3]	-0.04155401	2.699778132	0.069890586	0.713081583	0.553231038	0.000356208	0.999599824	0.009687783
K06202 CyaY protein	0.027384819	3.172824508	0.087379998	0.836799533	0.75450824	0.000349859	0.999599824	0.009687783
K06950	-2.32E-05	-0.170995027	0.00472903	0.045124145	0.996097506	0.000352345	0.999599824	0.009687783
K04774 serine protease SohB [EC:3.4.21.-]	0.024549631	3.493480368	0.093550522	0.924328833	0.793435813	0.000363901	0.999599824	0.009822583
K02507 protein transport protein HofQ	0.007391659	3.75604773	0.099150897	0.994663197	0.940694188	0.000367783	0.999599824	0.00985329
K02064 thiamine transport system substrate-binding protein	0.040830048	3.855051373	0.087076066	1.02337068	0.639970473	0.000378878	0.999599824	0.009856326
K02380 FdhE protein	-0.072242576	3.211147719	0.093409246	0.852426685	0.440770374	0.000378814	0.999599824	0.009856326
K02521 LysR family transcriptional regulator, positive regulator for ilvC	0.08075062	2.153822766	0.061811625	0.571053137	0.193854627	0.000373218	0.999599824	0.009856326
K03091 RNA polymerase sporulation-specific sigma factor	-0.000788785	-0.783334989	0.013400719	0.20793599	0.953158032	0.000378659	0.999599824	0.009856326
K09769 hypothetical protein	-0.001252995	-2.114661451	0.043271094	0.56212688	0.976945921	0.000385201	0.999599824	0.009948706
K03071 preprotein translocase SecB subunit	-0.01936173	2.850609007	0.087715444	0.7590279	0.82566599	0.000393104	0.999599824	0.01004587
K03596 GTP-binding protein LepA	0.000906019	-0.224911928	0.00403142	0.059905265	0.822555015	0.000394559	0.999599824	0.01004587
K06205 MioC protein	0.068578038	3.689836246	0.094398391	0.983848613	0.468928091	0.000399749	0.999599824	0.010084725
K06406 stage V sporulation protein AD	0.007413139	-1.064356405	0.029822217	0.283911782	0.804102012	0.000401704	0.999599824	0.010084725
K04084 thiol:disulfide interchange protein DsbD [EC:1.8.1.8]	0.079975237	1.929718375	0.058080335	0.516328103	0.171020583	0.000416885	0.999599824	0.010393164
K07000	0.128044713	3.633935996	0.095824244	0.97361907	0.18393586	0.000423632	0.999599824	0.010488541
K01225 cellulose 1,4-beta-cellobiosidase [EC:3.2.1.91]	0.041813835	-2.061964039	0.050747418	0.553300558	0.411557219	0.000431524	0.999599824	0.010538583
K03643 LPS-assembly lipoprotein	0.050897615	3.676231318	0.090653849	0.986159443	0.575512254	0.000429911	0.999599824	0.010538583
K01682 aconitate hydratase 2 [EC:4.2.1.3]	0.129694906	3.618778095	0.100455158	0.97215928	0.199099729	0.000437458	0.999599824	0.010549093
K06445 acyl-CoA dehydrogenase [EC:1.3.99.-]	0.064223669	3.745574917	0.104424055	1.006294059	0.539672714	0.000437831	0.999599824	0.010549093
K00683 glutaminyl-peptide cyclotransferase [EC:2.3.2.5]	-0.117888516	-4.04322302	0.065443799	1.089932307	0.074094321	0.000455816	0.999599824	0.010765649
K02933 large subunit ribosomal protein L6	-0.001356424	-0.183982217	0.003917314	0.049589626	0.729736102	0.000455106	0.999599824	0.010765649
K07345 major type 1 subunit fimbrin (pilin)	0.120173527	3.719153733	0.097312762	1.001982257	0.219213911	0.000452629	0.999599824	0.010765649
K08682 acyl carrier protein phosphodiesterase [EC:3.1.4.14]	0.056026906	2.982553229	0.091455033	0.805434205	0.541260598	0.000465522	0.999599824	0.010923029
K02470 DNA gyrase subunit B [EC:5.99.1.3]	-0.001087995	-0.248123043	0.004127537	0.06706729	0.792533677	0.000470658	0.999599824	0.010971821
K01866 tyrosyl-tRNA synthetase [EC:6.1.1.1]	-0.004234889	-0.17009186	0.003857486	0.046120198	0.274420382	0.000488462	0.999599824	0.011006916
K03110 signal recognition particle receptor	0.000856058	-0.18360151	0.004402257	0.049874882	0.846137403	0.000499148	0.999599824	0.011006916
K04077 chaperonin GroEL	-0.000541581	-0.190431491	0.003873995	0.051603293	0.889047302	0.000484905	0.999599824	0.011006916
K05589 cell division protein FtsB	0.022783076	3.140611074	0.092692128	0.853226661	0.806252151	0.000499752	0.999599824	0.011006916
K06400 site-specific DNA recombinase	0.00056164	-0.866863532	0.014655029	0.234887722	0.969491466	0.000484522	0.999599824	0.011006916
K07286 uncharacterized lipoprotein	-0.007508594	3.411528046	0.095681602	0.923665023	0.937577904	0.000480009	0.999599824	0.011006916
K07347 outer membrane usher protein	0.023811859	3.823369298	0.105116473	1.038234704	0.821166562	0.000497039	0.999599824	0.011006916
K07699 two-component system, sporulation family, response regulator, stage 0 sporulation protein A	-0.013504915	-1.028290842	0.028874428	0.278389505	0.640818221	0.000479634	0.999599824	0.011006916
K08350 formate dehydrogenase-N, gamma subunit [EC:1.2.1.2]	0.051447715	3.553645389	0.090036171	0.965438775	0.568763316	0.000499757	0.999599824	0.011006916
K06917 tRNA 2-selenouridine synthase [EC:2.9.1.-]	0.06964402	3.148884729	0.092730368	0.857011835	0.454064341	0.000510401	0.999599824	0.01117281
K01407 protease III [EC:3.4.24.55]	0.000617263	3.80083846	0.105483168	1.036616292	0.995340469	0.000523058	0.999599824	0.011311919
K02063 thiamine transport system permease protein	0.039308776	3.569962804	0.096249627	0.973402237	0.683686883	0.000521512	0.999599824	0.011311919
K00230 protoporphyrinogen oxidase [EC:1.3.3.4]	0.021214748	2.819565092	0.078799335	0.771307148	0.788207674	0.000541738	0.999599824	0.011617149
K09774 lipopolysaccharide export system protein LptA	-0.036167941	3.06225158	0.087133447	0.837948204	0.678801525	0.000543644	0.999599824	0.011617149
K02994 small subunit ribosomal protein S8	0.000537893	-0.207260821	0.004493765	0.056797937	0.904917929	0.000553018	0.999599824	0.011747532
K00169 pyruvate ferredoxin oxidoreductase, alpha subunit [EC:1.2.7.1]	0.014810138	-1.460883319	0.049619677	0.400829354	0.765845756	0.000560878	0.999599824	0.011844417
K02878 large subunit ribosomal protein L16	-0.003538384	-0.197221794	0.004926729	0.054352409	0.473995094	0.000590246	0.999599824	0.012039667
K03669 membrane glycosyltransferase [EC:2.4.1.-]	-0.023213304	3.700128578	0.097182243	1.018653282	0.811608854	0.000583178	0.999599824	0.012039667
K07246 D-malate dehydrogenase (decarboxylating) [EC:1.1.1.83]	0.123881696	2.208210357	0.072269077	0.608535266	0.089015768	0.000589955	0.999599824	0.012039667
K07247 tartrate decarboxylase [EC:4.1.1.73]	0.123881696	2.208210357	0.072269077	0.608535266	0.089015768	0.000589955	0.999599824	0.012039667
K07674 two-component system, NarL family, nitrate/nitrite sensor histidine kinase NarQ [EC:2.7.13.3]	0.058927787	3.326082709	0.095742407	0.915080582	0.539373212	0.000578809	0.999599824	0.012039667
K11250 leucine efflux protein	0.017884098	3.298240238	0.093706245	0.906975731	0.848955592	0.000575543	0.999599824	0.012039667
K06211 HipB family transcriptional regulator, involved in the regulation of NAD biosynthesis	0.0424166	3.126333843	0.074870845	0.86214181	0.572065659	0.00059463	0.999599824	0.012060568
K01085 glucose-1-phosphatase [EC:3.1.3.10]	0.013478679	3.379896429	0.09772149	0.934024096	0.890521657	0.000609123	0.999599824	0.012216489
K02742 SprT protein	0.005760333	3.34113481	0.09246511	0.922899398	0.950427144	0.000606007	0.999599824	0.012216489
K03070 preprotein translocase SecA subunit	0.000630897	-0.151639625	0.003200021	0.041939833	0.844032497	0.000614921	0.999599824	0.012264251
K06186 small protein A	-0.064963352	3.047705978	0.09602503	0.843792391	0.499977484	0.000622225	0.999599824	0.012341378
K07033	0.000545636	-1.27724645	0.046533396	0.3551236	0.990663476	0.000653022	0.999599824	0.012741025
K11191 PTS system, N-acetylmuramic acid-specific IIB component [EC:2.7.1.69]	0.004916606	2.802664014	0.080544077	0.779075294	0.951424491	0.000651378	0.999599824	0.012741025
K11192 PTS system, N-acetylmuramic acid-specific IIC component	0.004916606	2.802664014	0.080544077	0.779075294	0.951424491	0.000651378	0.999599824	0.012741025
K00313 electron transfer flavoprotein-quinone oxidoreductase [EC:1.5.5.-]	-0.00057513	2.788581651	0.079184824	0.776232377	0.99421667	0.000661666	0.999599824	0.012784997
K04065 hyperosmotically inducible periplasmic protein	-0.02663423	3.583613387	0.086417415	0.997635641	0.758448122	0.000662398	0.999599824	0.012784997
K01869 leucyl-tRNA synthetase [EC:6.1.1.4]	-0.003338582	-0.165895444	0.003406693	0.046225107	0.329006421	0.000669213	0.999599824	0.012847464
K00790 UDP-N-acetylglucosamine 1-carboxyvinyltransferase [EC:2.5.1.7]	-0.006900559	-0.220617451	0.004418467	0.061634242	0.120915241	0.000689321	0.999599824	0.013163104
K00604 methionyl-tRNA formyltransferase [EC:2.1.2.9]	0.004934034	-0.125227201	0.004257538	0.035066828	0.248744478	0.000707694	0.999599824	0.01332782
K02790 PTS system, maltose and glucose-specific IIB component [EC:2.7.1.69]	0.015601577	0.83957427	0.023209864	0.235143458	0.50271969	0.000709085	0.999599824	0.01332782
K02791 PTS system, maltose and glucose-specific IIC component	0.015601577	0.83957427	0.023209864	0.235143458	0.50271969	0.000709085	0.999599824	0.01332782
K03475 PTS system, ascorbate-specific IIC component	0.033698995	1.288710183	0.036651072	0.361967666	0.359657502	0.00073214	0.999599824	0.013689502
K02835 peptide chain release factor RF-1	0.000329844	-0.154501297	0.003693548	0.043469931	0.92898666	0.000746241	0.999599824	0.013809307
K09777 hypothetical protein	-0.060164528	-1.353260489	0.047086466	0.380584808	0.20374542	0.000742671	0.999599824	0.013809307
K03205 type IV secretion system protein VirD4	-0.002339996	-0.865665868	0.015521982	0.243762717	0.880416995	0.000753167	0.999599824	0.013865992
K07675 two-component system, NarL family, sensor histidine kinase UhpB [EC:2.7.13.3]	0.071920443	3.2280686	0.092446353	0.91073526	0.438080892	0.000769385	0.999599824	0.014092312
K01596 phosphoenolpyruvate carboxykinase (GTP) [EC:4.1.1.32]	-0.011157834	-2.173716732	0.06322683	0.614633305	0.860212532	0.000788538	0.999599824	0.014130896
K01928 UDP-N-acetylmuramoylalanyl-D-glutamate--2,6-diaminopimelate ligase [EC:6.3.2.13]	2.96E-05	-0.134909054	0.003364007	0.038168632	0.992982456	0.00079362	0.999599824	0.014130896
K03697 ATP-dependent Clp protease ATP-binding subunit ClpE	0.087878276	-1.763991499	0.050464043	0.499600859	0.084113017	0.000802981	0.999599824	0.014130896
K03977 GTP-binding protein	0.001323089	-0.171340733	0.003628675	0.048466159	0.716020814	0.000791854	0.999599824	0.014130896
K04094 glucose inhibited division protein Gid	-0.00777681	-1.21021255	0.035467054	0.342701416	0.826804309	0.000801505	0.999599824	0.014130896
K06149 universal stress protein A	-0.043009496	3.391688362	0.082166333	0.957649415	0.601606915	0.00077612	0.999599824	0.014130896
K06168 bifunctional enzyme involved in thiolation and methylation of tRNA	-0.008634043	-0.254552897	0.005311304	0.071906452	0.106594896	0.000780075	0.999599824	0.014130896
K09771 hypothetical protein	0.13939013	3.218000768	0.088275058	0.91067077	0.116894476	0.000795839	0.999599824	0.014130896
K02503 Hit-like protein involved in cell-cycle regulation	0.000964453	-0.212000931	0.006762655	0.060079301	0.88682797	0.000808309	0.999599824	0.014155263
K01804 L-arabinose isomerase [EC:5.3.1.4]	0.005145752	0.258961089	0.007411025	0.073530665	0.488780031	0.000825845	0.999599824	0.014336398
K02298 cytochrome o ubiquinol oxidase subunit I [EC:1.10.3.-]	0.028617876	3.914111889	0.094298451	1.111489027	0.76203535	0.000826639	0.999599824	0.014336398
K03810 virulence factor	0.13720723	3.146795229	0.090657213	0.894354615	0.13272493	0.000834395	0.999599824	0.014401339
K04016 formate-dependent nitrite reductase, possible assembly protein	-0.082044121	3.320679725	0.098785276	0.945974171	0.407848467	0.000855948	0.999599824	0.014702641
K08161 MFS transporter, DHA1 family, multidrug resistance protein	0.162264345	2.377682092	0.064709006	0.677992148	0.013458413	0.00086501	0.999599824	0.014787551
K00813 aspartate aminotransferase [EC:2.6.1.1]	-0.052462428	2.710390111	0.08316799	0.774338468	0.529341181	0.000883182	0.999599824	0.015026654
K02967 small subunit ribosomal protein S2	0.002855757	-0.173593046	0.004285851	0.049624998	0.506453112	0.000889158	0.999599824	0.015056971
K02362 enterobactin synthetase component D [EC:2.7.8.-]	0.059207392	3.18091235	0.094498471	0.911725629	0.532119702	0.000914954	0.999599824	0.015349
K06203 CysZ protein	0.010199671	3.351360681	0.090051564	0.960497667	0.910005296	0.000914103	0.999599824	0.015349
K00117 quinoprotein glucose dehydrogenase [EC:1.1.5.2]	0.086703354	3.32767953	0.084194854	0.954538642	0.30512747	0.000922732	0.999599824	0.015378945
K09862 hypothetical protein	-0.026909203	2.876569615	0.08496162	0.825351249	0.751991563	0.000925307	0.999599824	0.015378945
K09475 outer membrane pore protein C	0.049703082	3.754256964	0.098109516	1.079720302	0.613336714	0.000949146	0.999599824	0.015683063
K11737 D-serine/D-alanine/glycine transporter	0.13208903	3.550942173	0.101033926	1.02156589	0.19352465	0.000952342	0.999599824	0.015683063
K02680 prepilin peptidase dependent protein B	0.06673649	3.382555768	0.094609736	0.975303259	0.481903082	0.000975535	0.999599824	0.015878913
K03598 sigma-E factor negative regulatory protein RseB	0.094949722	3.464450146	0.094168847	0.998566112	0.315293595	0.000971871	0.999599824	0.015878913
K09456 putative acyl-CoA dehydrogenase	-0.01219282	3.698958939	0.094766479	1.066733231	0.897835453	0.000977504	0.999599824	0.015878913
K04567 lysyl-tRNA synthetase, class II [EC:6.1.1.6]	0.000180975	-0.181569372	0.00420618	0.052462727	0.965750567	0.000997774	0.999599824	0.016135177
K04085 tRNA 2-thiouridine synthesizing protein A [EC:2.8.1.-]	0.073580348	2.958430171	0.084560007	0.85622693	0.385910481	0.001015588	0.999599824	0.016349603
K03438 S-adenosyl-methyltransferase [EC:2.1.1.-]	0.00215988	-0.169535989	0.00421364	0.049175154	0.609155824	0.001039691	0.999599824	0.016515452
K04753 suppressor of ftsI	0.067496756	3.275435791	0.079838333	0.949543183	0.399519129	0.001033642	0.999599824	0.016515452
K09911 hypothetical protein	0.13993224	3.15980442	0.08746739	0.91637529	0.112203632	0.001037894	0.999599824	0.016515452
K06405 stage V sporulation protein AC	-0.038455391	-1.329017265	0.050426863	0.385890164	0.447163583	0.001051183	0.999599824	0.016559511
K07708 two-component system, NtrC family, nitrogen regulation sensor histidine kinase GlnL [EC:2.7.13.3]	0.030808533	0.92901079	0.032938623	0.269757534	0.351450163	0.00105169	0.999599824	0.016559511
K00855 phosphoribulokinase [EC:2.7.1.19]	0.069678509	3.502526211	0.091612412	1.018409224	0.448363901	0.001066904	0.999599824	0.016652973
K01632 fructose-6-phosphate phosphoketolase [EC:4.1.2.22]	0.014193609	-1.443472102	0.042292851	0.419538252	0.737741979	0.001062286	0.999599824	0.016652973
K04082 molecular chaperone HscB	0.017564883	2.89408635	0.097260398	0.843523494	0.856981566	0.001094393	0.999599824	0.017008104
K01867 tryptophanyl-tRNA synthetase [EC:6.1.1.2]	-0.002740309	-0.186445632	0.003961945	0.054403815	0.490455909	0.001107532	0.999599824	0.017138096
K01690 phosphogluconate dehydratase [EC:4.2.1.12]	0.039979883	3.356305875	0.092136552	0.981094322	0.665106766	0.001128444	0.999599824	0.017312457
K07318 adenine-specific DNA-methyltransferase [EC:2.1.1.72]	0.018492562	-2.987520314	0.090848642	0.873249284	0.839038788	0.001127848	0.999599824	0.017312457
K06283 putative DeoR family transcriptional regulator, stage III sporulation protein D	-0.026832583	-1.266990321	0.043862667	0.370857621	0.54183835	0.001144504	0.999599824	0.017404476
K10002 glutamate/aspartate transport system permease protein	-0.030061848	2.991654415	0.094015144	0.875805299	0.749696256	0.001146225	0.999599824	0.017404476
K11209 GST-like protein	-0.067180673	3.170320942	0.085646891	0.928322926	0.434318606	0.001148986	0.999599824	0.017404476
K03580 ATP-dependent helicase HepA [EC:3.6.1.-]	0.037477984	1.851619323	0.058709818	0.542807058	0.52442632	0.001162863	0.999599824	0.017534342
K06176 tRNA pseudouridine synthase D [EC:5.4.99.12]	0.129387013	3.458583471	0.084981487	1.014264459	0.130442724	0.001167328	0.999599824	0.017534342
K00006 glycerol-3-phosphate dehydrogenase (NAD+) [EC:1.1.1.8]	0.050473487	-3.162235888	0.076890356	0.930413338	0.512770772	0.00120807	0.999599824	0.018070715
K02297 cytochrome o ubiquinol oxidase subunit II [EC:1.10.3.-]	0.02884469	3.502617523	0.091751359	1.032446744	0.753765908	0.001231209	0.999599824	0.018239289
K04018 formate-dependent nitrite reductase complex NrfG subunit	0.016011775	3.284038315	0.091505148	0.968108072	0.861381311	0.001232406	0.999599824	0.018239289
K05539 tRNA-dihydrouridine synthase A [EC:1.-.-.-]	0.004830189	2.137554984	0.067164326	0.630241182	0.94278557	0.001234581	0.999599824	0.018239289
K09118 hypothetical protein	0.09145001	-1.923183919	0.057367159	0.567918684	0.113476115	0.001254638	0.999599824	0.018459637
K03755 AraC family transcriptional regulator, transcriptional activator of adiA	0.03669831	3.361927925	0.091390921	0.994637927	0.688709755	0.001279079	0.999599824	0.018666235
K08160 MFS transporter, DHA1 family, multidrug/chloramphenicol efflux transport protein	0.054205264	3.601771983	0.094442382	1.065460016	0.567049282	0.001277389	0.999599824	0.018666235
K03591 cell division protein FtsN	0.014324119	3.203025852	0.095844104	0.94832142	0.881441543	0.001288784	0.999599824	0.018731721
K03319 divalent anion:Na+ symporter, DASS family	-0.058275565	2.035743921	0.057121175	0.603516644	0.309631565	0.001306339	0.999599824	0.018910317
K09158 hypothetical protein	-0.01320874	2.929210856	0.085476599	0.870171919	0.877444754	0.001334055	0.999599824	0.01923396
K07321 CO dehydrogenase maturation factor	0.101896457	-1.846410339	0.062924922	0.548892898	0.107936707	0.001343683	0.999599824	0.019295294
K01010 thiosulfate sulfurtransferase [EC:2.8.1.1]	0.150588543	2.248902487	0.078967261	0.66954614	0.058856179	0.001364419	0.999599824	0.019515001
K02496 uroporphyrin-III C-methyltransferase [EC:2.1.1.107]	0.057128219	3.432493271	0.094849989	1.026895798	0.548082706	0.001433449	0.999599824	0.019863364
K03214 RNA methyltransferase, TrmH family [EC:2.1.1.-]	0.063587364	3.107319845	0.10100733	0.929349807	0.530168306	0.001429325	0.999599824	0.019863364
K03423	-0.005858351	-0.274198847	0.005622506	0.082050217	0.299480174	0.001436711	0.999599824	0.019863364
K03583 exodeoxyribonuclease V gamma subunit [EC:3.1.11.5]	0.043963542	2.940612124	0.085720164	0.879412568	0.608960158	0.001428046	0.999599824	0.019863364
K05245 L-carnitine/gamma-butyrobetaine antiporter	-0.039953919	3.23316175	0.099561926	0.967867257	0.688897674	0.001442562	0.999599824	0.019863364
K06398 stage IV sporulation protein A	-0.028694451	-1.104188867	0.038388886	0.329856319	0.456207916	0.001412331	0.999599824	0.019863364
K07184 SH3 domain protein	0.038115989	3.230938683	0.095030616	0.96617752	0.689048556	0.001427156	0.999599824	0.019863364
K07238 zinc transporter, ZIP family	-0.011592487	-0.576756418	0.010699493	0.172264997	0.280723004	0.001409794	0.999599824	0.019863364
K08348 formate dehydrogenase-N, alpha subunit [EC:1.2.1.2]	0.008857921	3.285163387	0.095556333	0.983538137	0.92629397	0.001444105	0.999599824	0.019863364
K08351 biotin sulfoxide reductase [EC:1.-.-.-]	0.022185794	3.18260011	0.073762344	0.951193218	0.764094668	0.001419124	0.999599824	0.019863364
K07811 trimethylamine-N-oxide reductase (cytochrome c) 1 [EC:1.7.2.3]	0.025738812	2.559657562	0.086472052	0.76676872	0.766468881	0.001452484	0.999599824	0.019902359
K03502 DNA polymerase V	0.00876071	-0.476533691	0.010727907	0.142855408	0.415719807	0.001463362	0.999599824	0.019958469
K04565 Cu/Zn superoxide dismutase [EC:1.15.1.1]	0.013967235	1.848343213	0.065880802	0.554259167	0.832451973	0.001467698	0.999599824	0.019958469
K01951 GMP synthase (glutamine-hydrolysing) [EC:6.3.5.2]	0.000753284	-0.106046442	0.003200158	0.031824524	0.814297779	0.001479188	0.999599824	0.020038807
K05880 transcriptional activator for dhaKLM operon	0.022156425	3.245640772	0.105144567	0.975630566	0.833451783	0.001504068	0.999599824	0.020299259
K03777 D-lactate dehydrogenase [EC:1.1.1.28]	0.116581239	3.275441468	0.088251261	0.986112771	0.1889487	0.001527628	0.999599824	0.020540023
K00945 cytidylate kinase [EC:2.7.4.14]	0.005362504	-0.150858463	0.00610102	0.045453836	0.38114111	0.001539817	0.999599824	0.020559752
K07024	0.016626805	0.210775047	0.004721242	0.063509786	0.00060237	0.00154055	0.660535186	0.020559752
K08194 MFS transporter, ACS family, D-galactonate transporter	-0.048482588	3.20496474	0.092068878	0.966171598	0.59942639	0.001548015	0.999599824	0.020582872
K00906 isocitrate dehydrogenase kinase/phosphatase [EC:2.7.11.5 3.1.3.-]	-0.002551407	3.25088328	0.088108022	0.982897599	0.976945244	0.001594133	0.999599824	0.020963143
K01002 phosphoglycerol transferase [EC:2.7.8.20]	0.03019296	1.875429763	0.072405734	0.566697604	0.67740762	0.001584776	0.999599824	0.020963143
K11747 glutathione-regulated potassium-efflux system protein KefB	0.055195586	3.263167248	0.104858039	0.986428201	0.59956939	0.00159118	0.999599824	0.020963143
K01293 Gly-Xaa carboxypeptidase [EC:3.4.17.4]	0.000381011	-2.694530893	0.080112493	0.815346418	0.996213021	0.001607062	0.999599824	0.021056034
K03763 DNA polymerase III subunit alpha, Gram-positive type [EC:2.7.7.7]	0.003359188	-0.635520697	0.01265424	0.192599874	0.791099888	0.001631808	0.999599824	0.021302509
K03117 sec-independent protein translocase protein TatB	0.025633177	2.03834315	0.074747868	0.617986007	0.73223761	0.001638352	0.999599824	0.021310446
K02006 cobalt/nickel transport system ATP-binding protein	-0.000437736	-0.593133067	0.01404663	0.18034531	0.975190029	0.001685782	0.999599824	0.021419389
K02601 transcriptional antiterminator NusG	-0.01170692	-0.143288156	0.005358365	0.043553961	0.030799696	0.001680597	0.999599824	0.021419389
K06899	-0.025021266	3.335666173	0.093249616	1.014390255	0.788898141	0.00168846	0.999599824	0.021419389
K06918	-0.046256247	3.435986887	0.086275629	1.043671584	0.592826622	0.001668961	0.999599824	0.021419389
K06969 putative SAM-dependent methyltransferase	0.002003915	-0.20303965	0.006099169	0.061672551	0.743050424	0.001668912	0.999599824	0.021419389
K08300 ribonuclease E [EC:3.1.4.-]	-0.00865255	1.524147226	0.053666034	0.462996388	0.872177139	0.001670419	0.999599824	0.021419389
K08325 NADP-dependent alcohol dehydrogenase [EC:1.1.-.-]	0.042731929	2.011044801	0.064896181	0.61156845	0.511469387	0.001688492	0.999599824	0.021419389
K01885 glutamyl-tRNA synthetase [EC:6.1.1.17]	-0.001171626	-0.168947938	0.00331673	0.05144147	0.724507777	0.001709231	0.999599824	0.021548455
K08600 sortase B	-0.002725632	-1.231078588	0.034714679	0.374904234	0.937545791	0.001712108	0.999599824	0.021548455
K11736 proline-specific permease ProY	0.006750846	3.426737427	0.100286996	1.043837113	0.946440022	0.001716674	0.999599824	0.021548455
K10975 allantoin permease	0.065281732	3.271705197	0.095134775	0.997998098	0.493876829	0.001740321	0.999599824	0.021769175
K11720 lipopolysaccharide export system permease protein	-0.047705532	2.51293432	0.086322491	0.766981943	0.581510728	0.001750134	0.999599824	0.0218159
K02931 large subunit ribosomal protein L5	-0.003198943	-0.18780714	0.005218881	0.057465781	0.541037258	0.001793863	0.999599824	0.022283625
K09476 outer membrane pore protein F	0.007048254	3.175082125	0.102732517	0.973357252	0.945413207	0.001827266	0.999599824	0.022620297
K02961 small subunit ribosomal protein S17	-0.000254376	-0.156141192	0.003630938	0.048072273	0.944261216	0.00190496	0.999599824	0.023435049
K03282 large conductance mechanosensitive channel, MscL family	-0.002509338	-0.194216509	0.006178305	0.0597986	0.685335862	0.001906138	0.999599824	0.023435049
K02887 large subunit ribosomal protein L20	-0.003129773	-0.23041903	0.00558116	0.071055448	0.575971209	0.00193499	0.999599824	0.023496081
K03603 GntR family transcriptional regulator, negative regulator for fad regulon and positive regulator of fabA	0.087084313	3.135716331	0.091486988	0.966674641	0.343026386	0.001929163	0.999599824	0.023496081
K06223 DNA adenine methylase [EC:2.1.1.72]	0.005676246	-0.455464098	0.010340709	0.14034591	0.584053856	0.001920675	0.999599824	0.023496081
K09894 hypothetical protein	0.022157931	3.021458815	0.097871909	0.931856188	0.821268275	0.001937281	0.999599824	0.023496081
K01881 prolyl-tRNA synthetase [EC:6.1.1.15]	0.001026459	-0.188675923	0.003719127	0.058263423	0.783015479	0.001960996	0.999599824	0.023624079
K03611 disulfide bond formation protein DsbB	0.043641148	2.707795392	0.085867038	0.836120862	0.612194655	0.001959851	0.999599824	0.023624079
K04562 flagellar biosynthesis protein FlhG	0.158816129	-2.431532579	0.076067346	0.751777479	0.038876229	0.001984179	0.999599824	0.023791054
K06968	0.020776729	2.816130448	0.092845575	0.870865917	0.823301874	0.00198811	0.999599824	0.023791054
K01810 glucose-6-phosphate isomerase [EC:5.3.1.9]	0.002282587	-0.156501043	0.00335953	0.048459847	0.498138038	0.002013189	0.999599824	0.023931617
K01842	-0.030734998	-1.814265852	0.058175109	0.561673912	0.598230083	0.002009564	0.999599824	0.023931617
K01904 4-coumarate--CoA ligase [EC:6.2.1.12]	-0.010614361	-2.817565727	0.068374214	0.874109655	0.876887185	0.002050292	0.999599824	0.024176199
K04070 putative pyruvate formate lyase activating enzyme [EC:1.97.1.4]	0.001920812	-1.06863674	0.036919283	0.331591356	0.958591312	0.002053967	0.999599824	0.024176199
K09921 hypothetical protein	0.073077893	3.1546409	0.092591788	0.978592399	0.431485748	0.002048486	0.999599824	0.024176199
K06192 paraquat-inducible protein B	-0.142478876	2.704117382	0.084432958	0.839469608	0.094045528	0.002063326	0.999599824	0.024206993
K09163 hypothetical protein	0.001462659	-1.403321935	0.053110437	0.435923489	0.978073712	0.002075787	0.999599824	0.024273863
K03695 ATP-dependent Clp protease ATP-binding subunit ClpB	-0.000791736	-0.135902564	0.003467585	0.042292364	0.819772747	0.002111732	0.999599824	0.024614015
K09749 hypothetical protein	0.150015182	-2.233288389	0.081556308	0.69581633	0.068266917	0.002135729	0.999599824	0.024813167
K01886 glutaminyl-tRNA synthetase [EC:6.1.1.18]	-0.005306614	-0.191394145	0.004492478	0.059699074	0.239793528	0.00215871	0.999599824	0.024999257
K00517	0.091202607	2.964636723	0.097107675	0.925791275	0.349473621	0.00218254	0.999599824	0.025140123
K03837 serine transporter	0.014429053	3.096560006	0.0894573	0.967097363	0.872125366	0.00218488	0.999599824	0.025140123
K07091 lipopolysaccharide export system permease protein	-0.016874102	2.46849404	0.08129677	0.771857253	0.835914419	0.002209506	0.999599824	0.025342261
K05782 benzoate membrane transport protein	0.070655546	3.100404764	0.089926103	0.97041462	0.433550252	0.002230473	0.999599824	0.025489878
K06379 stage II sporulation protein AB (anti-sigma F factor) [EC:2.7.11.1]	0.003527189	-1.051860851	0.034060843	0.329323677	0.917690716	0.002236577	0.999599824	0.025489878
K03046 DNA-directed RNA polymerase subunit beta' [EC:2.7.7.6]	-0.00187156	-0.130746451	0.002592611	0.040982453	0.4717369	0.002261157	0.999599824	0.025653985
K09779 hypothetical protein	-0.025219854	-1.353427622	0.052630816	0.424313489	0.632658455	0.002265268	0.999599824	0.025653985
K02906 large subunit ribosomal protein L3	-0.001055421	-0.151961036	0.004318275	0.047688547	0.807321983	0.002286477	0.999599824	0.025751784
K09803 hypothetical protein	0.001214064	-2.646697443	0.082679802	0.830657433	0.988308136	0.00228825	0.999599824	0.025751784
K11784 de-hypoxanthine futalosine synthase [EC:1.21.-.-]	-0.027438262	-3.544308432	0.064331714	1.113178092	0.670480195	0.002303924	0.999599824	0.02584715
K01892 histidyl-tRNA synthetase [EC:6.1.1.21]	0.002211159	-0.172353704	0.003845638	0.054181827	0.566356145	0.002323919	0.999599824	0.02599025
K02404 flagellar biosynthesis protein FlhF	0.251492115	-2.810804182	0.084479526	0.88400976	0.003506751	0.002333644	0.786827326	0.026017954
K07643 two-component system, OmpR family, sensor histidine kinase BasS [EC:2.7.13.3]	0.055486533	3.056225428	0.097556556	0.961825816	0.570554209	0.002348011	0.999599824	0.026097087
K00172 pyruvate ferredoxin oxidoreductase, gamma subunit [EC:1.2.7.1]	0.048055803	-1.743937616	0.061040889	0.549694241	0.432636852	0.002382598	0.999599824	0.026399779
K06979	0.006079828	-1.959914147	0.088455447	0.618003774	0.945313584	0.002391005	0.999599824	0.026411407
K00427 L-lactate permease	0.059482686	3.277199234	0.103136939	1.037485755	0.565172462	0.002481031	0.999599824	0.026533234
K01808 ribose 5-phosphate isomerase B [EC:5.3.1.6]	-0.007710473	-0.194237371	0.005800752	0.061496513	0.186235819	0.002483066	0.999599824	0.026533234
K01825 dodecenoyl-CoA delta-isomerase [EC:5.3.3.8]	0.073635142	2.437337326	0.073930236	0.769585974	0.321201421	0.002421348	0.999599824	0.026533234
K01923 phosphoribosylaminoimidazole-succinocarboxamide synthase [EC:6.3.2.6]	0.004491882	-0.144581574	0.004221112	0.045717056	0.289346902	0.00245392	0.999599824	0.026533234
K02867 large subunit ribosomal protein L11	0.000582369	-0.190146923	0.006129457	0.060186456	0.924460295	0.002477333	0.999599824	0.026533234
K02982 small subunit ribosomal protein S3	-0.001949299	-0.164928653	0.003836154	0.052092185	0.612266098	0.002428364	0.999599824	0.026533234
K03529 chromosome segregation protein	0.004970009	-0.63061666	0.014723038	0.199608121	0.736265037	0.002477507	0.999599824	0.026533234
K04760 transcription elongation factor GreB	-0.090195393	2.521502406	0.087831536	0.798479136	0.306476447	0.002487655	0.999599824	0.026533234
K06165 PhnH protein	0.069123594	2.702593004	0.095884731	0.854997313	0.472337125	0.00246543	0.999599824	0.026533234
K07021	0.003184956	-0.5973874	0.014153264	0.188908449	0.822326785	0.002455496	0.999599824	0.026533234
K07067	0.036451938	-2.699928409	0.087983084	0.855094667	0.679371487	0.002490724	0.999599824	0.026533234
K09781 hypothetical protein	-0.022782962	3.126964695	0.084503744	0.990072114	0.787912927	0.002484453	0.999599824	0.026533234
K03482 GntR family transcriptional regulator, glv operon transcriptional regulator	0.130139097	2.922048831	0.086791634	0.925972325	0.136321122	0.002503968	0.999599824	0.026595397
K02838 ribosome recycling factor	0.002364931	-0.149537763	0.004414541	0.047443328	0.593123725	0.002531522	0.999599824	0.026651506
K03855 ferredoxin like protein	0.012348465	3.01800419	0.086057627	0.957443765	0.886137508	0.002529861	0.999599824	0.026651506
K10011 UDP-GlcUA decarboxylase/UDP-L-Ara4N formyltransferase [EC:1.1.1.- 2.1.2.-]	0.067286111	2.994043581	0.091306208	0.949498309	0.462569401	0.002521399	0.999599824	0.026651506
K11106 L-tartrate/succinate antiporter	-0.040383702	3.190949889	0.095616219	1.013165199	0.673505473	0.00254968	0.999599824	0.026764183
K00151 5-carboxymethyl-2-hydroxymuconic-semialdehyde dehydrogenase [EC:1.2.1.60]	0.072427662	2.590959227	0.072539597	0.823450374	0.320018061	0.002572341	0.999599824	0.026921204
K03554 recombination associated protein RdgC	-0.026871754	2.896578858	0.096504823	0.920927951	0.781134624	0.002581278	0.999599824	0.026921204
K03557 Fis family transcriptional regulator, factor for inversion stimulation protein	0.011932948	2.938566864	0.084888729	0.934507416	0.888438296	0.002587135	0.999599824	0.026921204
K05351 D-xylulose reductase [EC:1.1.1.9]	0.025815668	-2.471402566	0.067615339	0.786723406	0.703267082	0.002610891	0.999599824	0.027089883
K00600 glycine hydroxymethyltransferase [EC:2.1.2.1]	0.000253669	-0.178055534	0.004369426	0.056851705	0.953798667	0.002684107	0.999599824	0.027643313
K03528 cell division protein ZipA	0.068032867	3.085062835	0.095627778	0.984935978	0.478162306	0.002681618	0.999599824	0.027643313
K03978 GTP-binding protein	-0.0070536	-0.141183988	0.004620403	0.045084829	0.129422916	0.00268733	0.999599824	0.027643313
K01669 deoxyribodipyrimidine photo-lyase [EC:4.1.99.3]	0.056857637	3.052796983	0.095734875	0.97745978	0.553664849	0.002753436	0.999599824	0.02816192
K10004 glutamate/aspartate transport system ATP-binding protein [EC:3.6.3.-]	0.047300248	1.50062325	0.057102577	0.480476911	0.409083383	0.002753429	0.999599824	0.02816192
K01766 cysteine sulfinate desulfinase [EC:4.4.1.-]	0.000147762	2.222869937	0.079390884	0.714733151	0.998517996	0.002860763	0.999599824	0.029176532
K01265 methionyl aminopeptidase [EC:3.4.11.18]	-0.000588587	-0.122606611	0.003977272	0.039456878	0.882594833	0.002883428	0.999599824	0.029241542
K10763 DnaA-homolog protein	0.087972196	3.041270067	0.090937124	0.978563951	0.335244502	0.002878954	0.999599824	0.029241542
K06187 recombination protein RecR	0.000350085	-0.174298285	0.00487921	0.056135925	0.942917107	0.002903825	0.999599824	0.029365441
K06284 transcriptional pleiotropic regulator of transition state genes	0.004233891	-1.610206063	0.059196118	0.518873445	0.943097595	0.002917868	0.999599824	0.029424568
K02024 maltoporin	0.039880396	3.179641213	0.106333001	1.024973446	0.708267776	0.002927243	0.999599824	0.029436419
K11201 PTS system, fructose-specific IIA-like component [EC:2.7.1.69]	0.017080922	2.383216196	0.087513252	0.768611001	0.84557332	0.002939942	0.999599824	0.029481545
K02926 large subunit ribosomal protein L4	0.004103626	-0.135694155	0.004087013	0.043799179	0.317318628	0.002962062	0.999599824	0.029538344
K03567 glycine cleavage system transcriptional repressor	0.175574492	2.803472187	0.097666648	0.904631123	0.074679165	0.002954123	0.999599824	0.029538344
K00335 NADH dehydrogenase I subunit F [EC:1.6.5.3]	-0.001508296	-0.456315292	0.01010028	0.147443016	0.88153618	0.002990045	0.999599824	0.029688565
K01639 N-acetylneuraminate lyase [EC:4.1.3.3]	-0.007829032	0.369430833	0.008032005	0.119385299	0.3316076	0.002993666	0.999599824	0.029688565
K01972 DNA ligase (NAD+) [EC:6.5.1.2]	0.004522902	-0.174568433	0.004440674	0.056484463	0.310431529	0.003027588	0.999599824	0.029942263
K03168 DNA topoisomerase I [EC:5.99.1.2]	3.41E-05	-0.124602313	0.003549464	0.040392592	0.992349493	0.003078682	0.999599824	0.030363925
K01525 bis(5'-nucleosyl)-tetraphosphatase (symmetrical) [EC:3.6.1.41]	-0.059902444	2.453622138	0.076004101	0.796192857	0.432126736	0.003106331	0.999599824	0.030552684
K01957 glutamyl-tRNA (Gln) amidotransferase [EC:6.3.5.-]	0.04374999	-1.744517296	0.057475617	0.566736269	0.447999188	0.003138053	0.999599824	0.030575256
K02569 cytochrome c-type protein NapC	0.023047829	2.302590716	0.0898255	0.748387699	0.797928234	0.00315121	0.999599824	0.030575256
K03597 sigma-E factor negative regulatory protein RseA	0.056168813	3.245616953	0.087387563	1.054481242	0.521579292	0.003140361	0.999599824	0.030575256
K06334 spore coat protein JC	0.009509897	-1.08878859	0.043334917	0.353804825	0.826662396	0.003145424	0.999599824	0.030575256
K11177 xanthine dehydrogenase YagR molybdenum-binding subunit [EC:1.17.1.4]	0.091128008	2.785822346	0.085827887	0.904782245	0.290428149	0.003130657	0.999599824	0.030575256
K03838 threonine transporter	0.090701192	3.17586063	0.103734186	1.033857807	0.383625382	0.00319598	0.999599824	0.030926058
K09693 teichoic acid transport system ATP-binding protein [EC:3.6.3.40]	0.107910167	-1.972301257	0.06668804	0.642255428	0.10819535	0.003204817	0.999599824	0.030928204
K07637 two-component system, OmpR family, sensor histidine kinase PhoQ [EC:2.7.13.3]	0.117851793	1.768619501	0.068694221	0.577693207	0.088753206	0.003292739	0.999599824	0.031691505
K04044 molecular chaperone HscA	-0.036291031	2.114107132	0.074290678	0.691041319	0.626065198	0.003313821	0.999599824	0.031800617
K04333 LuxR family transcriptional regulator, csgAB operon transcriptional regulatory protein	-0.02930076	2.970708683	0.087444239	0.971304609	0.738135995	0.003321791	0.999599824	0.031800617
K01159 crossover junction endodeoxyribonuclease RuvC [EC:3.1.22.4]	0.003528814	-0.259961757	0.00684981	0.085045193	0.607359123	0.003338336	0.999599824	0.031874004
K07480 insertion element IS1 protein InsB	0.030465838	3.031235227	0.090671944	0.991988069	0.737442818	0.003348264	0.999599824	0.031884001
K02301 protoheme IX farnesyltransferase [EC:2.5.1.-]	0.132351126	3.080468055	0.09592682	1.00889991	0.170179184	0.00337171	0.999599824	0.032022329
K03306 inorganic phosphate transporter, PiT family	0.009552505	0.379511769	0.009931447	0.124361968	0.338014917	0.003387502	0.999599824	0.032064912
K07014	0.007249302	1.461515727	0.053073357	0.479028613	0.891578015	0.003394058	0.999599824	0.032064912
K03617 electron transport complex protein RnfA	0.000427562	-0.258869832	0.007351973	0.084913934	0.953718651	0.003417421	0.999599824	0.032121479
K07736 CarD family transcriptional regulator	0.109884282	-1.603628908	0.06145723	0.526028076	0.076241412	0.00341794	0.999599824	0.032121479
K00030 isocitrate dehydrogenase (NAD+) [EC:1.1.1.41]	-0.012999515	-1.177797249	0.048893426	0.386466576	0.790781004	0.00342736	0.999599824	0.032125908
K06942	0.000947164	-0.168354877	0.004020627	0.05532656	0.814153408	0.003473715	0.999599824	0.03247562
K03185 2-octaprenyl-6-methoxyphenol hydroxylase [EC:1.14.13.-]	-0.010567722	3.154392864	0.095292445	1.037148653	0.911878144	0.003488935	0.999599824	0.032533188
K01637 isocitrate lyase [EC:4.1.3.1]	0.131523485	3.097587455	0.103913986	1.020000084	0.208014261	0.003534895	0.999599824	0.032791403
K07576 metallo-beta-lactamase family protein	-0.007161788	-0.871831291	0.031902159	0.28705803	0.822746787	0.003532102	0.999599824	0.032791403
K02874 large subunit ribosomal protein L14	-0.006590447	-0.180129881	0.00611518	0.059350235	0.283268176	0.003553381	0.999599824	0.032793411
K03798 cell division protease FtsH [EC:3.4.24.-]	-0.001584324	-0.211665719	0.004807868	0.069729359	0.74231766	0.003548288	0.999599824	0.032793411
K01153 type I restriction enzyme, R subunit [EC:3.1.21.3]	-0.003964412	-0.259395034	0.006862992	0.08555603	0.564555954	0.003585719	0.999599824	0.032971774
K06957	0.032866419	3.2229482	0.099534748	1.06320471	0.741810242	0.003591076	0.999599824	0.032971774
K01046 triacylglycerol lipase [EC:3.1.1.3]	-0.003165472	-1.442868725	0.059690051	0.47656342	0.957792586	0.003629347	0.999599824	0.033238152
K01552	0.007942457	-0.159538561	0.005053218	0.052771237	0.118574564	0.003675809	0.999599824	0.033484346
K01908 propionyl-CoA synthetase [EC:6.2.1.17]	0.021943047	2.990900658	0.080341493	0.989573852	0.785217314	0.003684211	0.999599824	0.033484346
K06390 stage III sporulation protein AA	-0.094943251	-1.19989427	0.051629663	0.396837327	0.068337696	0.003671266	0.999599824	0.033484346
K03043 DNA-directed RNA polymerase subunit beta [EC:2.7.7.6]	-0.001567905	-0.140809199	0.002703219	0.046674893	0.562966058	0.003743743	0.999599824	0.033859091
K07285 outer membrane lipoprotein	0.092989529	2.918781747	0.099306752	0.967523449	0.350908972	0.003744306	0.999599824	0.033859091
K03646 colicin import membrane protein	0.009797291	2.517933261	0.085865726	0.835188555	0.909344449	0.003765204	0.999599824	0.033877396
K06160 putative ATP-binding cassette transporter	0.087248561	-2.285061895	0.075681405	0.757896551	0.25121152	0.003763086	0.999599824	0.033877396
K01950 NAD+ synthase (glutamine-hydrolysing) [EC:6.3.5.1]	-0.001666149	-0.179562901	0.006237623	0.059641772	0.789829621	0.003809751	0.999599824	0.034072541
K02173 hypothetical protein	0.111583036	2.127011487	0.091998947	0.706461169	0.227502658	0.003808584	0.999599824	0.034072541
K09770 hypothetical protein	0.189832512	-2.922361167	0.080334022	0.970827863	0.01969367	0.003815365	0.999599824	0.034072541
K09999 arginine transport system permease protein	0.044161209	2.777675705	0.08706443	0.923418778	0.612905541	0.003838738	0.999599824	0.0341962
K03390 heterodisulfide reductase subunit C [EC:1.8.98.1]	0.021138714	-2.479349955	0.063124857	0.824579883	0.738292437	0.003852243	0.999599824	0.034231563
K09013 Fe-S cluster assembly ATP-binding protein	-0.003460039	-0.173933377	0.004256007	0.057983632	0.417801678	0.00393108	0.999599824	0.034845868
K03979 GTP-binding protein	-0.00054055	-0.134216644	0.003837455	0.044778014	0.888209665	0.003957138	0.999599824	0.034943109
K09970 general L-amino acid transport system permease protein	0.002099662	2.489742146	0.094140686	0.830747603	0.982242041	0.003961517	0.999599824	0.034943109
K01591 orotidine-5'-phosphate decarboxylase [EC:4.1.1.23]	0.001308668	-0.11317921	0.004634165	0.037783765	0.778114749	0.003978973	0.999599824	0.035011058
K03481 RpiR family transcriptional regulator, glv operon transcriptional regulator	0.080386232	2.138543726	0.082630705	0.714412707	0.332543455	0.004001874	0.999599824	0.035044526
K03813 molybdenum transport protein [EC:2.4.2.-]	0.010302648	2.28649366	0.086395552	0.764082861	0.905272043	0.004012828	0.999599824	0.035044526
K04046 hypothetical chaperone protein	-0.037937204	3.040248768	0.093906275	1.015692666	0.68692155	0.004003613	0.999599824	0.035044526
K07636 two-component system, OmpR family, phosphate regulon sensor histidine kinase PhoR [EC:2.7.13.3]	-0.004501438	-0.267127323	0.0062847	0.089308192	0.475192541	0.004028785	0.999599824	0.035044526
K09998 arginine transport system permease protein	0.034119743	2.846533438	0.095852588	0.951754068	0.722479878	0.004031585	0.999599824	0.035044526
K04487 cysteine desulfurase [EC:2.8.1.7]	0.001686253	-0.57219299	0.013224985	0.191515713	0.898748881	0.004067517	0.999599824	0.035255276
K07260 D-alanyl-D-alanine carboxypeptidase [EC:3.4.16.4]	0.039598593	-1.204494831	0.044667916	0.40324292	0.377072317	0.004075471	0.999599824	0.035255276
K06387 stage II sporulation protein R	0.01041035	-1.239480508	0.041214767	0.41509011	0.801008339	0.004086705	0.999599824	0.035267478
K09160 hypothetical protein	0.038420011	2.745952896	0.089969709	0.920799289	0.670102047	0.004132354	0.999599824	0.035575899
K03532 trimethylamine-N-oxide reductase (cytochrome c) 1, cytochrome c-type subunit TorC	-0.034230508	2.981606355	0.09773776	1.000622088	0.726766565	0.004160457	0.999599824	0.035687446
K07290 hypothetical protein	0.068173371	3.089287359	0.103045781	1.036899156	0.509475766	0.004165192	0.999599824	0.035687446
K02116 ATP synthase protein I	0.088296949	2.790085585	0.087025091	0.937179949	0.31228114	0.004191794	0.999599824	0.035827976
K02434 aspartyl-tRNA(Asn)/glutamyl-tRNA (Gln) amidotransferase subunit B [EC:6.3.5.6 6.3.5.7]	0.005065449	-0.566323846	0.014385735	0.190296972	0.725353755	0.004204978	0.999599824	0.035827976
K02863 large subunit ribosomal protein L1	-0.003155544	-0.13962279	0.003321213	0.046938088	0.343915513	0.004221514	0.999599824	0.035827976
K06012 spore protease [EC:3.4.24.78]	-0.003298619	-0.809281157	0.029870812	0.272015343	0.912248745	0.00421536	0.999599824	0.035827976
K00322 NAD(P) transhydrogenase [EC:1.6.1.1]	0.048271327	2.140534336	0.084773629	0.720779709	0.570113354	0.004280142	0.999599824	0.036119127
K00789 S-adenosylmethionine synthetase [EC:2.5.1.6]	0.001541512	-0.162304145	0.004126814	0.054687759	0.709392937	0.004303415	0.999599824	0.036119127
K00804 geranylgeranyl pyrophosphate synthetase [EC:2.5.1.29]	0.012414544	-1.390838767	0.054174931	0.46876678	0.819127788	0.004313375	0.999599824	0.036119127
K00885 N-acylmannosamine kinase [EC:2.7.1.60]	0.091605204	1.396304536	0.047435878	0.470645458	0.05576684	0.004316185	0.999599824	0.036119127
K03835 tryptophan-specific transport protein	0.020049252	2.740767801	0.080754183	0.922909658	0.804335607	0.004280688	0.999599824	0.036119127
K11787 phosphoribosylamine--glycine ligase / phosphoribosylglycinamide formyltransferase / phosphoribosylformylglycinamidine cyclo-ligase [EC:2.1.2.2 6.3.3.1 6.3.4.13]	-0.022265234	-1.964698097	0.074520429	0.661771972	0.765611905	0.00429111	0.999599824	0.036119127
K00191 CO-methylating acetyl-CoA synthase [EC:2.3.1.169]	0.031510893	-1.292027497	0.045613464	0.436350013	0.490977572	0.004387554	0.999599824	0.036545984
K11174 carbon-monoxide dehydrogenase (ferredoxin) [EC:1.2.7.4]	0.031510893	-1.292027497	0.045613464	0.436350013	0.490977572	0.004387554	0.999599824	0.036545984
K03841 fructose-1,6-bisphosphatase I [EC:3.1.3.11]	0.027090593	1.80015124	0.062105019	0.608475792	0.663451816	0.004419027	0.999599824	0.036722931
K03600 stringent starvation protein B	0.029282224	2.867327103	0.085924018	0.970390442	0.733841516	0.004464721	0.999599824	0.037016969
K02198 cytochrome c-type biogenesis protein CcmF	0.016968993	0.50358424	0.013885894	0.170532136	0.224032657	0.004487483	0.999599824	0.037119961
K06217 phosphate starvation-inducible protein PhoH and related proteins	0.003758089	-0.077179909	0.00327042	0.02616402	0.252738117	0.004527772	0.999599824	0.037367126
K08602 oligoendopeptidase F [EC:3.4.24.-]	-0.010870375	-1.043170804	0.035472814	0.353949047	0.759785928	0.00456128	0.999599824	0.037557328
K02954 small subunit ribosomal protein S14	0.005141462	-0.189802551	0.00583324	0.064464009	0.379816406	0.004598925	0.999599824	0.037780646
K00932 propionate kinase [EC:2.7.2.15]	0.057693537	2.678354463	0.091951241	0.910169673	0.531536392	0.004619964	0.999599824	0.037866826
K02773 PTS system, galactitol-specific IIA component [EC:2.7.1.69]	0.064373149	1.950000094	0.07239438	0.663030921	0.375630859	0.004641593	0.999599824	0.037957448
K07676 two-component system, NarL family, sensor histidine kinase RcsD [EC:2.7.13.3]	0.030377796	3.198625725	0.100914762	1.088343515	0.763904232	0.004668511	0.999599824	0.038090803
K07657 two-component system, OmpR family, phosphate regulon response regulator PhoB	0.004374718	-0.219712628	0.006208282	0.07486621	0.482354966	0.004724647	0.999599824	0.038461411
K02386 flagella basal body P-ring formation protein FlgA	0.03536481	2.940675159	0.082646479	1.002812681	0.669468851	0.004755428	0.999599824	0.0386244
K01716 3-hydroxydecanoyl-[acyl-carrier-protein] dehydratase [EC:4.2.1.60]	0.023281335	2.833254135	0.089461272	0.967102445	0.795114368	0.004792928	0.999599824	0.038841112
K09903 uridylate kinase [EC:2.7.4.22]	-0.009405163	-0.210960982	0.004970031	0.072063072	0.06079156	0.004822401	0.999599824	0.038991933
K07694 two-component system, NarL family, vancomycin resistance associated response regulator VraR	0.059517433	-2.181898805	0.076932572	0.746033891	0.440633291	0.004860247	0.999599824	0.03920963
K03184 2-octaprenyl-3-methyl-6-methoxy-1,4-benzoquinol hydroxylase [EC:1.14.13.-]	0.069222679	2.7509641	0.101746686	0.941491839	0.497565708	0.004897811	0.999599824	0.039289667
K03635 molybdenum cofactor biosynthesis protein E	0.11030759	1.945853811	0.070142273	0.665772754	0.118374184	0.004887115	0.999599824	0.039289667
K07109	0.111510939	2.98716642	0.097947227	1.022462012	0.257132782	0.004903	0.999599824	0.039289667
K07346 fimbrial chaperone protein	0.09039834	3.184785133	0.097721159	1.092066336	0.356743908	0.004975687	0.999599824	0.039783335
K11535 nucleoside transport protein	0.098353902	3.29652656	0.087911235	1.132357709	0.265411411	0.005047066	0.999599824	0.040264373
K03304 tellurite resistance/dicarboxylate transporter, TDT family	-0.021124817	2.768081034	0.096539155	0.952460633	0.827151979	0.005117638	0.999599824	0.040736849
K08970 nickel/cobalt exporter	-0.076839175	2.615757511	0.09367744	0.900778067	0.413658807	0.005151438	0.999599824	0.040915185
K08324 aldehyde dehydrogenase family protein [EC:1.2.1.-]	0.017770916	2.811063369	0.09496644	0.968374875	0.851868295	0.005166139	0.999599824	0.04094137
K09857 hypothetical protein	0.061817468	2.639752579	0.088762143	0.90978398	0.487467609	0.005185675	0.999599824	0.041005668
K06159 putative ATP-binding cassette transporter	0.13385237	2.776713493	0.092731688	0.957458554	0.151439433	0.005206402	0.999599824	0.041079085
K07775 two-component system, OmpR family, response regulator ResD	-0.003904385	-0.460534519	0.013325593	0.159281613	0.770016656	0.005335278	0.999599824	0.04200361
K00197 carbon-monoxide dehydrogenase gamma subunit [EC:1.2.99.2]	0.053572102	-1.441201677	0.066362972	0.498674442	0.421075616	0.005354005	0.999599824	0.042015752
K00883 2-dehydro-3-deoxygalactonokinase [EC:2.7.1.58]	-0.029928526	2.591587534	0.087393225	0.896956946	0.732590607	0.005365269	0.999599824	0.042015752
K01783 ribulose-phosphate 3-epimerase [EC:5.1.3.1]	-0.001414565	-0.115809562	0.003936172	0.040088249	0.719930255	0.00537193	0.999599824	0.042015752
K00194 carbon-monoxide dehydrogenase delta subunit [EC:1.2.99.2]	0.131514316	-1.689952212	0.059923626	0.585284392	0.030063142	0.005393852	0.999599824	0.042095495
K05802 potassium efflux system protein KefA	0.022179973	2.205782673	0.077380523	0.764292627	0.774874005	0.005414299	0.999599824	0.042163417
K01524 guanosine-5'-triphosphate,3'-diphosphate pyrophosphatase [EC:3.6.1.40]	0.024899959	2.270743341	0.085208803	0.788614385	0.770608576	0.005515188	0.999599824	0.042856116
K00127 formate dehydrogenase, gamma subunit [EC:1.2.1.2]	-0.008513498	2.5508021	0.089460443	0.887080036	0.924338682	0.005575371	0.999599824	0.042951891
K01756 adenylosuccinate lyase [EC:4.3.2.2]	-0.00276237	-0.130881421	0.003772959	0.045494965	0.465470161	0.005554819	0.999599824	0.042951891
K01834 phosphoglycerate mutase [EC:5.4.2.1]	-0.000267359	-0.12459023	0.003058202	0.043326221	0.930476991	0.005573401	0.999599824	0.042951891
K06147 ATP-binding cassette, subfamily B, bacterial	0.002792897	-0.263596206	0.005830378	0.091628057	0.632771407	0.005555226	0.999599824	0.042951891
K07640 two-component system, OmpR family, sensor histidine kinase CpxA [EC:2.7.13.3]	9.47E-05	1.956261957	0.072334425	0.680895162	0.998957602	0.00561313	0.999599824	0.043149127
K11534 DeoR family transcriptional regulator, deoxyribose operon repressor	0.159867344	2.45042341	0.093022176	0.853118793	0.088204311	0.005625012	0.999599824	0.043149127
K02779 PTS system, glucose-specific IIC component	0.034214903	1.054968202	0.040459914	0.367530292	0.399390421	0.005654549	0.999599824	0.043283225
K05805 CreA protein	-0.001666475	2.502274028	0.081044612	0.872788125	0.983628021	0.005708707	0.999599824	0.043525627
K08345 nitrate reductase 2, alpha subunit [EC:1.7.99.4]	0.04035533	3.12931199	0.09776649	1.091585486	0.680491841	0.005712359	0.999599824	0.043525627
K10556 AI-2 transport system permease protein	0.050473416	2.081658672	0.093660337	0.726300233	0.590930932	0.005722589	0.999599824	0.043525627
K01659 2-methylcitrate synthase [EC:2.3.3.5]	0.024302377	-0.814434313	0.026996307	0.28436229	0.369767015	0.005755047	0.999599824	0.043679957
K00108 choline dehydrogenase [EC:1.1.99.1]	0.080212967	2.917053519	0.098816694	1.019170793	0.41851183	0.00578526	0.999599824	0.04381663
K00137 aminobutyraldehyde dehydrogenase [EC:1.2.1.19]	0.100455145	2.877312009	0.093985427	1.00599443	0.287236058	0.005817658	0.999599824	0.043864446
K00917 tagatose 6-phosphate kinase [EC:2.7.1.144]	0.038738387	1.114998412	0.047304766	0.389926205	0.41442109	0.005828229	0.999599824	0.043864446
K02778 PTS system, glucose-specific IIB component [EC:2.7.1.69]	0.034528358	1.051741	0.040233064	0.36770033	0.392446597	0.005815176	0.999599824	0.043864446
K01584 arginine decarboxylase [EC:4.1.1.19]	-0.055110714	2.632672955	0.066825377	0.921715981	0.411139884	0.005880695	0.999599824	0.044166725
K03716 spore photoproduct lyase [EC:4.1.99.-]	0.029946319	-1.542211918	0.063917416	0.540686314	0.640245025	0.005945303	0.999599824	0.044558745
K03040 DNA-directed RNA polymerase subunit alpha [EC:2.7.7.6]	-0.000477318	-0.177077603	0.004165546	0.062109939	0.908959266	0.005966507	0.999599824	0.044624502
K03495 glucose inhibited division protein A	-0.005074346	-0.138069353	0.003790283	0.048453908	0.183112278	0.005991888	0.999599824	0.044721159
K02008 cobalt/nickel transport system permease protein	0.001152674	-0.512253859	0.014224704	0.179893305	0.935547231	0.006024353	0.999599824	0.044870184
K01916 NAD+ synthase [EC:6.3.1.5]	-0.012445642	-0.77990531	0.035943705	0.274117941	0.729743634	0.006064367	0.999599824	0.045053887
K02550 glycolate permease	0.031983742	2.971317203	0.101959993	1.044560155	0.754288511	0.006074117	0.999599824	0.045053887
K07478 putative ATPase	0.003163747	-0.190895643	0.00478903	0.067205892	0.510088938	0.006143266	0.999599824	0.045472837
K02519 translation initiation factor IF-2	-0.00182398	-0.102339422	0.003252465	0.03605098	0.575954539	0.006172438	0.999599824	0.045501136
K02996 small subunit ribosomal protein S9	-0.002809731	-0.149701339	0.004308753	0.052723608	0.515554462	0.006161916	0.999599824	0.045501136
K01758 cystathionine gamma-lyase [EC:4.4.1.1]	-0.018293026	-0.869976435	0.034485175	0.306832858	0.59674903	0.006230517	0.999599824	0.045514144
K02433 aspartyl-tRNA(Asn)/glutamyl-tRNA (Gln) amidotransferase subunit A [EC:6.3.5.6 6.3.5.7]	0.00357106	-0.70116527	0.029810887	0.247250038	0.90484457	0.006221737	0.999599824	0.045514144
K03834 tyrosine-specific transport protein	0.097454486	2.823111958	0.084628179	0.995830896	0.251735128	0.006237593	0.999599824	0.045514144
K07641 two-component system, OmpR family, sensor histidine kinase CreC [EC:2.7.13.3]	-0.074146656	2.429251137	0.08433112	0.856266519	0.380989735	0.006201681	0.999599824	0.045514144
K08315 hydrogenase 3 maturation protease [EC:3.4.-.-]	0.092659127	2.823767881	0.085041586	0.995319567	0.27803078	0.006201346	0.999599824	0.045514144
K03298 drug/metabolite transporter, DME family	0.091349855	2.714660235	0.090559601	0.959877508	0.315086165	0.006355424	0.999599824	0.045907388
K06023 HPr kinase/phosphorylase [EC:2.7.11.- 2.7.4.-]	0.004103306	-0.768532766	0.028590026	0.271689694	0.886112573	0.006345236	0.999599824	0.045907388
K07686 two-component system, NarL family, uhpT operon response regulator UhpA	0.201222476	2.224727516	0.08705523	0.786422035	0.022472741	0.006341607	0.999599824	0.045907388
K08172 MFS transporter, MHS family, shikimate and dehydroshikimate transport protein	0.049750544	2.365406897	0.089786241	0.835847766	0.580516502	0.006323727	0.999599824	0.045907388
K08224 MFS transporter, YNFM family, putative membrane transport protein	0.031587233	1.829079277	0.062245277	0.646363828	0.612738035	0.006326357	0.999599824	0.045907388
K03670 periplasmic glucans biosynthesis protein	0.047790288	2.939244835	0.089392239	1.039581852	0.593882294	0.006369391	0.999599824	0.04591589
K02203 homoserine kinase [EC:2.7.1.39]	0.020969438	-1.137135143	0.042656857	0.40268323	0.623889405	0.006429887	0.999599824	0.046078657
K02343 DNA polymerase III subunit gamma/tau [EC:2.7.7.7]	0.002432087	-0.08158522	0.004023571	0.02888195	0.546651381	0.006414227	0.999599824	0.046078657
K07473 DNA-damage-inducible protein J	-0.023533863	-1.368862176	0.050386687	0.484748319	0.641279627	0.006430475	0.999599824	0.046078657
K00264 glutamate synthase (NADPH) [EC:1.4.1.13]	-0.059018709	-1.390119173	0.058694401	0.492593558	0.316617978	0.006462723	0.999599824	0.046196418
K03285 general bacterial porin, GBP family	-0.013563321	2.503926254	0.088785882	0.887450622	0.8788344	0.006472646	0.999599824	0.046196418
K07284 sortase A	0.013312648	-0.962910616	0.043824509	0.341379453	0.761815053	0.006487528	0.999599824	0.046210765
K01358 ATP-dependent Clp protease, protease subunit [EC:3.4.21.92]	0.001417783	-0.193898487	0.005092286	0.068777101	0.781159108	0.006512795	0.999599824	0.04629888
K05568 multicomponent Na+:H+ antiporter subunit D	0.005287514	-1.310186038	0.047310269	0.465349774	0.911193905	0.006580048	0.999599824	0.046684528
K00528 ferredoxin--NADP+ reductase [EC:1.18.1.2]	-0.002585147	-0.448006617	0.012225352	0.159168405	0.832879958	0.006594792	0.999599824	0.04669685
K00962 polyribonucleotide nucleotidyltransferase [EC:2.7.7.8]	-0.002401125	-0.123119051	0.002776414	0.043761526	0.388815854	0.006617653	0.999599824	0.046766483
K09020 putative isochorismatase family protein RutB [EC:3.-.-.-]	-0.011091597	2.540508861	0.084185857	0.904515286	0.895396266	0.006703661	0.999599824	0.047281224
K04755 ferredoxin, 2Fe-2S	-0.009181815	2.388671659	0.081933267	0.852105693	0.910954901	0.006804216	0.999599824	0.047886702
K05520 protease I [EC:3.2.-.-]	-0.001782587	1.993746756	0.090307473	0.711388023	0.984283499	0.006816185	0.999599824	0.047886702
K03796 Bax protein	0.090428474	2.684652964	0.095398088	0.958284365	0.34503565	0.006836627	0.999599824	0.047936506
K00364 GMP reductase [EC:1.7.1.7]	-0.050327481	1.93732876	0.086137825	0.691965055	0.560110819	0.006869808	0.999599824	0.048030703
K04758 ferrous iron transport protein A	-0.005643669	-0.717906907	0.026626522	0.256452453	0.832491647	0.006876819	0.999599824	0.048030703
K03317 concentrative nucleoside transporter, CNT family	0.050870709	1.075708262	0.038513178	0.385565518	0.188998563	0.007056142	0.999599824	0.049187476
K04754 lipoprotein	-0.062858745	2.087252055	0.076205975	0.748705629	0.411051723	0.007097354	0.999599824	0.04937888
K11734 aromatic amino acid transport protein AroP	-0.024583997	2.830186704	0.103103627	1.015655971	0.811936874	0.007121653	0.999599824	0.049452097
K07742 hypothetical protein	-0.064639963	-1.018230961	0.043676426	0.365837715	0.141437064	0.007185482	0.999599824	0.049798998
K09687 antibiotic transport system ATP-binding protein	0.013323172	-0.398963937	0.009788359	0.143452722	0.175962923	0.007227346	0.999599824	0.049992625
K06416 stage V sporulation protein S	0.102950068	-2.245355529	0.086239941	0.807607239	0.234867901	0.007244997	0.999599824	0.050018342
K00133 aspartate-semialdehyde dehydrogenase [EC:1.2.1.11]	-0.001322958	-0.130569937	0.003471125	0.046985691	0.703762706	0.007271211	0.999599824	0.050088146
K00761 uracil phosphoribosyltransferase [EC:2.4.2.9]	-0.00140406	-0.163722493	0.00505149	0.058939198	0.781517661	0.007293199	0.999599824	0.050088146
K02818 PTS system, trehalose-specific IIB component [EC:2.7.1.69]	0.027356772	0.984318931	0.040071188	0.354373605	0.496077522	0.007296964	0.999599824	0.050088146
K01939 adenylosuccinate synthase [EC:6.3.4.4]	0.000545638	-0.112207045	0.003735355	0.040415939	0.884102046	0.007323287	0.999599824	0.050172902
K03406 methyl-accepting chemotaxis protein	0.058388848	-0.767682061	0.021259727	0.276833978	0.006929286	0.007387869	0.956774549	0.050518951
K00700 1,4-alpha-glucan branching enzyme [EC:2.4.1.18]	0.004199931	-0.137867292	0.003983657	0.049729851	0.293816548	0.007402999	0.999599824	0.050526172
K02819 PTS system, trehalose-specific IIC component	0.025934677	0.975564962	0.040122235	0.352040952	0.519230035	0.007426282	0.999599824	0.050588902
K07162	0.116115288	-1.805816956	0.067075988	0.652489524	0.085941368	0.007499017	0.999599824	0.050987631
K03427 type I restriction enzyme M protein [EC:2.1.1.72]	-0.004680781	-0.262549472	0.006910736	0.094902047	0.499474767	0.007520396	0.999599824	0.051036332
K01975 2'-5' RNA ligase [EC:6.5.1.-]	-0.011904159	2.338965139	0.088282317	0.847345679	0.892957248	0.007647668	0.999599824	0.051771317
K08323 starvation sensing protein RspA	0.043106852	1.442017011	0.064812754	0.522495017	0.5072328	0.00765754	0.999599824	0.051771317
K03314 Na+:H+ antiporter, NhaB family	0.037056792	2.622450776	0.092722737	0.950629239	0.690106266	0.0076829	0.999599824	0.051845137
K00228 coproporphyrinogen III oxidase [EC:1.3.3.3]	0.12268911	2.369177479	0.080124478	0.859962143	0.128280168	0.007759611	0.999599824	0.05197202
K02168 high-affinity choline transport protein	-0.007063162	2.040287103	0.063816484	0.740579829	0.912051071	0.007759459	0.999599824	0.05197202
K06385 stage II sporulation protein P	-0.008066425	-1.683504638	0.072812025	0.610705164	0.911968005	0.007724433	0.999599824	0.05197202
K10557 AI-2 transport system permease protein	0.130610349	2.343668983	0.080916725	0.85037475	0.109061146	0.007737296	0.999599824	0.05197202
K02460 general secretion pathway protein K	0.065534507	2.853579291	0.099670732	1.038047689	0.512081576	0.007886424	0.999599824	0.05272302
K00688 starch phosphorylase [EC:2.4.1.1]	0.004309803	-0.123232749	0.003243743	0.044856449	0.186422835	0.007923118	0.999599824	0.052771788
K06145 LacI family transcriptional regulator, gluconate utilization system Gnt-I transcriptional repressor	-0.023241661	2.134128236	0.084811387	0.776782504	0.784514031	0.007920432	0.999599824	0.052771788
K08484 phosphotransferase system, enzyme I, PtsP [EC:2.7.3.9]	-0.090335903	1.736708395	0.070234582	0.632777984	0.200788218	0.007980944	0.999599824	0.053058495
K00170 pyruvate ferredoxin oxidoreductase, beta subunit [EC:1.2.7.1]	0.011714509	-1.628754986	0.047860471	0.593624547	0.80704722	0.007998891	0.999599824	0.053079519
K00091 dihydroflavonol-4-reductase [EC:1.1.1.219]	-0.008502748	-2.097851619	0.082766532	0.764792731	0.918343202	0.008014308	0.999599824	0.053083703
K07784 MFS transporter, OPA family, hexose phosphate transport protein UhpT	0.047354161	2.552816864	0.10618237	0.931674978	0.656402909	0.008079541	0.999599824	0.053362031
K11781 FO synthase subunit 2 [EC:2.5.1.-]	-0.067084178	-3.091768051	0.075297294	1.128493442	0.37470928	0.008086057	0.999599824	0.053362031
K01741 DNA-(apurinic or apyrimidinic site) lyase [EC:4.2.99.18]	-0.016022136	-2.118545209	0.071240441	0.774102818	0.822428517	0.008150775	0.999599824	0.053491624
K02572 ferredoxin-type protein NapF	0.0168978	2.152653258	0.091570311	0.786670613	0.853898773	0.008158801	0.999599824	0.053491624
K03708 transcriptional regulator CtsR	0.149539181	-2.053370261	0.069613756	0.750041103	0.033664223	0.008130974	0.999599824	0.053491624
K07229	0.110800136	2.417910072	0.084462314	0.883701994	0.192020904	0.008165295	0.999599824	0.053491624
K09823 Fur family transcriptional regulator, zinc uptake regulator	0.039380388	2.736683924	0.096430256	1.000679877	0.683703268	0.00819374	0.999599824	0.053580196
K08384 stage V sporulation protein D (sporulation-specific penicillin binding protein)	-0.007103207	-0.741322627	0.028350513	0.271848794	0.802580449	0.008368956	0.999599824	0.054626456
K06175 tRNA pseudouridine synthase C [EC:5.4.99.12]	0.043078458	1.871011454	0.089927793	0.686581768	0.632765073	0.008410837	0.999599824	0.054800188
K01061 carboxymethylenebutenolidase [EC:3.1.1.45]	0.03881837	2.892933885	0.097582789	1.062190171	0.691467652	0.008446085	0.999599824	0.054830821
K01179 endoglucanase [EC:3.2.1.4]	0.01624377	-0.432813065	0.010669382	0.158885057	0.130459209	0.008434546	0.999599824	0.054830821
K07030	-0.018409561	-0.731302235	0.029380485	0.268617203	0.53208829	0.008470768	0.999599824	0.0548918
K01874 methionyl-tRNA synthetase [EC:6.1.1.10]	4.02E-06	-0.127620038	0.003837101	0.046930526	0.999166361	0.008542307	0.999599824	0.05505724
K02279 pilus assembly protein CpaB	0.035060845	-1.196078404	0.04785153	0.43977585	0.465135059	0.008532999	0.999599824	0.05505724
K09818 manganese/iron transport system substrate-binding protein	0.18128146	2.414882198	0.073007381	0.887684209	0.014373244	0.008517339	0.999599824	0.05505724
K03089 RNA polymerase sigma-32 factor	-0.013162437	1.686291724	0.074162881	0.620478154	0.859423219	0.008579322	0.999599824	0.055097971
K08675 Lon-like ATP-dependent protease [EC:3.4.21.-]	0.162306089	-2.224215727	0.075578036	0.818352656	0.033712713	0.00857497	0.999599824	0.055097971
K06132 putative cardiolipin synthase [EC:2.7.8.-]	0.103521309	2.445964618	0.076845305	0.900266553	0.180412062	0.008597666	0.999599824	0.055117177
K01956 carbamoyl-phosphate synthase small subunit [EC:6.3.5.5]	-0.003438115	-0.13460621	0.005317032	0.049595868	0.519080777	0.0086642	0.999599824	0.055408475
K07304 peptide-methionine (S)-S-oxide reductase [EC:1.8.4.11]	0.002305204	0.19952215	0.006645478	0.073525632	0.729271889	0.008673973	0.999599824	0.055408475
K01541 H+/K+-exchanging ATPase [EC:3.6.3.10]	0.056789462	-1.008813726	0.042591236	0.372359886	0.184877745	0.008776826	0.999599824	0.055866677
K06381 stage II sporulation protein D	0.005980899	-0.624181576	0.023629433	0.230381698	0.800604033	0.008774644	0.999599824	0.055866677
K03555 DNA mismatch repair protein MutS	0.000992636	-0.124855139	0.003636546	0.046114923	0.785340808	0.008818447	0.999599824	0.055941639
K08884 serine/threonine protein kinase, bacterial [EC:2.7.11.1]	0.017874578	-0.689889083	0.02822005	0.254814015	0.527648504	0.008819768	0.999599824	0.055941639
K03582 exodeoxyribonuclease V beta subunit [EC:3.1.11.5]	-0.004947172	1.273505005	0.054528103	0.47087903	0.927857086	0.008888407	0.999599824	0.056178485
K03749 DedD protein	0.058880226	2.337237365	0.095603241	0.864138505	0.539111044	0.008884235	0.999599824	0.056178485
K03727 ATP-dependent RNA helicase HelY [EC:3.6.1.-]	0.158526242	-2.459993925	0.062638705	0.909909348	0.012641839	0.008911454	0.999599824	0.056225169
K01467 beta-lactamase [EC:3.5.2.6]	0.0046241	0.286585833	0.008450992	0.106130232	0.585255714	0.00898896	0.999599824	0.056534673
K07264 4-amino-4-deoxy-L-arabinose transferase [EC:2.-.-.-]	0.130803981	2.641525708	0.08157273	0.978271952	0.11138344	0.008992005	0.999599824	0.056534673
K07337 hypothetical protein	-0.079102415	2.601714399	0.086963029	0.964660492	0.364807353	0.009068521	0.999599824	0.056916065
K08259 lysostaphin [EC:3.4.24.75]	-0.005595972	-0.683428395	0.031657905	0.253482528	0.859984641	0.00908963	0.999599824	0.056948988
K04091 alkanesulfonate monooxygenase [EC:1.14.14.5]	0.102256034	2.7440263	0.087707773	1.018171661	0.245921973	0.009116455	0.999599824	0.057017548
K00680	0.002754727	-0.181081306	0.004366226	0.067244757	0.529265204	0.009169777	0.999599824	0.057251303
K05787 DNA-binding protein HU-alpha	-0.013125896	2.305182085	0.080670712	0.856480309	0.871014131	0.009204336	0.999599824	0.057367302
K06413 stage V sporulation protein K	0.042523631	-1.408193499	0.046650345	0.523554668	0.363794237	0.009248193	0.999599824	0.057540753
K02821 PTS system, ascorbate-specific IIA component [EC:2.7.1.69]	0.112475687	1.803944579	0.074051684	0.67099564	0.131358751	0.009278303	0.999599824	0.057628217
K00609 aspartate carbamoyltransferase catalytic subunit [EC:2.1.3.2]	-0.004735888	-0.139915408	0.0037188	0.052123188	0.205242453	0.009381212	0.999599824	0.057893985
K00769 xanthine phosphoribosyltransferase [EC:2.4.2.22]	-0.024354851	2.449652052	0.081954655	0.912284593	0.766834416	0.00935968	0.999599824	0.057893985
K02674 type IV pilus assembly protein PilY1	-0.013276142	-1.900914005	0.076096959	0.708200593	0.861788044	0.009385599	0.999599824	0.057893985
K04072 acetaldehyde dehydrogenase [EC:1.2.1.10]	0.009810797	-0.510114962	0.016835793	0.190021951	0.561138853	0.009376621	0.999599824	0.057893985
K07023 putative hydrolases of HD superfamily	-0.019242772	-1.011268077	0.047039108	0.376928916	0.683192176	0.009416448	0.999599824	0.057901143
K07309 putative dimethyl sulfoxide reductase subunit YnfE [EC:1.8.99.-]	0.076052428	1.751849351	0.083316989	0.652989938	0.363129142	0.009419016	0.999599824	0.057901143
K01361 lactocepin [EC:3.4.21.96]	0.114219335	-1.830305262	0.077345585	0.682936707	0.142301025	0.009488521	0.999599824	0.058037516
K06041 arabinose-5-phosphate isomerase [EC:5.3.1.13]	-0.00421293	0.220336208	0.009032384	0.082214867	0.641736311	0.0094897	0.999599824	0.058037516
K06163 PhnJ protein	-0.027468637	1.891928409	0.073603606	0.705803759	0.709644306	0.009476423	0.999599824	0.058037516
K00016 L-lactate dehydrogenase [EC:1.1.1.27]	0.008724295	-0.471689645	0.01616386	0.176049812	0.590351599	0.009507598	0.999599824	0.058048089
K07308 anaerobic dimethyl sulfoxide reductase subunit C (DMSO reductase anchor subunit)	0.104928021	2.51305419	0.09979671	0.939096933	0.295128101	0.009590512	0.999599824	0.058454906
K01252 enterobactin isochorismatase [EC:3.3.2.1]	0.054788407	2.615972757	0.092164149	0.977814894	0.553292712	0.009608578	0.999599824	0.058465752
K01772 ferrochelatase [EC:4.99.1.1]	0.0600002	1.640436492	0.074765114	0.613886358	0.423802431	0.009688335	0.999599824	0.058851308
K01784 UDP-glucose 4-epimerase [EC:5.1.3.2]	0.000878711	-0.128665862	0.003496522	0.048176505	0.801993716	0.009726949	0.999599824	0.058895376
K02822 PTS system, ascorbate-specific IIB component [EC:2.7.1.69]	0.018239784	1.888748249	0.064947834	0.707389068	0.779306923	0.009744806	0.999599824	0.058895376
K07062	0.074034971	-1.40454237	0.061124009	0.526021499	0.228130899	0.009742321	0.999599824	0.058895376
K09798 hypothetical protein	0.07047651	1.719588335	0.076428537	0.645011546	0.358269662	0.009850055	0.999599824	0.059431421
K06987	-0.001410844	-1.51868456	0.062141358	0.570121177	0.98192335	0.009907395	0.999599824	0.059677093
K02650 type IV pilus assembly protein PilA	-0.039149593	-1.433613809	0.052546755	0.538806503	0.457666965	0.009988399	0.999599824	0.060064241
K00395 adenylylsulfate reductase, subunit B [EC:1.8.99.2]	0.079349059	-1.812203923	0.070442296	0.682191519	0.262172	0.01010219	0.999599824	0.060646924
K02871 large subunit ribosomal protein L13	0.004341423	-0.139891906	0.004266236	0.052685934	0.310854246	0.010135417	0.999599824	0.060744821
K09809 CDP-glycerol glycerophosphotransferase [EC:2.7.8.12]	0.022751447	-1.332230906	0.05989368	0.50202451	0.704701537	0.010175384	0.999599824	0.060882716
K07056	0.003289178	-0.079067281	0.003517148	0.029811318	0.351526245	0.010214753	0.999599824	0.060939359
K11738 L-asparagine permease	0.137768445	2.667292949	0.096891092	1.005725853	0.157589045	0.010218801	0.999599824	0.060939359
K02959 small subunit ribosomal protein S16	0.014846087	-0.154074009	0.007497627	0.058119286	0.049924143	0.010248872	0.999599824	0.061017332
K01638 malate synthase [EC:2.3.3.9]	-0.018594625	2.900096919	0.097553417	1.094271394	0.849145657	0.01026901	0.999599824	0.061036004
K09767 hypothetical protein	0.014619425	1.592998532	0.063888511	0.601820682	0.819383302	0.01035864	0.999599824	0.061466973
K00615 transketolase [EC:2.2.1.1]	-0.007650791	-0.13015792	0.003829268	0.049217146	0.047925123	0.01042453	0.999599824	0.061713
K00832 aromatic-amino-acid transaminase [EC:2.6.1.57]	0.03844606	1.94895937	0.081242054	0.737068707	0.636888892	0.010434482	0.999599824	0.061713
K01154 type I restriction enzyme, S subunit [EC:3.1.21.3]	0.002906384	-0.322465974	0.008952476	0.121987819	0.746000635	0.010455864	0.999599824	0.061737753
K00285 D-amino-acid dehydrogenase [EC:1.4.99.1]	0.124950259	2.097555006	0.091805768	0.793891646	0.175993097	0.01049208	0.999599824	0.061849648
K02358 elongation factor EF-Tu [EC:3.6.5.3]	-0.00478812	-0.157116389	0.003906789	0.059496651	0.222694683	0.010529719	0.999599824	0.061849648
K02483 two-component system, OmpR family, response regulator	-0.002393212	-0.342754566	0.008790168	0.129848645	0.785878564	0.010560686	0.999599824	0.061849648
K02970 small subunit ribosomal protein S21	-0.000984647	-0.235577286	0.008484711	0.089246087	0.907802506	0.010560957	0.999599824	0.061849648
K11531 lsr operon transcriptional repressor	0.043868976	2.154090057	0.088573113	0.81602867	0.621282296	0.010558552	0.999599824	0.061849648
K00870 protein kinase [EC:2.7.1.37]	0.10659503	-1.267776882	0.068774366	0.48049959	0.123729031	0.010593909	0.999599824	0.061941584
K10003 glutamate/aspartate transport system permease protein	0.013295434	2.255917855	0.090181345	0.85718979	0.883034037	0.010782436	0.999599824	0.062941377
K03581 exodeoxyribonuclease V alpha subunit [EC:3.1.11.5]	0.000987061	-0.480519288	0.011992257	0.182754855	0.934535437	0.010852164	0.999599824	0.063245567
K07571 S1 RNA binding domain protein	-0.00468921	-1.26608318	0.061188696	0.482609865	0.93903825	0.011021851	0.999599824	0.064130382
K05804 right origin-binding protein	0.142913266	1.948919444	0.079992151	0.743328848	0.076466979	0.011066199	0.999599824	0.064161661
K07310 putative dimethyl sulfoxide reductase subunit YnfF [EC:1.8.99.-]	-0.005820041	2.475935024	0.096310659	0.944224932	0.951911343	0.011057275	0.999599824	0.064161661
K10773 endonuclease III [EC:4.2.99.18]	-0.003935081	-0.122020444	0.004174783	0.046548225	0.347741834	0.011080844	0.999599824	0.064161661
K02393 flagellar L-ring protein precursor FlgH	-0.066156818	2.829230722	0.082280877	1.080686741	0.422927204	0.0111797	0.999599824	0.064557713
K02427 cell division protein methyltransferase FtsJ [EC:2.1.1.-]	0.033909279	2.004775366	0.081110724	0.765822849	0.676631039	0.011185208	0.999599824	0.064557713
K03410 chemotaxis protein CheC	0.066753918	-1.827295955	0.07558493	0.698753688	0.378870339	0.011265496	0.999599824	0.064627238
K07069	0.001014881	-1.725320858	0.087211509	0.65977164	0.99073407	0.011267017	0.999599824	0.064627238
K09016 putative pyrimidine permease RutG	-0.001408569	2.342744264	0.091338155	0.895903589	0.987720916	0.011269262	0.999599824	0.064627238
K10000 arginine transport system ATP-binding protein [EC:3.6.3.-]	-0.03681689	2.375818068	0.088980906	0.90851914	0.679769198	0.011266506	0.999599824	0.064627238
K03976 putative transcription regulator	0.010769631	-0.276221698	0.007788641	0.105767121	0.169251233	0.011368605	0.999599824	0.065092969
K07289 AsmA protein	0.052850711	2.486713019	0.083625603	0.954410666	0.528565051	0.01155183	0.999599824	0.066036734
K03560 biopolymer transport protein TolR	-0.000142594	2.42270108	0.079167626	0.931354043	0.9985658	0.01168026	0.999599824	0.066558942
K03757 cadaverine:lysine antiporter	0.015226546	2.863274951	0.094618081	1.10054117	0.872415397	0.01166715	0.999599824	0.066558942
K07099	-0.023385557	-1.271460615	0.038640902	0.48906005	0.546159672	0.011724996	0.999599824	0.066707979
K00952 nicotinamide-nucleotide adenylyltransferase [EC:2.7.7.1]	0.114444859	1.613058554	0.06307584	0.620714764	0.07205322	0.01175853	0.999599824	0.066792914
K01090 protein phosphatase [EC:3.1.3.16]	0.020527168	-0.763257245	0.035004368	0.293912756	0.558669767	0.011814787	0.999599824	0.067006456
K03803 sigma-E factor negative regulatory protein RseC	0.153557112	2.40947611	0.088803468	0.928213954	0.086285913	0.011847648	0.999599824	0.067086841
K00088 IMP dehydrogenase [EC:1.1.1.205]	-0.005110334	-0.098647375	0.003752932	0.038062788	0.175784384	0.011975636	0.999599824	0.067401963
K02587 nitrogenase molybdenum-cofactor synthesis protein NifE	0.101327514	-2.01878353	0.078302384	0.779003323	0.198071258	0.011982065	0.999599824	0.067401963
K04114 benzoyl-CoA reductase subunit [EC:1.3.99.15]	0.044249991	-1.250487031	0.048174491	0.482624928	0.360136181	0.011997174	0.999599824	0.067401963
K07186 membrane protein	0.119069832	2.626970823	0.088719871	1.013528166	0.182039739	0.01196921	0.999599824	0.067401963
K11073 putrescine transport system substrate-binding protein	0.011870617	1.894580744	0.085041738	0.730844142	0.889215582	0.011956376	0.999599824	0.067401963
K11533 fatty acid synthase, bacteria type [EC:2.3.1.-]	0.198937154	-2.237362855	0.06166839	0.864354959	0.001609	0.012076711	0.660535186	0.067742803
K11707 manganese/zinc/iron transport system substrate-binding protein	0.126192957	2.96668771	0.081445995	1.146755411	0.123853239	0.012122401	0.999599824	0.067893012
K05774 ribose 1,5-bisphosphokinase [EC:2.7.4.23]	-0.083721681	2.431612155	0.091536889	0.940524322	0.362179453	0.012174543	0.999599824	0.068078828
K00540	0.001995938	0.171985148	0.005938738	0.06655917	0.737377162	0.012220129	0.999599824	0.068227471
K03389 heterodisulfide reductase subunit B [EC:1.8.98.1]	0.001642204	-1.303485926	0.046629025	0.504777126	0.971962615	0.012272514	0.999599824	0.068413549
K06024 segregation and condensation protein B	-0.027068664	-0.932266596	0.046534037	0.361215078	0.561836025	0.012316703	0.999599824	0.06855343
K06306 spore germination protein	0.042092267	-1.29310551	0.055896927	0.501179765	0.452868588	0.012342199	0.999599824	0.068588999
K00336 NADH dehydrogenase I subunit G [EC:1.6.5.3]	-0.001927304	-0.360110245	0.009137131	0.139684763	0.833290173	0.012409837	0.999599824	0.06885829
K01693 imidazoleglycerol-phosphate dehydratase [EC:4.2.1.19]	-0.020413539	-0.821797403	0.043366526	0.319117194	0.638673612	0.012500437	0.999599824	0.069147257
K02888 large subunit ribosomal protein L21	0.001986699	-0.174663496	0.006139218	0.067823765	0.746784572	0.012499341	0.999599824	0.069147257
K01740 O-acetylhomoserine (thiol)-lyase [EC:2.5.1.49]	0.005661135	-0.133907356	0.005450067	0.052022031	0.300969032	0.012538492	0.999599824	0.069224627
K01920 glutathione synthase [EC:6.3.2.3]	0.007717032	2.312117717	0.084187466	0.898479154	0.927113445	0.012560736	0.999599824	0.069224627
K02575 MFS transporter, NNP family, nitrate/nitrite transporter	0.017014778	2.188807288	0.083157964	0.850678135	0.838216657	0.012572272	0.999599824	0.069224627
K07391 magnesium chelatase family protein	-0.001656219	-0.120632075	0.003247725	0.046911287	0.610991367	0.012622003	0.999599824	0.069392022
K01673 carbonic anhydrase [EC:4.2.1.1]	0.002010129	0.326439989	0.009486762	0.126976489	0.832545281	0.01264246	0.999599824	0.069398215
K03271 phosphoheptose isomerase [EC:5.-.-.-]	0.052895305	0.614078642	0.026186807	0.238974639	0.04556416	0.012682872	0.999599824	0.069407792
K09971 general L-amino acid transport system permease protein	0.055135686	1.982023218	0.075630987	0.771253998	0.46738187	0.012675257	0.999599824	0.069407792
K03388 heterodisulfide reductase subunit A [EC:1.8.98.1]	-0.035192066	-1.182313599	0.047289161	0.460472034	0.458181598	0.012749723	0.999599824	0.069667438
K00996 undecaprenyl-phosphate galactose phosphotransferase [EC:2.7.8.6]	-0.001025999	-0.214206807	0.007475422	0.083512612	0.891057862	0.012837548	0.999599824	0.070040724
K05884 (R)-2-hydroxyacid dehydrogenase [EC:1.1.1.272]	0.019486396	-1.223137716	0.045317114	0.477027852	0.667947458	0.012866958	0.999599824	0.070094656
K07326 hemolysin activation/secretion protein	0.130893971	2.599177498	0.078681976	1.014123467	0.098741728	0.012903701	0.999599824	0.070103847
K07727 putative transcriptional regulator	0.023704754	-0.499461121	0.026514443	0.194884301	0.373050937	0.0129077	0.999599824	0.070103847
K00763 nicotinate phosphoribosyltransferase [EC:2.4.2.11]	0.012872565	-0.312849899	0.010300962	0.122152878	0.213801212	0.012965499	0.999599824	0.070311391
K01621 phosphoketolase [EC:4.1.2.9]	0.057850366	-1.491714238	0.069571516	0.582779435	0.407289192	0.01301523	0.999599824	0.070474626
K01533 Cu2+-exporting ATPase [EC:3.6.3.4]	-0.000446893	-0.300878209	0.008031864	0.117796911	0.955718825	0.01319974	0.999599824	0.071258745
K07979 GntR family transcriptional regulator	-0.024409625	-0.760537694	0.035913894	0.297721198	0.49799007	0.013188879	0.999599824	0.071258745
K01893 asparaginyl-tRNA synthetase [EC:6.1.1.22]	-0.002729344	-0.129253449	0.004794221	0.050697498	0.570191612	0.013361222	0.999599824	0.0720222
K02855 AraC family transcriptional regulator, L-rhamnose operon regulatory protein RhaS	0.076886044	1.524224921	0.078904134	0.598078203	0.331758766	0.013394566	0.999599824	0.072093689
K02652 type IV pilus assembly protein PilB	-0.007380838	-0.725943602	0.020739377	0.285164791	0.72253617	0.013493038	0.999599824	0.072378398
K02777 PTS system, glucose-specific IIA component [EC:2.7.1.69]	0.041880171	0.821043882	0.033475113	0.32272287	0.213278333	0.013548268	0.999599824	0.072378398
K02841 heptosyltransferase I [EC:2.4.-.-]	0.027153525	1.609003969	0.086834529	0.632378722	0.755034935	0.013539423	0.999599824	0.072378398
K05833 putative ABC transport system ATP-binding protein	0.011090536	-0.512344802	0.013874639	0.201324774	0.425634933	0.013521999	0.999599824	0.072378398
K06048 carboxylate-amine ligase [EC:6.3.-.-]	0.054027632	2.633620236	0.089596796	1.035038256	0.547613281	0.013535971	0.999599824	0.072378398
K00702 cellobiose phosphorylase [EC:2.4.1.20]	0.0249211	-0.757515691	0.019452448	0.298567828	0.202558421	0.013792983	0.999599824	0.073515379
K11746 glutathione-regulated potassium-efflux system ancillary protein KefF	0.080607944	2.374567799	0.089646956	0.936008236	0.370318502	0.013802052	0.999599824	0.073515379
K02890 large subunit ribosomal protein L22	0.002305064	-0.160869607	0.004665751	0.063444376	0.622159587	0.013848593	0.999599824	0.073654001
K02316 DNA primase [EC:2.7.7.-]	0.002655192	-0.087939957	0.003127773	0.034706864	0.397581486	0.013913187	0.999599824	0.073888079
K01185 lysozyme [EC:3.2.1.17]	-0.057075575	0.909650098	0.041933421	0.359163545	0.175970568	0.013952628	0.999599824	0.073988088
K01844 beta-lysine 5,6-aminomutase [EC:5.4.3.3]	0.026100161	-1.703232068	0.04759464	0.673227706	0.584421903	0.014051261	0.999599824	0.074401221
K06887	0.063766716	2.789865579	0.100591828	1.103216866	0.527313102	0.014091145	0.999599824	0.074502518
K02444 DeoR family transcriptional regulator, glycerol-3-phosphate regulon repressor	0.078463091	1.159588097	0.046476959	0.459374252	0.093903925	0.014257364	0.999599824	0.075086109
K03556 LuxR family transcriptional regulator, maltose regulon positive regulatory protein	0.045817816	1.320443157	0.058386951	0.523119339	0.43412244	0.014261226	0.999599824	0.075086109
K05796 electron transport protein HydN	0.095270023	1.974889694	0.079467219	0.782593987	0.232887219	0.014285185	0.999599824	0.075086109
K07003	-0.005693432	-0.701999815	0.030822561	0.278130365	0.853755716	0.01426768	0.999599824	0.075086109
K11708 manganese/zinc/iron transport system permease protein	-0.039787901	3.025313576	0.07204132	1.201881411	0.581749972	0.014520302	0.999599824	0.076210357
K01706 glucarate dehydratase [EC:4.2.1.40]	0.044164225	1.361825819	0.068749241	0.54156945	0.521811781	0.014615665	0.999599824	0.076341553
K02283 pilus assembly protein CpaF	0.019875177	-0.557442544	0.01834327	0.221817868	0.280700046	0.014672889	0.999599824	0.076341553
K03806 AmpD protein	0.032609291	1.984006166	0.078356399	0.789470875	0.678013587	0.014672168	0.999599824	0.076341553
K07341 death on curing protein	-0.048358126	-1.351067997	0.050127312	0.537442213	0.336584902	0.014642101	0.999599824	0.076341553
K07786 MFS transporter, multidrug resistance protein Y	-0.056837084	2.756430969	0.093609013	1.096405452	0.544853791	0.014635487	0.999599824	0.076341553
K09772 hypothetical protein	0.021787471	-0.85218834	0.044821874	0.338931338	0.627768145	0.014625098	0.999599824	0.076341553
K02573 ferredoxin-type protein NapG	0.063680404	1.725660479	0.071950543	0.687213762	0.377852269	0.014746901	0.999599824	0.076615595
K11202 PTS system, fructose-specific IIB-like component [EC:2.7.1.69]	0.174316735	1.768800375	0.074690662	0.705402236	0.021225854	0.014882884	0.999599824	0.077210337
K04561 nitric-oxide reductase, cytochrome b-containing subunit I [EC:1.7.99.7]	-0.090672057	2.805794005	0.093600467	1.119312422	0.33458902	0.0149131	0.999599824	0.077255456
K04769 AbrB family transcriptional regulator, stage V sporulation protein T	0.061536707	-1.121307388	0.039371771	0.448782743	0.120630048	0.015226862	0.999599824	0.078767196
K07126	0.002959599	-0.409445191	0.014001769	0.164053947	0.832945891	0.015334211	0.999599824	0.079094567
K09996 arginine transport system substrate-binding protein	-0.009804287	2.011650518	0.09080461	0.80593707	0.914194433	0.015324715	0.999599824	0.079094567
K00394 adenylylsulfate reductase, subunit A [EC:1.8.99.2]	0.061862658	-1.364716686	0.057058561	0.547143642	0.28039855	0.015394451	0.999599824	0.079177764
K02660 twitching motility protein PilJ	0.153725751	-1.913986147	0.082915207	0.767206231	0.066133017	0.015375204	0.999599824	0.079177764
K01890 phenylalanyl-tRNA synthetase beta chain [EC:6.1.1.20]	0.001635075	-0.092476112	0.003646577	0.037087127	0.654663337	0.015424816	0.999599824	0.079220445
K00820 glucosamine--fructose-6-phosphate aminotransferase (isomerizing) [EC:2.6.1.16]	-0.003170031	-0.192148034	0.005001977	0.077118464	0.527417102	0.015499086	0.999599824	0.079353137
K02588 nitrogenase iron protein NifH [EC:1.18.6.1]	0.017801549	-0.920573871	0.051467666	0.369538798	0.730025068	0.015516964	0.999599824	0.079353137
K03856 3-deoxy-7-phosphoheptulonate synthase [EC:2.5.1.54]	-0.002381514	-0.159168994	0.006861812	0.063871435	0.729133507	0.015482298	0.999599824	0.079353137
K00620 amino-acid N-acetyltransferase [EC:2.3.1.1]	-0.021999578	-0.706981644	0.036074601	0.284246827	0.543095662	0.01567293	0.999599824	0.080036727
K11754 dihydrofolate synthase / folylpolyglutamate synthase [EC:6.3.2.12 6.3.2.17]	0.101638245	1.708474612	0.078714176	0.687081298	0.199044731	0.015698526	0.999599824	0.080053563
K09791 hypothetical protein	-0.117749811	2.159430355	0.08018184	0.868762594	0.144511855	0.015735639	0.999599824	0.080128998
K00642 glutamate N-acetyltransferase [EC:2.3.1.35]	-0.021745989	-0.705515909	0.036077713	0.284086768	0.547782014	0.015823305	0.999599824	0.080461284
K07138	0.004343099	-0.374056001	0.011078603	0.150763442	0.695717545	0.015918936	0.999599824	0.080718899
K08974 putative membrane protein	0.023155409	-0.940877403	0.040438372	0.379160373	0.56795412	0.015902896	0.999599824	0.080718899
K07803 zinc resistance-associated protein	0.059884564	2.3463371	0.089586217	0.94625138	0.505094236	0.015978272	0.999599824	0.080905494
K02441 GlpG protein	0.154700474	2.010611087	0.084916902	0.811508441	0.070917173	0.01605917	0.999599824	0.081200594
K08314 fructose-6-phosphate aldolase 2 [EC:4.1.2.-]	0.036137168	2.379140758	0.095218582	0.960553685	0.704957666	0.016090916	0.999599824	0.081246678
K02197 cytochrome c-type biogenesis protein CcmE	0.038961071	1.732263545	0.081274452	0.700226985	0.632521963	0.016213034	0.999599824	0.081748304
K00753 glycoprotein 3-alpha-L-fucosyltransferase [EC:2.4.1.214]	-0.044517316	-2.079358391	0.084865736	0.841070073	0.600832018	0.016278167	0.999599824	0.0819616
K08659 dipeptidase A [EC:3.4.-.-]	0.00167309	-0.89824938	0.043731785	0.363527074	0.969544017	0.016333858	0.999599824	0.082126821
K03660 N-glycosylase/DNA lyase [EC:3.2.2.- 4.2.99.18]	0.0309962	-1.038970906	0.04044238	0.420655905	0.444889721	0.016377137	0.999599824	0.082229259
K06313 spore germination protein	0.082194926	-2.297859075	0.075016809	0.931795353	0.275356617	0.016536487	0.999599824	0.08291339
K07223 putative iron-dependent peroxidase	0.036357115	0.869335752	0.036915606	0.352627885	0.326620733	0.016567841	0.999599824	0.08295474
K01448 N-acetylmuramoyl-L-alanine amidase [EC:3.5.1.28]	-0.001671195	0.13716699	0.004541189	0.055702183	0.713499682	0.016685483	0.999599824	0.083195674
K01512 acylphosphatase [EC:3.6.1.7]	0.132481532	1.200381478	0.062228554	0.487359682	0.035252181	0.016663436	0.999599824	0.083195674
K05957	-0.003897762	-0.687289177	0.036684254	0.279086646	0.915555808	0.016679974	0.999599824	0.083195674
K01770 2-C-methyl-D-erythritol 2,4-cyclodiphosphate synthase [EC:4.6.1.12]	0.000890987	-0.117536552	0.004502202	0.047780455	0.843449796	0.016794431	0.999599824	0.083570137
K03893 arsenical pump membrane protein	0.193421041	2.184500078	0.084921585	0.88853769	0.024474363	0.016853699	0.999599824	0.083570137
K04020 ethanolamine utilization protein EutD	0.094833823	2.095143095	0.088014725	0.851892562	0.283375978	0.016816971	0.999599824	0.083570137
K07568 S-adenosylmethionine:tRNA ribosyltransferase-isomerase [EC:5.-.-.-]	-0.001980787	-0.152270566	0.006286385	0.061923288	0.753226064	0.016833062	0.999599824	0.083570137
K07445 putative DNA methylase	0.011429846	-2.873363985	0.070671251	1.169623929	0.871781791	0.016933736	0.999599824	0.083851188
K02391 flagellar basal-body rod protein FlgF	-0.017028733	2.224284123	0.088846711	0.905651073	0.848321304	0.016961551	0.999599824	0.083873235
K10012 undecaprenyl-phosphate 4-deoxy-4-formamido-L-arabinose transferase [EC:2.7.8.-]	0.09194947	1.760346399	0.081919808	0.717214109	0.263864777	0.017029401	0.999599824	0.084092917
K00216 2,3-dihydro-2,3-dihydroxybenzoate dehydrogenase [EC:1.3.1.28]	0.115316099	2.079917235	0.093767034	0.848022568	0.221113547	0.017104906	0.999599824	0.084228408
K02182 crotonobetaine/carnitine-CoA ligase [EC:6.2.1.-]	0.055341656	2.029343552	0.087934251	0.827760716	0.530285404	0.017150687	0.999599824	0.084228408
K05592 ATP-dependent RNA helicase DeaD	0.000988072	0.102659649	0.003463179	0.041850366	0.775888175	0.017089848	0.999599824	0.084228408
K10254 myosin-crossreactive antigen	0.015321652	-0.745161325	0.028486081	0.303903417	0.591642473	0.017135092	0.999599824	0.084228408
K06948	0.007965383	-0.682805435	0.027029954	0.278728655	0.768729585	0.017232643	0.999599824	0.084515287
K10537 L-arabinose transport system substrate-binding protein	0.102415561	2.401105661	0.092696555	0.981375379	0.271382218	0.017365007	0.999599824	0.085048261
K01883 cysteinyl-tRNA synthetase [EC:6.1.1.16]	-0.002997026	-0.108024853	0.003210232	0.044175766	0.352346854	0.017423301	0.999599824	0.085217509
K04691 serine protease DegS [EC:3.4.21.-]	0.088978385	1.537353398	0.075843736	0.628949572	0.242990356	0.017468182	0.999599824	0.085320779
K03605 hydrogenase 1 maturation protease [EC:3.4.24.-]	-0.037002559	-0.750044386	0.040664293	0.30694997	0.364627465	0.017502452	0.999599824	0.085372016
K00839 aminotransferase [EC:2.6.1.-]	0.073411254	-1.088664441	0.053633888	0.445794524	0.173572799	0.017566928	0.999599824	0.085570247
K06027 vesicle-fusing ATPase [EC:3.6.4.6]	0.009758955	-1.149950286	0.050520452	0.471771934	0.847145691	0.017769454	0.999599824	0.086439485
K06442 putative hemolysin	0.010656537	-0.638257245	0.027606701	0.262073566	0.700154152	0.017863379	0.999599824	0.086778796
K01995 branched-chain amino acid transport system ATP-binding protein	-0.000114947	-0.386065604	0.014309983	0.158675535	0.993603956	0.01796952	0.999599824	0.087176455
K07456 DNA mismatch repair protein MutS2	-0.002628999	-0.126788976	0.00629134	0.052276593	0.676766522	0.018319568	0.999599824	0.088754722
K01474 N-methylhydantoinase B [EC:3.5.2.14]	0.04540601	-2.445144437	0.073224227	1.009813191	0.536342088	0.018502199	0.999599824	0.089518723
K03634 outer membrane lipoproteins carrier protein	0.052109596	1.8594873	0.090608122	0.769353408	0.566267743	0.018708352	0.999599824	0.090394328
K01736 chorismate synthase [EC:4.2.3.5]	0.004790503	-0.091915809	0.004203696	0.038093102	0.256670266	0.018897138	0.999599824	0.091106943
K05997 Fe-S cluster assembly protein SufA	0.030552812	2.167555004	0.085343908	0.898384712	0.720959626	0.018906594	0.999599824	0.091106943
K02884 large subunit ribosomal protein L19	0.006244728	-0.151475788	0.004947256	0.062831482	0.209243035	0.018996316	0.999599824	0.091172157
K05712 3-(3-hydroxy-phenyl)propionate hydroxylase [EC:1.14.13.-]	0.183636724	2.304059216	0.089284306	0.955415994	0.041823482	0.018960792	0.999599824	0.091172157
K06120 glycerol dehydratase large subunit [EC:4.2.1.30]	0.08754274	1.004397714	0.051989172	0.416592131	0.094743994	0.018988762	0.999599824	0.091172157
K03415 two-component system, chemotaxis family, response regulator CheV	0.074735103	-1.262752022	0.050325393	0.524126671	0.140092255	0.019071116	0.999599824	0.091408955
K08151 MFS transporter, DHA1 family, tetracycline resistance protein	-0.115629965	1.908372728	0.090564294	0.792523608	0.20408789	0.019132045	0.999599824	0.091578724
K05912	0.040457006	-1.620111517	0.073566055	0.6736571	0.583356929	0.019276466	0.999599824	0.092147153
K00937 polyphosphate kinase [EC:2.7.4.1]	0.011062552	0.194842935	0.006366508	0.081129932	0.084781264	0.019437045	0.999599824	0.092791211
K07773 two-component system, OmpR family, aerobic respiration control protein ArcA	0.073080108	1.672577242	0.083170928	0.697050508	0.381291492	0.019539261	0.999599824	0.093155307
K00293 saccharopine dehydrogenase (NADP+, L-glutamate forming) [EC:1.5.1.10]	0.170941112	-1.333740286	0.072228041	0.556574734	0.019509324	0.019693785	0.999599824	0.093767491
K01322 prolyl oligopeptidase [EC:3.4.21.26]	0.01177677	-1.851277488	0.043970381	0.773282177	0.789275591	0.019805828	0.999599824	0.094062614
K11616 malate:Na+ symporter	0.101370782	1.851293201	0.075485112	0.773304139	0.181769391	0.019808172	0.999599824	0.094062614
K06408 stage V sporulation protein AF	-0.053637428	-0.772946635	0.036191767	0.322969074	0.140888724	0.01984514	0.999599824	0.094113676
K01571 oxaloacetate decarboxylase, alpha subunit [EC:4.1.1.3]	0.006059902	-0.19135745	0.010327697	0.079991318	0.558438873	0.019895683	0.999599824	0.094228895
K07712 two-component system, NtrC family, nitrogen regulation response regulator GlnG	0.02268747	0.452231194	0.025589101	0.189137612	0.377020883	0.019955544	0.999599824	0.094387884
K07038	0.009617528	2.105029256	0.087104765	0.880606991	0.912261528	0.019984611	0.999599824	0.094400991
K07770 two-component system, OmpR family, response regulator CssR	0.03186466	-0.966840118	0.05324795	0.405480319	0.550659851	0.020283877	0.999599824	0.095688725
K02486 two-component system, unclassified family, sensor kinase [EC:2.7.13.3]	-0.01335867	0.705282081	0.039068353	0.296358702	0.732986554	0.020516392	0.999599824	0.096658592
K00050 hydroxypyruvate reductase [EC:1.1.1.81]	0.007331605	-1.015046142	0.035019493	0.42700922	0.834515261	0.020654813	0.999599824	0.097183195
K06929	0.117090957	1.98129021	0.082814253	0.834396351	0.159917755	0.020787227	0.999599824	0.0976782
K07560 D-tyrosyl-tRNA(Tyr) deacylase [EC:3.1.-.-]	0.001633541	-0.153756496	0.006529508	0.064852939	0.802866885	0.020976438	0.999599824	0.09843845
K11203 PTS system, fructose-specific IIC-like component	0.083499573	1.710939455	0.078738458	0.722245592	0.29100991	0.021076648	0.999599824	0.09877959
K06193 PhnA protein	0.077167369	1.666097034	0.082084859	0.703770446	0.349012606	0.021156273	0.999599824	0.099023496
K02315 DNA replication protein DnaC	-0.036355939	-0.799532549	0.034634436	0.33820911	0.295911887	0.021332606	0.999599824	0.099301883
K02356 elongation factor EF-P	-0.000728318	-0.121834109	0.004017381	0.051521632	0.856436927	0.021295899	0.999599824	0.099301883
K04095 cell filamentation protein	-0.028587993	-0.927362434	0.046607936	0.392175512	0.540763134	0.021298827	0.999599824	0.099301883
K07129	-0.10004071	-2.607565573	0.077588459	1.103025721	0.199686718	0.021332963	0.999599824	0.099301883
K08372 putative serine protease PepD [EC:3.4.21.-]	-0.006618465	-1.321819538	0.042834666	0.559237503	0.877459389	0.021354054	0.999599824	0.099301883
K01708 galactarate dehydratase [EC:4.2.1.42]	0.042637802	1.480975766	0.070496669	0.627405752	0.546412704	0.021519484	0.999599824	0.099941716
K00873 pyruvate kinase [EC:2.7.1.40]	0.003039884	-0.070288884	0.002715603	0.029841229	0.265144809	0.021788192	0.999599824	0.101058924
K02843 heptosyltransferase II [EC:2.4.-.-]	0.047278225	1.399564495	0.062022539	0.594425296	0.447355237	0.021838846	0.999599824	0.101163171
K02083 allantoate deiminase [EC:3.5.3.9]	0.100503128	1.5301057	0.083665904	0.650430332	0.231964734	0.02194811	0.999599824	0.101538294
K00599	0.000572727	-0.077718933	0.003614643	0.033079283	0.874365032	0.022109054	0.999599824	0.101758337
K02461 general secretion pathway protein L	-0.012682546	2.643532283	0.095330454	1.125027458	0.894380959	0.022094163	0.999599824	0.101758337
K02485 two-component system, unclassified family, response regulator	0.028568733	0.617124106	0.030944394	0.262563705	0.357695905	0.022060064	0.999599824	0.101758337
K06409 stage V sporulation protein B	0.002914291	-0.848627552	0.044569536	0.361077465	0.947971629	0.02206624	0.999599824	0.101758337
K00179 indolepyruvate ferredoxin oxidoreductase, alpha subunit [EC:1.2.7.8]	0.004506089	-0.404758666	0.012795139	0.172464218	0.725312005	0.022248337	0.999599824	0.101876951
K00248 butyryl-CoA dehydrogenase [EC:1.3.99.2]	-0.013313297	-0.532399703	0.018658559	0.226785694	0.476874297	0.022211514	0.999599824	0.101876951
K02990 small subunit ribosomal protein S6	0.001299834	-0.135289955	0.005900287	0.057620318	0.82600263	0.022191573	0.999599824	0.101876951
K09963 hypothetical protein	0.099337837	1.560933643	0.081650656	0.665055705	0.226078164	0.022239711	0.999599824	0.101876951
K02058 simple sugar transport system substrate-binding protein	0.01443362	0.403226705	0.014931252	0.17228839	0.335604979	0.022605234	0.999599824	0.10337935
K00662 aminoglycoside N3'-acetyltransferase [EC:2.3.1.81]	0.1111917	-1.881085782	0.083045254	0.804520523	0.183063047	0.022731244	0.999599824	0.103823367
K00641 homoserine O-acetyltransferase [EC:2.3.1.31]	0.070609412	-1.555492063	0.068289711	0.66576839	0.303179534	0.022829232	0.999599824	0.104138429
K10013 lysine/arginine/ornithine transport system substrate-binding protein	-0.002369222	2.218549035	0.094557111	0.951954244	0.980050913	0.023158705	0.999599824	0.105507296
K09997 arginine transport system substrate-binding protein	0.134902031	2.218361096	0.082206857	0.952751017	0.103350657	0.023280315	0.999599824	0.105926908
K01222 6-phospho-beta-glucosidase [EC:3.2.1.86]	0.099057117	0.963817036	0.05164651	0.414173165	0.05743132	0.023353528	0.999599824	0.106125528
K03076 preprotein translocase SecY subunit	0.000132996	-0.108363297	0.003587271	0.046588834	0.970485832	0.023418374	0.999599824	0.106285666
K08978 putative membrane protein	0.004040627	-0.205358466	0.009268253	0.08835544	0.663626882	0.02351669	0.999599824	0.106597116
K06407 stage V sporulation protein AE	0.036366168	-0.923060143	0.045908197	0.397259444	0.429798471	0.023554603	0.999599824	0.106634329
K01155 type II restriction enzyme [EC:3.1.21.4]	0.033655127	-0.305317974	0.011592766	0.131528299	0.00438041	0.023684615	0.83411044	0.107087867
K02026 multiple sugar transport system permease protein	0.018196034	-0.481798967	0.017457458	0.208071577	0.299313592	0.024019215	0.999599824	0.108327865
K03761 MFS transporter, MHS family, alpha-ketoglutarate permease	0.068589464	2.417009699	0.093218863	1.043616397	0.463259603	0.023992949	0.999599824	0.108327865
K01146	0.090556172	1.671249755	0.0877857	0.722118273	0.304302621	0.024087806	0.999599824	0.108500907
K02823 dihydroorotate dehydrogenase electron transfer subunit	0.004726554	-0.097391155	0.005601482	0.042103827	0.400416941	0.024161224	0.999599824	0.108581015
K11751 5'-nucleotidase / UDP-sugar diphosphatase [EC:3.1.3.5 3.6.1.45]	-0.039024532	1.996418404	0.074344101	0.863115975	0.600585281	0.024166081	0.999599824	0.108581015
K07146	0.122406741	2.137361356	0.087074892	0.924519254	0.162315273	0.024235075	0.999599824	0.108583678
K07687 two-component system, NarL family, captular synthesis response regulator RcsB	0.018293554	2.009816856	0.091395468	0.869302351	0.841687404	0.024227669	0.999599824	0.108583678
K08368 MFS transporter, putative metabolite transport protein	0.034384315	1.768963704	0.085476253	0.765293802	0.688185406	0.024257412	0.999599824	0.108583678
K06392 stage III sporulation protein AC	0.020628144	-1.114778413	0.05849499	0.482728117	0.724955885	0.024384559	0.999599824	0.109016894
K02430 DeoR family transcriptional regulator, L-fucose operon activator	0.13328502	2.073509725	0.072049749	0.898212366	0.066727648	0.024434604	0.999599824	0.10910476
K03378 morphine 6-dehydrogenase [EC:1.1.1.218]	-0.087790836	-0.902112069	0.046246437	0.390987544	0.059996242	0.024507001	0.999599824	0.109292093
K00334 NADH dehydrogenase I subunit E [EC:1.6.5.3]	0.000207855	-0.48783637	0.026410669	0.211674809	0.993733371	0.024662918	0.999599824	0.109579054
K03673 thiol:disulfide interchange protein DsbA	0.078686562	1.836887586	0.09656168	0.79685189	0.416713756	0.024631216	0.999599824	0.109579054
K09788 hypothetical protein	0.035486548	1.434713979	0.076997621	0.622490147	0.645699644	0.024654084	0.999599824	0.109579054
K01029 3-oxoacid CoA-transferase subunit B [EC:2.8.3.5]	0.009309472	-1.154434356	0.060639983	0.501766032	0.878239517	0.02489752	0.999599824	0.110348266
K11540 carbamoyl-phosphate synthase / aspartate carbamoyltransferase / dihydroorotase [EC:2.1.3.2 3.5.2.3 6.3.5.5]	0.032841431	-1.294389988	0.064872567	0.56257772	0.613590667	0.024892847	0.999599824	0.110348266
K03146 thiamine biosynthetic enzyme	0.121645191	-1.830912148	0.086021141	0.796317895	0.159849564	0.024989288	0.999599824	0.110618425
K03623 ribonuclease inhibitor	0.0798768	1.797872991	0.08105394	0.782131341	0.32632435	0.025021872	0.999599824	0.110626258
K05350 beta-glucosidase [EC:3.2.1.21]	0.013262407	-0.751845781	0.036840686	0.327198505	0.719469401	0.025073789	0.999599824	0.110719438
K09889 hypothetical protein	-0.029231666	1.940918824	0.086512062	0.845594954	0.736021165	0.025225767	0.999599824	0.111117182
K10973 IclR family transcriptional regulator, negative regulator of allantoin and glyoxylate utilization operons	0.09520689	2.237030113	0.094688341	0.974460536	0.316641463	0.025205598	0.999599824	0.111117182
K07668 two-component system, OmpR family, response regulator VicR	0.009456393	-0.567620718	0.027154549	0.247382129	0.728252697	0.025275791	0.999599824	0.111201091
K07701 two-component system, CitB family, sensor histidine kinase DcuS [EC:2.7.13.3]	0.113522773	2.174064769	0.090686953	0.94815658	0.213014669	0.025371956	0.999599824	0.11148754
K03216 RNA methyltransferase, TrmH family, group 2 [EC:2.1.1.-]	0.000775587	-0.428304835	0.013935898	0.186856323	0.955707848	0.025419644	0.999599824	0.11156054
K03151 thiamine biosynthesis protein ThiI	0.022051475	-0.833069646	0.044052487	0.363613262	0.617566353	0.025485687	0.999599824	0.11157758
K03655 ATP-dependent DNA helicase RecG [EC:3.6.1.-]	0.002030185	-0.084947551	0.002737995	0.037072051	0.45981214	0.02546535	0.999599824	0.11157758
K11325 L-cysteine/cystine lyase	0.124116649	-1.17443297	0.065771962	0.513005418	0.061507181	0.025594727	0.999599824	0.111918478
K01101 4-nitrophenyl phosphatase [EC:3.1.3.41]	0.014508721	-0.918572375	0.050616412	0.401467952	0.774869759	0.02567421	0.999599824	0.112083353
K11473 glycolate oxidase iron-sulfur subunit	0.073856241	1.831015441	0.078606214	0.800373687	0.349278335	0.025694875	0.999599824	0.112083353
K01678 fumarate hydratase subunit beta [EC:4.2.1.2]	0.002348385	-0.46494267	0.016010238	0.20340178	0.883624601	0.025810846	0.999599824	0.112316289
K07016	0.125437606	-1.835520297	0.062371839	0.802874516	0.046498344	0.025788948	0.999599824	0.112316289
K03090 RNA polymerase sigma-B factor	-0.00801671	-1.554320415	0.077921225	0.68054241	0.918223988	0.025928749	0.999599824	0.112594653
K09144 hypothetical protein	-0.053613725	-1.113799595	0.047592792	0.487695167	0.262143013	0.025937543	0.999599824	0.112594653
K01045 arylesterase [EC:3.1.1.2]	0.068303049	-1.438763064	0.065919832	0.630426042	0.30216342	0.026037443	0.999599824	0.112706022
K01746 formiminotetrahydrofolate cyclodeaminase [EC:4.3.1.4]	-0.002884627	-0.494002693	0.027607415	0.216462721	0.916952746	0.026040388	0.999599824	0.112706022
K02394 flagellar P-ring protein precursor FlgI	0.043388562	2.312851004	0.095553743	1.013790308	0.650575109	0.026088776	0.999599824	0.112706022
K07262 D-alanyl-D-alanine endopeptidase (penicillin binding protein 7) [EC:3.4.99.-]	0.129386792	1.791192212	0.080195773	0.785022239	0.109223248	0.02606874	0.999599824	0.112706022
K03768 peptidyl-prolyl cis-trans isomerase B (cyclophilin B) [EC:5.2.1.8]	-0.007246091	-0.554810483	0.027673908	0.243397684	0.793884043	0.026211545	0.999599824	0.113100298
K00943 dTMP kinase [EC:2.7.4.9]	-0.001261578	-0.760977701	0.042360011	0.334008496	0.976288949	0.026282421	0.999599824	0.113269979
K03687 molecular chaperone GrpE	-0.001082268	-0.084246568	0.004036767	0.037008941	0.789069306	0.026405016	0.999599824	0.113661879
K02106 short-chain fatty acids transporter	-0.002665204	-1.438049892	0.069101199	0.632468615	0.969296093	0.02657538	0.999599824	0.114258223
K06412 stage V sporulation protein G	-0.017187243	-0.70766489	0.034217817	0.311429902	0.616362075	0.026664988	0.999599824	0.114506348
K04488 nitrogen fixation protein NifU and related proteins	0.014196817	-0.704981335	0.034965712	0.311255359	0.685432585	0.027139411	0.999599824	0.116404402
K01624 fructose-bisphosphate aldolase, class II [EC:4.1.2.13]	0.000345905	-0.11339581	0.003746539	0.050087089	0.926588888	0.0272038	0.999599824	0.116525604
K01636	-0.009399105	-0.72498795	0.036980062	0.320290621	0.799791088	0.027232586	0.999599824	0.116525604
K02381 FdrA protein	0.063370822	1.541001215	0.083808111	0.68197474	0.451009893	0.027489212	0.999599824	0.117483657
K01269 aminopeptidase [EC:3.4.11.-]	-0.005844654	-0.401648807	0.012791485	0.17786494	0.648536251	0.027584718	0.999599824	0.117751648
K03615 electron transport complex protein RnfC	-0.001948674	-0.131807583	0.005918558	0.05840756	0.742528185	0.027682602	0.999599824	0.117961073
K09457 7-cyano-7-deazaguanine reductase [EC:1.7.1.13]	0.069873716	1.056333675	0.055763607	0.468143365	0.212570036	0.027699494	0.999599824	0.117961073
K00246 fumarate reductase subunit C [EC:1.3.99.1]	-0.049544751	1.767455237	0.082390075	0.783986546	0.548717781	0.027831374	0.999599824	0.118242167
K06346 spoIIIJ-associated protein	-0.022922777	-0.680853081	0.035448077	0.301946919	0.519058282	0.027802718	0.999599824	0.118242167
K00154 coniferyl-aldehyde dehydrogenase [EC:1.2.1.68]	-0.040040638	-1.636054624	0.077008058	0.726031966	0.604030263	0.027899739	0.999599824	0.11839251
K03756 putrescine:ornithine antiporter	0.048106983	1.331997796	0.057895039	0.591452854	0.407620732	0.027989344	0.999599824	0.118632522
K09824 hypothetical protein	-0.009857613	2.252170802	0.093984572	1.001121581	0.916637557	0.028152269	0.999599824	0.119182365
K02431 L-fucose mutarotase [EC:5.1.3.-]	-0.02539889	-0.923248453	0.040843142	0.411653296	0.535182103	0.028617136	0.999599824	0.120865314
K09762 hypothetical protein	0.015196107	-0.437598005	0.016629865	0.195109849	0.362618042	0.028613914	0.999599824	0.120865314
K01615 glutaconyl-CoA decarboxylase [EC:4.1.1.70]	-0.026614064	-0.700410012	0.036775598	0.31246627	0.470631328	0.028700965	0.999599824	0.121066579
K10112 maltose/maltodextrin transport system ATP-binding protein	0.009415695	-0.456372756	0.01494457	0.203638123	0.529836328	0.028732236	0.999599824	0.121066579
K03496 chromosome partitioning protein	-0.001804668	-0.229656764	0.005489431	0.102516669	0.742901306	0.028794393	0.999599824	0.121186249
K01835 phosphoglucomutase [EC:5.4.2.2]	0.005598783	-0.404373283	0.01369367	0.180655922	0.683353998	0.028919968	0.999599824	0.121572232
K01933 phosphoribosylformylglycinamidine cyclo-ligase [EC:6.3.3.1]	-0.000121628	-0.081881273	0.003686848	0.036593729	0.973736298	0.028974047	0.999599824	0.12165711
K04835 methylaspartate ammonia-lyase [EC:4.3.1.2]	-0.070410516	-2.25962103	0.093257314	1.011224094	0.451684243	0.029184056	0.999599824	0.122395749
K01286 D-alanyl-D-alanine carboxypeptidase [EC:3.4.16.4]	0.017947902	-0.586358766	0.027487288	0.262555983	0.515005292	0.029272222	0.999599824	0.122479342
K05834 homoserine/homoserine lactone effulux protein	0.082237569	2.036297748	0.096768623	0.911619061	0.397066798	0.02924133	0.999599824	0.122479342
K02194 heme exporter membrane protein CcmB	-0.146235767	1.612615177	0.064502342	0.722522134	0.025127631	0.029366029	0.999599824	0.122612767
K07180 serine protein kinase	0.162922524	2.038858935	0.093393892	0.913535459	0.083575693	0.029372418	0.999599824	0.122612767
K07738 transcriptional repressor NrdR	-0.002856667	-0.655998709	0.036041013	0.294315808	0.936953385	0.029578173	0.999599824	0.123210083
K09952 hypothetical protein	0.002032072	-0.886715724	0.037159242	0.397930095	0.956477731	0.029618468	0.999599824	0.123210083
K11517 (S)-2-hydroxy-acid oxidase [EC:1.1.3.15]	0.038117492	-1.224001161	0.071423032	0.549282283	0.594521738	0.029615362	0.999599824	0.123210083
K00558 DNA (cytosine-5-)-methyltransferase [EC:2.1.1.37]	0.002965118	-0.277721326	0.008420966	0.124713397	0.725357307	0.029720124	0.999599824	0.123347103
K02170 biotin biosynthesis protein BioH	-0.024781762	2.034859852	0.097521781	0.913588983	0.799830915	0.02968849	0.999599824	0.123347103
K00302 sarcosine oxidase, subunit alpha [EC:1.5.3.1]	0.010422576	-0.480983736	0.016643466	0.216193576	0.532326938	0.029868073	0.999599824	0.123817995
K00930 acetylglutamate kinase [EC:2.7.2.8]	0.000651261	-0.10377997	0.004834539	0.046835121	0.893061264	0.030506049	0.999599824	0.125736757
K01112	-0.004514089	0.288974956	0.012134338	0.130333668	0.710525901	0.030409817	0.999599824	0.125736757
K01817 phosphoribosylanthranilate isomerase [EC:5.3.1.24]	0.008187004	0.20232448	0.00672765	0.09128089	0.225964912	0.030459442	0.999599824	0.125736757
K08984 putative membrane protein	-0.058963721	2.223364423	0.09322283	1.003152387	0.528232283	0.030468572	0.999599824	0.125736757
K10007 glutamate transport system permease protein	0.264455138	-2.171609294	0.083132779	0.979830248	0.001857228	0.030473314	0.660535186	0.125736757
K03335 inosose dehydratase [EC:4.2.1.44]	0.072887214	-0.948976508	0.056031936	0.428521887	0.195753329	0.030601657	0.999599824	0.125986181
K00186 2-oxoisovalerate ferredoxin oxidoreductase, alpha subunit [EC:1.2.7.7]	0.103318062	-1.706363103	0.075710609	0.771171193	0.174856158	0.030735332	0.999599824	0.126391573
K05832 putative ABC transport system permease protein	0.001332824	-0.581327202	0.027546016	0.263081333	0.961487613	0.030954198	0.999599824	0.127145963
K03487 LacI family transcriptional regulator, asc operon repressor	0.109525177	1.735847207	0.091979676	0.786608634	0.236043059	0.03116957	0.999599824	0.127884293
K03326 C4-dicarboxylate transporter, DcuC family	0.012137993	0.951993036	0.043222284	0.431657153	0.779314773	0.03126605	0.999599824	0.128133697
K00942 guanylate kinase [EC:2.7.4.8]	0.003378187	-0.105229947	0.004141782	0.047744632	0.416284927	0.031371016	0.999599824	0.128271009
K10678 nitroreductase [EC:1.-.-.-]	0.031786677	1.596553951	0.077440791	0.724295679	0.682179541	0.031351167	0.999599824	0.128271009
K01151 deoxyribonuclease IV [EC:3.1.21.2]	-0.00277865	-0.234321379	0.006232384	0.106448216	0.65649621	0.031574595	0.999599824	0.128956535
K00611 ornithine carbamoyltransferase [EC:2.1.3.3]	1.63E-05	-0.200397587	0.006424732	0.091065507	0.997983366	0.031625492	0.999599824	0.129017632
K06902 MFS transporter, UMF1 family	0.031136143	-0.825152475	0.047398921	0.375183756	0.512475271	0.031719323	0.999599824	0.12925354
K07317 adenine-specific DNA-methyltransferase [EC:2.1.1.72]	-0.006908631	-1.970138607	0.086791359	0.896890243	0.936684399	0.031921191	0.999599824	0.129928656
K03613 electron transport complex protein RnfE	-0.000326638	-0.122828461	0.005972585	0.055940582	0.956474522	0.031991675	0.999599824	0.130068078
K07009	0.044510212	-0.893863466	0.048971976	0.407590972	0.365184871	0.032191939	0.999599824	0.130734232
K02025 multiple sugar transport system permease protein	0.021888808	-0.449138998	0.017563211	0.204960762	0.215027299	0.032320687	0.999599824	0.131108774
K05903 NADH dehydrogenase (quinone) [EC:1.6.99.5]	-0.034165033	-0.779344142	0.040335466	0.355939389	0.398627835	0.032457553	0.999599824	0.131515367
K01180 endo-1,3(4)-beta-glucanase [EC:3.2.1.6]	0.069056	-1.61584348	0.076631783	0.738707006	0.36927474	0.032621535	0.999599824	0.131806915
K02062 thiamine transport system ATP-binding protein	0.063659205	1.324366887	0.070095523	0.605519636	0.36556019	0.032639651	0.999599824	0.131806915
K02341 DNA polymerase III subunit delta' [EC:2.7.7.7]	0.007075102	0.123993151	0.004640622	0.056681615	0.129925478	0.032610585	0.999599824	0.131806915
K05916 nitric oxide dioxygenase [EC:1.14.12.17]	0.048837737	1.615773898	0.076049744	0.739684256	0.521950465	0.032850605	0.999599824	0.132217759
K07007	-0.034404097	-0.694002796	0.037178329	0.31765974	0.356580089	0.032825502	0.999599824	0.132217759
K08681 glutamine amidotransferase [EC:2.6.-.-]	-0.037164254	-0.690560582	0.035505613	0.316133746	0.297283641	0.032851878	0.999599824	0.132217759
K01823 isopentenyl-diphosphate delta-isomerase [EC:5.3.3.2]	0.155267613	1.486247849	0.071603564	0.680708092	0.032050471	0.032929636	0.999599824	0.132284092
K03599 stringent starvation protein A	0.030375012	1.818193314	0.082235537	0.832801962	0.712490046	0.032942055	0.999599824	0.132284092
K11103 aerobic C4-dicarboxylate transport protein	0.074751792	1.256409059	0.052144369	0.575626881	0.154236587	0.032984108	0.999599824	0.132304968
K06923	0.018102969	-0.606268216	0.028574341	0.27798106	0.527557794	0.033116492	0.999599824	0.132687729
K00116 malate dehydrogenase (acceptor) [EC:1.1.99.16]	0.02177033	2.059166851	0.101064521	0.944602952	0.829804293	0.033197311	0.999599824	0.132863261
K02566 NagD protein	0.008717051	-1.033464913	0.050751741	0.474369472	0.863909534	0.033300103	0.999599824	0.133126249
K07166 ACT domain-containing protein	0.009673944	-0.168303296	0.007525553	0.077292495	0.201039812	0.033387631	0.999599824	0.133327693
K00344 NADPH2:quinone reductase [EC:1.6.5.5]	0.01422947	1.316401787	0.066116945	0.604782539	0.829954822	0.033452712	0.999599824	0.13343915
K06399 stage IV sporulation protein B [EC:3.4.21.116]	0.049714195	-0.887009457	0.036463143	0.409204961	0.17524383	0.034164356	0.999599824	0.136126568
K02533 tRNA/rRNA methyltransferase [EC:2.1.1.-]	0.056326903	1.602748093	0.086729473	0.739572075	0.517255188	0.034205183	0.999599824	0.136138144
K10119 multiple sugar transport system permease protein	-0.00934214	-0.900033441	0.050121398	0.415512785	0.8524458	0.034289056	0.999599824	0.136320831
K02860 16S rRNA processing protein RimM	0.012494441	0.154041684	0.007176659	0.071218979	0.084187051	0.034541597	0.999599824	0.137083787
K07768 two-component system, OmpR family, sensor histidine kinase SenX3 [EC:2.7.13.3]	0.023806182	-1.231627658	0.068699606	0.56947699	0.729539745	0.034557333	0.999599824	0.137083787
K02363 enterobactin 2,3-dihydroxybenzoate-AMP ligase / S-dihydroxybenzoyltransferase [EC:2.3.1.- 2.7.7.58]	0.027271301	2.103073466	0.094149503	0.972890238	0.772564422	0.034642652	0.999599824	0.137270551
K03286 OmpA-OmpF porin, OOP family	0.03567885	0.635313181	0.032598746	0.293966278	0.275880832	0.034682921	0.999599824	0.137278594
K07566 putative translation factor	-0.002086174	-0.085500516	0.00425354	0.039583541	0.624685068	0.034777948	0.999599824	0.137503122
K08227 MFS transporter, LPLT family, lysophospholipid transporter	-0.071234482	1.757252805	0.089538828	0.81507551	0.42781415	0.03510821	0.999599824	0.138656187
K02529 LacI family transcriptional regulator	0.010301231	0.140945172	0.005712306	0.065447488	0.073782713	0.035302729	0.999599824	0.139271204
K04073 acetaldehyde dehydrogenase [EC:1.2.1.10]	0.266519857	2.024612899	0.085463551	0.940865706	0.002264051	0.035442355	0.660535186	0.13952841
K08961 chondroitin-sulfate-ABC endolyase [EC:4.2.2.20]	0.072735991	-1.326750187	0.059543883	0.616705988	0.224212936	0.035484523	0.999599824	0.13952841
K08962 chondroitin-sulfate-ABC exolyase [EC:4.2.2.21]	0.072735991	-1.326750187	0.059543883	0.616705988	0.224212936	0.035484523	0.999599824	0.13952841
K00560 thymidylate synthase [EC:2.1.1.45]	-0.001301215	-0.179752561	0.005350536	0.083652631	0.808260676	0.035695329	0.999599824	0.140203753
K00951 GTP pyrophosphokinase [EC:2.7.6.5]	0.001594969	-0.081847286	0.003837624	0.038134953	0.678416771	0.035906524	0.999599824	0.140879151
K10118 multiple sugar transport system permease protein	0.013508155	-0.729930938	0.043314848	0.340387961	0.755675178	0.036060388	0.999599824	0.141328378
K00675 N-hydroxyarylamine O-acetyltransferase [EC:2.3.1.118]	0.036086525	1.914065441	0.089722691	0.893358427	0.688234435	0.036215957	0.999599824	0.141628851
K07319 putative adenine-specific DNA-methyltransferase [EC:2.1.1.72]	-0.004068431	-0.316061138	0.009827094	0.147500939	0.679594088	0.036197228	0.999599824	0.141628851
K06210 ribosylnicotinamide kinase domain of NadR	0.164498817	1.527789987	0.066594074	0.713349571	0.014875381	0.036286253	0.999599824	0.141749346
K01356 repressor LexA [EC:3.4.21.88]	0.006034953	-0.543443567	0.027386859	0.254014828	0.82595657	0.036479606	0.999599824	0.142349766
K00756 pyrimidine-nucleoside phosphorylase [EC:2.4.2.2]	0.005268258	-1.007088528	0.040472466	0.470926314	0.896645416	0.036554785	0.999599824	0.142488252
K09759 nondiscriminating aspartyl-tRNA synthetase [EC:6.1.1.23]	-0.00192301	-1.036124492	0.052885913	0.484629909	0.971053075	0.036601838	0.999599824	0.14251692
K11709 manganese/zinc/iron transport system permease protein	0.115829529	2.544261919	0.084215317	1.190873478	0.171508038	0.036729305	0.999599824	0.142858294
K00147 glutamate-5-semialdehyde dehydrogenase [EC:1.2.1.41]	-0.00012228	-0.090795868	0.004529642	0.042607544	0.97850708	0.037197683	0.999599824	0.144119845
K00362 nitrite reductase (NAD(P)H) large subunit [EC:1.7.1.4]	-0.014811519	1.028480028	0.065318016	0.482420631	0.820986731	0.037117532	0.999599824	0.144119845
K03544 ATP-dependent Clp protease ATP-binding subunit ClpX	0.002598884	-0.120023603	0.005200231	0.056357406	0.618134717	0.037308966	0.999599824	0.144119845
K06958	0.004942771	-0.317378087	0.011956755	0.148905799	0.68004268	0.037161575	0.999599824	0.144119845
K09695 lipooligosaccharide transport system ATP-binding protein	0.035441629	-1.437264762	0.076483521	0.674966139	0.643904414	0.037334667	0.999599824	0.144119845
K11016 hemolysin	0.08893034	2.217312124	0.07320266	1.040607457	0.226749827	0.037214402	0.999599824	0.144119845
K11179 tRNA 2-thiouridine synthesizing protein E [EC:2.8.1.-]	0.092769782	1.83938466	0.082916635	0.863633756	0.265392083	0.037297451	0.999599824	0.144119845
K06215 pyridoxine biosynthesis protein [EC:4.-.-.-]	-0.00366612	-0.81705852	0.042140941	0.383988847	0.930815662	0.037470062	0.999599824	0.144487135
K01631 2-dehydro-3-deoxyphosphogalactonate aldolase [EC:4.1.2.21]	-0.002963224	1.498427369	0.081979262	0.705257135	0.971224529	0.037744331	0.999599824	0.145388572
K02501 glutamine amidotransferase [EC:2.4.2.-]	0.009142695	-0.106673064	0.005362198	0.05022622	0.090713703	0.037814105	0.999599824	0.14550122
K03436 DeoR family transcriptional regulator, fructose operon transcriptional repressor	0.009514386	-0.743549696	0.046154007	0.350511655	0.837019008	0.038034613	0.999599824	0.146192997
K01599 uroporphyrinogen decarboxylase [EC:4.1.1.37]	-0.014805557	0.888009817	0.049077476	0.419438795	0.763407588	0.038402791	0.999599824	0.14745029
K01840 phosphomannomutase [EC:5.4.2.8]	0.000285534	-0.134285066	0.005717962	0.063517073	0.96025416	0.03866671	0.999599824	0.148201898
K05881 PTS hybrid protein	0.131062911	1.90094944	0.087009452	0.899221391	0.134552398	0.038681108	0.999599824	0.148201898
K01501 nitrilase [EC:3.5.5.1]	-0.018445413	-0.680641998	0.0430304	0.322105103	0.668920423	0.0387602	0.999599824	0.148346608
K02552 menaquinone-specific isochorismate synthase [EC:5.4.4.2]	0.031173594	1.45643726	0.083888323	0.689572943	0.710823909	0.038851008	0.999599824	0.148377785
K05780 putative phosphonate transport system ATP-binding protein	0.014414189	1.428767789	0.081996505	0.67638401	0.860747783	0.038826404	0.999599824	0.148377785
K03550 holliday junction DNA helicase RuvA	0.00556899	-0.100226845	0.005435561	0.04750364	0.307587551	0.039048385	0.999599824	0.148973115
K01421 putative membrane protein	0.014973682	-0.728593897	0.039303493	0.345568494	0.703878379	0.039181583	0.999599824	0.14900623
K02784 phosphocarrier protein HPr	0.045098184	1.745151719	0.080613465	0.827465382	0.576880543	0.039124061	0.999599824	0.14900623
K06394 stage III sporulation protein AE	0.045118132	-1.305394644	0.066961467	0.619129609	0.5017075	0.039177717	0.999599824	0.14900623
K02745 PTS system, N-acetylgalactosamine-specific IIB component [EC:2.7.1.69]	0.104099084	1.200667052	0.069211918	0.569662907	0.135128569	0.039245607	0.999599824	0.149091779
K08723 5'-nucleotidase [EC:3.1.3.5]	0.086233871	1.649149955	0.096197382	0.783952667	0.371776189	0.039610972	0.999599824	0.150320708
K00886 polyphosphate glucokinase [EC:2.7.1.63]	0.204330825	-1.834639295	0.087824983	0.873184957	0.021624016	0.039842402	0.999599824	0.150562342
K06436 spore coat assemly protein	0.121330559	-1.81410744	0.08964465	0.863169007	0.178390384	0.039788314	0.999599824	0.150562342
K07224 putative lipoprotein	0.174694935	1.810053799	0.093866301	0.861186236	0.065117033	0.039776316	0.999599824	0.150562342
K11743 spermidine export protein MdtJ	0.083044274	1.774231773	0.091927049	0.844329951	0.368094587	0.039818723	0.999599824	0.150562342
K01581 ornithine decarboxylase [EC:4.1.1.17]	0.016443156	0.974103985	0.044135461	0.463836796	0.710116311	0.039932566	0.999599824	0.150569645
K02147 V-type H+-transporting ATPase subunit B [EC:3.6.3.14]	0.046331856	-1.175883416	0.065752242	0.559838518	0.482364531	0.039905472	0.999599824	0.150569645
K09747 hypothetical protein	0.02172073	-0.723477655	0.039230919	0.344564159	0.580814213	0.039970159	0.999599824	0.150569645
K02653 type IV pilus assembly protein PilC	-0.000885601	-0.883940803	0.058337307	0.421362808	0.987912618	0.04014187	0.999599824	0.151057981
K00101 L-lactate dehydrogenase (cytochrome) [EC:1.1.2.3]	0.078781796	1.311951376	0.068626218	0.626307902	0.253203024	0.040424864	0.999599824	0.151804668
K03621 fatty acid/phospholipid synthesis protein	-0.00968143	-0.40578106	0.013457024	0.193688827	0.47323877	0.040399335	0.999599824	0.151804668
K05875 methyl-accepting chemotaxis protein II, aspartate sensor receptor	0.126269658	1.787928236	0.085065763	0.85545213	0.140267146	0.040860685	0.999599824	0.15328094
K03431 phosphoglucosamine mutase [EC:5.4.2.10]	-0.001207712	-0.545933964	0.029221548	0.261313908	0.967100228	0.040939998	0.999599824	0.153418154
K00058 D-3-phosphoglycerate dehydrogenase [EC:1.1.1.95]	0.005020811	-0.113494562	0.00479506	0.054360844	0.297115926	0.04106975	0.999599824	0.153743902
K07729 putative transcriptional regulator	0.00627775	-0.635875471	0.033402524	0.304774982	0.85123152	0.041203101	0.999599824	0.154082429
K01191 alpha-mannosidase [EC:3.2.1.24]	-0.001738688	-0.418599688	0.013187383	0.200910552	0.895322447	0.041472644	0.999599824	0.154897772
K01684 galactonate dehydratase [EC:4.2.1.6]	0.06074188	0.718524772	0.040668907	0.344923188	0.137848755	0.041507425	0.999599824	0.154897772
K03307 solute:Na+ symporter, SSS family	0.006118829	0.168389245	0.006452885	0.080898993	0.344870886	0.041665326	0.999599824	0.155325568
K07746 hypothetical protein	0.00704603	-2.129330547	0.07025413	1.023514395	0.92027464	0.041766273	0.999599824	0.155540375
K00532 ferredoxin hydrogenase [EC:1.12.7.2]	-0.019274763	-0.4426408	0.026433378	0.213022039	0.467276115	0.042004259	0.999599824	0.15626455
K01738 cysteine synthase [EC:2.5.1.47]	0.00313826	-0.087160508	0.004235994	0.041957285	0.46019292	0.042056572	0.999599824	0.156297197
K00825 2-aminoadipate transaminase [EC:2.6.1.39]	0.087742121	1.01977876	0.060546952	0.491545192	0.149838131	0.042317493	0.999599824	0.15710424
K04024 ethanolamine utilization protein EutJ	0.05653478	1.070486238	0.065907627	0.516530116	0.39267783	0.042527534	0.999599824	0.157558149
K06180 ribosomal large subunit pseudouridine synthase D [EC:5.4.99.12]	-0.000437735	-0.091887362	0.004007736	0.044329783	0.913203998	0.042493141	0.999599824	0.157558149
K01493 dCMP deaminase [EC:3.5.4.12]	-0.00504	-0.404835325	0.027590226	0.195481009	0.855355034	0.042671122	0.999599824	0.157602188
K02313 chromosomal replication initiator protein DnaA	0.001335564	-0.057200863	0.00334752	0.027609507	0.690606299	0.042592705	0.999599824	0.157602188
K10200 N-acetylglucosamine transport system substrate-binding protein	-0.021427335	-1.078049564	0.058501813	0.520445881	0.714794433	0.042629929	0.999599824	0.157602188
K06155 Gnt-I system high-affinity gluconate transporter	0.053124352	1.410058708	0.064375483	0.681462903	0.410840656	0.04284612	0.999599824	0.158085889
K03618 hydrogenase-1 operon protein HyaF	0.070770076	1.925752456	0.09225737	0.930944069	0.444495545	0.04290077	0.999599824	0.158125015
K00527 ribonucleoside-triphosphate reductase [EC:1.17.4.2]	-0.002148884	-0.130596503	0.004921437	0.06316616	0.663139834	0.043007233	0.999599824	0.158127186
K02335 DNA polymerase I [EC:2.7.7.7]	-0.000100937	-0.086090754	0.003048266	0.041645308	0.973638143	0.043033499	0.999599824	0.158127186
K08173 MFS transporter, MHS family, metabolite:H+ symporter	0.058461521	1.491984767	0.07524433	0.721490432	0.438676491	0.042967028	0.999599824	0.158127186
K02020 molybdate transport system substrate-binding protein	0.029220116	0.728775339	0.038576972	0.352846743	0.450229124	0.04321134	0.999599824	0.158618314
K06001 tryptophan synthase beta chain [EC:4.2.1.20]	0.021238783	-0.311412351	0.014193742	0.150871112	0.13712446	0.043340678	0.999599824	0.158930577
K00380 sulfite reductase (NADPH) flavoprotein alpha-component [EC:1.8.1.2]	0.049830222	0.58264696	0.03832284	0.282399366	0.195937967	0.043428334	0.999599824	0.158943253
K02574 ferredoxin-type protein NapH	-0.002426537	-0.523507837	0.027181518	0.253741054	0.929011288	0.043432683	0.999599824	0.158943253
K03465 thymidylate synthase (FAD) [EC:2.1.1.148]	0.079566337	-1.096821562	0.053549435	0.531935153	0.139877895	0.043551861	0.999599824	0.159217088
K01618	0.007757325	-0.148020839	0.009357896	0.071845076	0.408732612	0.043716355	0.999599824	0.159437604
K03470 ribonuclease HII [EC:3.1.26.4]	0.001501473	-0.10144558	0.004336629	0.049237594	0.729761163	0.043711455	0.999599824	0.159437604
K04477 PHP family protein	-0.008262884	0.280310051	0.010871965	0.136073894	0.448698433	0.043745415	0.999599824	0.159437604
K02892 large subunit ribosomal protein L23	-0.001457643	-0.123951308	0.006600401	0.06018879	0.825581921	0.043805621	0.999599824	0.15949511
K03923 modulator of drug activity B	0.118523629	1.965253036	0.089219107	0.956082284	0.186487136	0.044187879	0.999599824	0.160723896
K01465 dihydroorotase [EC:3.5.2.3]	0.00172641	-0.080639712	0.003756028	0.039254836	0.646588143	0.044314189	0.999599824	0.160798346
K06421 small acid-soluble spore protein D (minor alpha/beta-type SASP)	0.065242009	-1.101717454	0.048488399	0.536382698	0.180933219	0.044342719	0.999599824	0.160798346
K11358 aspartate aminotransferase [EC:2.6.1.1]	0.022239025	-0.595271961	0.026373775	0.289807325	0.400739467	0.044337706	0.999599824	0.160798346
K01534 Zn2+-exporting ATPase [EC:3.6.3.5]	-0.004731738	-0.219196227	0.008891131	0.106755594	0.595556932	0.044415143	0.999599824	0.160898449
K02815 PTS system, sorbose-specific IID component	0.073881158	1.929974879	0.087880092	0.940283253	0.402145034	0.044485956	0.999599824	0.160992523
K06173 tRNA pseudouridine synthase A [EC:5.4.99.12]	-0.000801152	-0.095170277	0.004104919	0.04639517	0.845582763	0.044611387	0.999599824	0.161283866
K03382 hydroxyatrazine ethylaminohydrolase [EC:3.5.99.3]	-0.057751881	-1.107353643	0.052015842	0.540034439	0.269046429	0.044689156	0.999599824	0.161402486
K01720 2-methylcitrate dehydratase [EC:4.2.1.79]	0.080755552	1.787743099	0.081885387	0.873200155	0.32596988	0.045010109	0.999599824	0.16223693
K03721 transcriptional regulator of aroF, aroG, tyrA and aromatic amino acid transport	-0.028286572	0.408533178	0.024944061	0.199543237	0.258999749	0.04501058	0.999599824	0.16223693
K01953 asparagine synthase (glutamine-hydrolysing) [EC:6.3.5.4]	-0.000349442	-0.126794309	0.004375224	0.061948655	0.936471739	0.045069081	0.999599824	0.162284856
K03177 tRNA pseudouridine synthase B [EC:5.4.99.12]	-0.002343529	-0.070571167	0.003603355	0.034506812	0.516663577	0.045234387	0.999599824	0.162716882
K01243 S-adenosylhomocysteine/5'-methylthioadenosine nucleosidase [EC:3.2.2.9]	0.001534604	0.15453473	0.006687433	0.075602753	0.818880231	0.045346583	0.999599824	0.162957191
K02565 N-acetylglucosamine repressor	0.084607933	1.231007611	0.074388942	0.603607195	0.257593416	0.045819506	0.999599824	0.164492025
K00002 alcohol dehydrogenase (NADP+) [EC:1.1.1.2]	-0.058413831	-1.020034064	0.051202116	0.500475571	0.256149596	0.045952267	0.999599824	0.164797509
K07316 adenine-specific DNA-methyltransferase [EC:2.1.1.72]	0.018365557	-0.989530004	0.029960827	0.485610806	0.54101759	0.045996408	0.999599824	0.164797509
K01952 phosphoribosylformylglycinamidine synthase [EC:6.3.5.3]	0.001227567	-0.073298673	0.00311684	0.035994428	0.694373727	0.046132049	0.999599824	0.165118699
K05853 Ca2+ transporting ATPase, sarcoplasmic/endoplasmic reticulum [EC:3.6.3.8]	0.091536811	-1.350356823	0.067020977	0.663882858	0.174496064	0.046376908	0.999599824	0.16582978
K02796 PTS system, mannose-specific IID component	0.068193001	0.655740497	0.035403189	0.322468103	0.056388969	0.046431387	0.999599824	0.165859381
K01677 fumarate hydratase subunit alpha [EC:4.2.1.2]	0.002926776	-0.547853081	0.027716058	0.269906524	0.916072873	0.046819574	0.999599824	0.166964844
K03752 molybdopterin-guanine dinucleotide biosynthesis protein A	0.059264632	1.345195595	0.086079219	0.662771601	0.492441149	0.046833871	0.999599824	0.166964844
K00099 1-deoxy-D-xylulose-5-phosphate reductoisomerase [EC:1.1.1.267]	-0.010769715	-0.075892482	0.0034422	0.037421018	0.0021925	0.046999867	0.660535186	0.167299314
K00375 GntR family transcriptional regulator / MocR family aminotransferase	-0.003917172	-0.392528587	0.014938935	0.193583718	0.793596452	0.047039505	0.999599824	0.167299314
K00655 1-acyl-sn-glycerol-3-phosphate acyltransferase [EC:2.3.1.51]	-0.000975987	0.083203483	0.003816742	0.041038927	0.798600367	0.047067495	0.999599824	0.167299314
K03753 molybdopterin-guanine dinucleotide biosynthesis protein B	0.061775604	1.265647867	0.080107148	0.625111906	0.442089702	0.047358279	0.999599824	0.16800022
K06441 ferredoxin hydrogenase gamma subunit [EC:1.12.7.2]	0.060894637	-1.304014468	0.077387516	0.643983922	0.432866029	0.047332491	0.999599824	0.16800022
K05590 ATP-dependent RNA helicase SrmB [EC:2.7.7.-]	0.024709073	1.425848264	0.072116866	0.704456778	0.732465074	0.047425506	0.999599824	0.168072621
K02471 putative ATP-binding cassette transporter	0.00900607	0.874089035	0.046042976	0.432331533	0.845244931	0.047663081	0.999599824	0.168747987
K00538 formate acetyltransferase activating enzyme [EC:1.97.1.4]	0.117581262	-1.450802118	0.082917596	0.717909052	0.158704839	0.047762257	0.999599824	0.168766244
K01133 choline-sulfatase [EC:3.1.6.6]	-0.019960712	-0.751419026	0.0474527	0.371800347	0.67474879	0.047745565	0.999599824	0.168766244
K02406 flagellin	0.040432229	-0.587084857	0.025176035	0.290656923	0.110842469	0.047870776	0.999599824	0.168983369
K06941 ribosomal RNA large subunit methyltransferase N [EC:2.1.1.-]	0.004604103	-0.116405234	0.004613137	0.057687519	0.320218526	0.048084533	0.999599824	0.169571193
K07048	0.003239935	1.232346915	0.06831053	0.611056008	0.962247835	0.048203573	0.999599824	0.169824167
K07503 hypothetical protein	0.134269816	-2.042715154	0.080478865	1.013642523	0.097782843	0.048367949	0.999599824	0.170236213
K07679 two-component system, NarL family, sensor histidine kinase EvgS [EC:2.7.13.3]	0.009348083	0.475787676	0.026949762	0.236193387	0.729281195	0.048456805	0.999599824	0.170381909
K05786 chloramphenicol-sensitive protein RarD	0.050595356	0.871785525	0.05355803	0.433533272	0.346672792	0.048837473	0.999599824	0.171384679
K06959	0.001288502	-0.119580467	0.005724528	0.059464984	0.822287182	0.048831574	0.999599824	0.171384679
K03892 ArsR family transcriptional regulator	-0.037002169	-0.493437939	0.028889926	0.245543905	0.202674286	0.048980462	0.999599824	0.171718614
K00880 L-xylulokinase [EC:2.7.1.53]	0.100068154	1.361524776	0.065086305	0.678403602	0.126747116	0.049266377	0.999599824	0.17255248
K01026 propionate CoA-transferase [EC:2.8.3.1]	0.046136237	0.697416633	0.043573535	0.347923304	0.291759723	0.049534378	0.999599824	0.172732602
K02042 phosphonate transport system permease protein	-0.0308164	-0.723500429	0.042440987	0.360866909	0.469156903	0.049492262	0.999599824	0.172732602
K02965 small subunit ribosomal protein S19	0.00025629	-0.377209784	0.025800914	0.188070544	0.992090529	0.049405801	0.999599824	0.172732602
K07791 anaerobic C4-dicarboxylate transporter DcuA	0.040205552	0.580018091	0.026718462	0.289387661	0.134942833	0.049558379	0.999599824	0.172732602
K09858 SEC-C motif domain protein	0.054493621	1.271083336	0.067437262	0.633846707	0.420613834	0.049442508	0.999599824	0.172732602
K01219 agarase [EC:3.2.1.81]	0.062837201	-1.891933371	0.073338507	0.94430029	0.393215877	0.04964266	0.999599824	0.172858535
K01845 glutamate-1-semialdehyde 2,1-aminomutase [EC:5.4.3.8]	0.022541074	-0.713354917	0.045537082	0.356356489	0.621479825	0.049833463	0.999599824	0.17335478
K02291 phytoene synthase [EC:2.5.1.32]	0.082163274	-2.327162113	0.088706223	1.16286633	0.356134957	0.049896778	0.999599824	0.173407003
K05777 putative thiamine transport system substrate-binding protein	0.143863047	1.350829973	0.079800422	0.675690867	0.073870348	0.050123741	0.999599824	0.173870746
K07648 two-component system, OmpR family, aerobic respiration control sensor histidine kinase ArcB [EC:2.7.13.3]	0.018744956	0.553524987	0.035484206	0.276879702	0.598269352	0.050127081	0.999599824	0.173870746
K05896 segregation and condensation protein A	0.015515963	-0.642346085	0.042006905	0.321392826	0.712489328	0.050185032	0.999599824	0.173903731
K02781 PTS system, glucitol/sorbitol-specific IIA component [EC:2.7.1.69]	0.14088203	1.637410483	0.084964546	0.820733897	0.099839975	0.050584279	0.999599824	0.174742676
K03476 L-ascorbate 6-phosphate lactonase [EC:3.1.1.-]	0.027216508	0.887945794	0.050532561	0.444959882	0.59114079	0.05052748	0.999599824	0.174742676
K07015	-0.03707677	-0.817061349	0.053338884	0.409472749	0.48829302	0.050545964	0.999599824	0.174742676
K09471 gamma-glutamylputrescine oxidase [EC:1.4.3.-]	0.153989922	1.88598642	0.08352532	0.94548865	0.067643754	0.050621834	0.999599824	0.174742676
K00027 malate dehydrogenase (oxaloacetate-decarboxylating) [EC:1.1.1.38]	-0.026740744	-0.633040742	0.037817414	0.317748298	0.480841008	0.050897162	0.999599824	0.175524316
K01917 glutathionylspermidine synthase [EC:6.3.1.8]	0.026481446	1.102904405	0.052366379	0.553738412	0.613975432	0.050956708	0.999599824	0.17556102
K00632 acetyl-CoA acyltransferase [EC:2.3.1.16]	0.056907544	1.291075404	0.071364988	0.648430588	0.426746481	0.051031769	0.999599824	0.175621709
K00964 galactose-1-phosphate uridylyltransferase [EC:2.7.7.10]	0.010072911	-0.525475407	0.027607184	0.263962549	0.715838345	0.051072163	0.999599824	0.175621709
K00355 NAD(P)H dehydrogenase (quinone) [EC:1.6.5.2]	-0.019583183	1.54188567	0.075259275	0.774750764	0.795137222	0.051134281	0.999599824	0.175667051
K00171 pyruvate ferredoxin oxidoreductase, delta subunit [EC:1.2.7.1]	0.042023645	-1.269479948	0.078302345	0.638727785	0.592455059	0.051435446	0.999599824	0.176532746
K09157 hypothetical protein	-0.026441358	-0.536704763	0.028955214	0.27029954	0.362933718	0.051654127	0.999599824	0.17711396
K02079 N-acetylgalactosamine-6-phosphate deacetylase [EC:3.5.1.25]	-0.043129842	1.762119318	0.085847081	0.887838505	0.616282257	0.051752648	0.999599824	0.177282448
K07469 aldehyde dehydrogenase (FAD-independent) [EC:1.2.99.7]	0.008625083	-1.050714745	0.057148017	0.530388845	0.880281856	0.052177121	0.999599824	0.178566125
K02478 two-component system, LytT family, sensor kinase [EC:2.7.13.3]	0.033221965	0.53012062	0.027025303	0.267809187	0.221309117	0.052356389	0.999599824	0.178732976
K03705 heat-inducible transcriptional repressor	0.02201104	-0.711985128	0.042616604	0.359627335	0.60643973	0.052320107	0.999599824	0.178732976
K07080	0.070633179	-0.891439289	0.052257587	0.450379248	0.178972633	0.052375234	0.999599824	0.178732976
K11104 melibiose permease	0.022863022	-0.749004188	0.040883133	0.378642952	0.577022467	0.052511612	0.999599824	0.179028192
K07741 anti-repressor protein	0.02033282	-0.329483098	0.012347785	0.166753021	0.102177038	0.052772811	0.999599824	0.179748
K00783 hypothetical protein	-0.00455794	-0.084809547	0.006145072	0.042933212	0.459669172	0.052829951	0.999599824	0.17977206
K03478 hypothetical protein	0.138784486	1.340095104	0.074772748	0.678785694	0.065834805	0.05296145	0.999599824	0.180048869
K09992 hypothetical protein	0.027026768	-1.719641552	0.04778153	0.871905793	0.57267429	0.053191976	0.999599824	0.18066149
K00245 fumarate reductase iron-sulfur protein [EC:1.3.99.1]	0.036568969	1.241872201	0.066890567	0.630391643	0.585576331	0.053459003	0.999599824	0.181225515
K02117 V-type H+-transporting ATPase subunit A [EC:3.6.3.14]	0.003116568	-0.297686244	0.012172846	0.151086306	0.798358274	0.0534232	0.999599824	0.181225515
K07590 large subunit ribosomal protein L7A	-0.013955764	-1.423842374	0.083307468	0.722940279	0.867235115	0.05351602	0.999599824	0.181247652
K06017	0.017110014	-1.083116855	0.054604219	0.550147372	0.754548525	0.053603095	0.999599824	0.181371451
K01523 phosphoribosyl-ATP pyrophosphohydrolase [EC:3.6.1.31]	0.056350165	-0.991558057	0.057252995	0.503857734	0.326934091	0.053702458	0.999599824	0.181536557
K01182 oligo-1,6-glucosidase [EC:3.2.1.10]	0.025207778	-0.509752177	0.030561347	0.259089032	0.411067405	0.053755996	0.999599824	0.18154659
K10213 ribosylpyrimidine nucleosidase [EC:3.2.2.8]	0.063053778	1.565883695	0.084970756	0.796446053	0.459462958	0.053920265	0.999599824	0.181930216
K06908	0.083673244	1.681616166	0.080619967	0.858080138	0.30136545	0.054675752	0.999599824	0.184306055
K10110 maltose/maltodextrin transport system permease protein	0.051280436	-0.74563803	0.03436697	0.380715635	0.138222104	0.054822689	0.999599824	0.184628006
K00522 ferroxidase [EC:1.16.3.1]	0.038980933	-1.036668639	0.047946756	0.529689428	0.417786312	0.054989934	0.999599824	0.184861197
K01744 aspartate ammonia-lyase [EC:4.3.1.1]	0.003301313	0.205583833	0.007084501	0.105130686	0.642046155	0.055184945	0.999599824	0.184861197
K02145 V-type H+-transporting ATPase subunit A [EC:3.6.3.14]	0.06981986	-1.221466765	0.069700379	0.624371565	0.318448239	0.055087667	0.999599824	0.184861197
K02346 DNA polymerase IV [EC:2.7.7.7]	0.000962536	-0.104853161	0.004511861	0.053609929	0.831419252	0.055143195	0.999599824	0.184861197
K02647 carbohydrate diacid regulator	0.000375606	-0.531343154	0.028523081	0.271540257	0.989514709	0.05503213	0.999599824	0.184861197
K08722 5'-nucleotidase [EC:3.1.3.5]	0.029516296	-0.993847731	0.053603505	0.508264446	0.582878401	0.055200892	0.999599824	0.184861197
K10109 maltose/maltodextrin transport system permease protein	0.055042735	-0.703621384	0.029612901	0.360118381	0.065453952	0.055383937	0.999599824	0.185301336
K07788 RND superfamily, multidrug transport protein MdtB	0.058687187	1.018727106	0.05621406	0.521890906	0.298535273	0.055610614	0.999599824	0.185713587
K09927 hypothetical protein	0.033774465	1.838942615	0.08742146	0.942055655	0.699911885	0.055603251	0.999599824	0.185713587
K00764 amidophosphoribosyltransferase [EC:2.4.2.14]	-0.002073207	-0.093667148	0.004238136	0.047996576	0.625586222	0.055665839	0.999599824	0.185725243
K11184 catabolite repression HPr-like protein	0.09062701	-1.091155749	0.059826963	0.559859808	0.132383874	0.055977621	0.999599824	0.186592069
K01299 carboxypeptidase Taq [EC:3.4.17.19]	-0.012101259	-1.004379639	0.059913921	0.515586088	0.840268056	0.056093252	0.999599824	0.186804059
K01915 glutamine synthetase [EC:6.3.1.2]	0.005303388	-0.085668381	0.003803976	0.043994949	0.165779771	0.056191566	0.999599824	0.186958036
K02456 general secretion pathway protein G	-0.028253736	1.426359823	0.078526025	0.73294328	0.719613039	0.056334035	0.999599824	0.187085279
K02902 large subunit ribosomal protein L28	0.004263314	-0.126962135	0.006785047	0.065233467	0.530946464	0.056309254	0.999599824	0.187085279
K06967	-0.023775797	-0.66955446	0.038434964	0.344642246	0.537325032	0.056743044	0.999599824	0.188269433
K08303 putative protease [EC:3.4.-.-]	-0.00125378	-0.058069258	0.002361032	0.029908461	0.596355126	0.056889792	0.999599824	0.188582044
K05364 peptidoglycan glycosyltransferase [EC:2.4.1.129]	0.067608181	-0.717545907	0.035104936	0.369897814	0.056426101	0.057102868	0.999599824	0.189113742
K01067 acetyl-CoA hydrolase [EC:3.1.2.1]	-0.021318327	-0.400022748	0.017475501	0.206328624	0.224837455	0.057237701	0.999599824	0.189385573
K02795 PTS system, mannose-specific IIC component	0.059577765	0.609389916	0.035885746	0.314476305	0.099420143	0.057358899	0.999599824	0.189611829
K08159 MFS transporter, DHA1 family, L-arabinose/isopropyl-beta-D-thiogalactopyranoside export protein	-0.091881813	-1.098761447	0.06322402	0.567235684	0.148694341	0.057452163	0.999599824	0.189722205
K09969 general L-amino acid transport system substrate-binding protein	-0.033112875	1.739549903	0.085418784	0.898212792	0.698942623	0.057497983	0.999599824	0.189722205
K01096 phosphatidylglycerophosphatase B [EC:3.1.3.27]	0.037371074	1.20716825	0.055595262	0.623531434	0.50271782	0.057580639	0.999599824	0.189820471
K06378 stage II sporulation protein AA (anti-sigma F factor antagonist)	0.016703863	-0.992768611	0.065475054	0.513023584	0.799058076	0.057691596	0.999599824	0.190011771
K05501 TetR/AcrR family transcriptional regulator	0.068170059	1.649460172	0.081126612	0.852771177	0.402375018	0.057804163	0.999599824	0.190208015
K07667 two-component system, OmpR family, KDP operon response regulator KdpE	-0.001180366	-0.464993605	0.027859663	0.240756241	0.966273828	0.05816273	0.999599824	0.191212639
K00703 starch synthase [EC:2.4.1.21]	0.00045495	-0.416213704	0.027615245	0.215658265	0.986882474	0.05834208	0.999599824	0.191626778
K02436 DeoR family transcriptional regulator, galactitol utilization operon repressor	-0.052634001	1.747398946	0.078910386	0.907064819	0.506015233	0.05879116	0.999599824	0.192749099
K07231 putative iron-regulated protein	0.03605704	-1.6239396	0.064715561	0.84288538	0.578429335	0.058764261	0.999599824	0.192749099
K09786 hypothetical protein	0.111745782	1.715869306	0.096803337	0.891024039	0.250591005	0.058881035	0.999599824	0.192867623
K00754	-0.001433772	-0.093524291	0.003883987	0.048644655	0.712650945	0.059280922	0.999599824	0.193647415
K00826 branched-chain amino acid aminotransferase [EC:2.6.1.42]	-0.002906377	-0.101740719	0.004277452	0.052897428	0.498120258	0.059183873	0.999599824	0.193647415
K02914 large subunit ribosomal protein L34	0.006218843	-0.353465831	0.024105553	0.183836214	0.79685052	0.059265547	0.999599824	0.193647415
K07279 hypothetical protein	0.042654442	1.350349156	0.066463806	0.704041484	0.522217082	0.059874274	0.999599824	0.195407859
K01455 formamidase [EC:3.5.1.49]	0.140076886	1.74763225	0.070727179	0.91213674	0.049876445	0.060136192	0.999599824	0.19590647
K11788 phosphoribosylamine--glycine ligase / phosphoribosylformylglycinamidine cyclo-ligase [EC:6.3.3.1 6.3.4.13]	-0.003820611	-1.491796601	0.073107783	0.778521965	0.958406327	0.060108325	0.999599824	0.19590647
K02500 cyclase HisF [EC:4.1.3.-]	0.003607398	-0.104064389	0.004938272	0.054353455	0.466474902	0.060316912	0.999599824	0.195909452
K03546 exonuclease SbcC	0.004431536	0.253853288	0.007834754	0.132593446	0.572678803	0.060325092	0.999599824	0.195909452
K07258 D-alanyl-D-alanine carboxypeptidase (penicillin binding protein 5/6) [EC:3.4.16.4]	0.008208493	-0.51974912	0.028427244	0.271509982	0.773255363	0.060355391	0.999599824	0.195909452
K08253 non-specific protein-tyrosine kinase [EC:2.7.10.2]	0.054538216	-0.931566706	0.061140568	0.48649464	0.374127395	0.060281952	0.999599824	0.195909452
K03336 3D-(3,5/4)-trihydroxycyclohexane-1,2-dione hydrolase [EC:3.7.1.-]	0.081659104	-0.953179313	0.05313465	0.499110699	0.1269026	0.060948759	0.999599824	0.197478379
K03429 1,2-diacylglycerol 3-glucosyltransferase [EC:2.4.1.157]	0.038598499	-1.089009731	0.059386118	0.570178845	0.516931231	0.060923962	0.999599824	0.197478379
K01789 UDP-glucuronate 5'-epimerase [EC:5.1.3.12]	0.039129613	-1.633934382	0.073947427	0.856519252	0.597651959	0.061226563	0.999599824	0.198199603
K01715 3-hydroxybutyryl-CoA dehydratase [EC:4.2.1.55]	-0.014900822	-0.578212951	0.029786749	0.303188296	0.61779289	0.061297315	0.999599824	0.198249874
K03079 L-ribulose-5-phosphate 3-epimerase [EC:5.1.3.22]	0.04916645	1.302736217	0.071952989	0.685148321	0.49569389	0.062055721	0.999599824	0.200522087
K05874 methyl-accepting chemotaxis protein I, serine sensor receptor	0.183107664	1.618506648	0.089731573	0.851829756	0.043429365	0.062237039	0.999599824	0.200927131
K01093 4-phytase / acid phosphatase [EC:3.1.3.26]	0.059806152	1.582787331	0.078577215	0.83356331	0.448046211	0.062399629	0.999599824	0.201271041
K00863 dihydroxyacetone kinase [EC:2.7.1.29]	0.092970614	1.288715228	0.074284771	0.679286848	0.213111281	0.062622655	0.999599824	0.201671306
K03477 DeoR family transcriptional regulator, ulaG and ulaABCDEF operon transcriptional repressor	0.045325055	1.653181675	0.087717649	0.871444393	0.606282705	0.062636074	0.999599824	0.201671306
K02825 pyrimidine operon attenuation protein / uracil phosphoribosyltransferase [EC:2.4.2.9]	0.030369701	-1.045994532	0.060376025	0.551829769	0.615857279	0.062845715	0.999599824	0.202164979
K00564 ribosomal RNA small subunit methyltransferase C [EC:2.1.1.52]	0.099831773	1.396281846	0.071623415	0.737689656	0.165878252	0.063214084	0.999599824	0.203167914
K00835 valine--pyruvate aminotransferase [EC:2.6.1.66]	0.088982357	1.00717538	0.063734818	0.532316455	0.165188797	0.063311086	0.999599824	0.203297672
K06926	0.028755981	-0.526196693	0.035330674	0.278201441	0.417269521	0.063397696	0.999599824	0.20339386
K00284 glutamate synthase (ferredoxin) [EC:1.4.7.1]	0.013799935	-0.60215106	0.031902533	0.31868061	0.666087933	0.063657664	0.999599824	0.204045547
K05781 putative phosphonate transport system ATP-binding protein	0.013435883	1.377196144	0.06446145	0.72924408	0.835235776	0.063792321	0.999599824	0.204294765
K06310 spore germination protein	0.055428882	-0.892402058	0.049260747	0.472961355	0.262689247	0.064022938	0.999599824	0.204850576
K06609 MFS transporter, SP family, major inositol transporter	0.035883693	1.472181789	0.08389806	0.780792491	0.669613164	0.064207021	0.999599824	0.205256639
K06960	0.00477542	-0.848492652	0.049496233	0.450427269	0.923296001	0.06444715	0.999599824	0.205840986
K00059 3-oxoacyl-[acyl-carrier protein] reductase [EC:1.1.1.100]	-0.000463635	-0.074312922	0.003642445	0.039491593	0.898921266	0.064724539	0.999599824	0.206359765
K01857 3-carboxy-cis,cis-muconate cycloisomerase [EC:5.5.1.2]	0.005198599	1.494507981	0.086279584	0.794147347	0.952051971	0.0647021	0.999599824	0.206359765
K07270 glycosyl transferase, family 25	0.143493133	1.889716083	0.078714776	1.005212755	0.070739524	0.064977053	0.999599824	0.206981028
K01846 methylaspartate mutase [EC:5.4.99.1]	0.008879824	-1.334579298	0.0668264	0.710415234	0.894506231	0.06516118	0.999599824	0.207199855
K09472 gamma-glutamyl-gamma-aminobutyraldehyde dehydrogenase [EC:1.2.1.-]	0.084489149	1.701660369	0.077502429	0.905698357	0.277778859	0.065126797	0.999599824	0.207199855
K01450 formylmethionine deformylase [EC:3.5.1.31]	0.066120856	-1.173926532	0.069182558	0.625036207	0.341075944	0.06521915	0.999599824	0.207200663
K00530 flavorubredoxin reductase [EC:1.18.1.-]	0.015730354	1.891509938	0.086529352	1.007903707	0.85604512	0.065427619	0.999599824	0.20767918
K08476 two-component system, NtrC family, phosphoglycerate transport system response regulator PgtA	0.086500205	1.476817513	0.076433129	0.787162185	0.259957576	0.065504186	0.999599824	0.207738541
K07714 two-component system, NtrC family, response regulator AtoC	0.012579028	0.370807025	0.026132206	0.197703786	0.631115137	0.06558242	0.999599824	0.207803078
K07690 two-component system, NarL family, response regulator EvgA	0.024205476	1.221431691	0.076592175	0.651609485	0.752514881	0.06573415	0.999599824	0.208100175
K07678 two-component system, NarL family, sensor histidine kinase BarA [EC:2.7.13.3]	0.059886118	0.502669789	0.034053928	0.268360441	0.081138132	0.065926241	0.999599824	0.20852441
K03485 LacI family transcriptional regulator, trehalose operon repressor	-0.038363275	1.465990573	0.081502657	0.78379277	0.638688859	0.066311035	0.999599824	0.209556881
K03086 RNA polymerase primary sigma factor	0.001504793	-0.174224678	0.005329963	0.093288062	0.778167173	0.066704452	0.999599824	0.210429685
K08479 two-component system, OmpR family, clock-associated histidine kinase SasA [EC:2.7.13.3]	0.046994827	-0.612484143	0.04693473	0.327914588	0.318656991	0.066673657	0.999599824	0.210429685
K05835 threonine efflux protein	0.063082446	1.789546695	0.087806605	0.958730577	0.473857855	0.066849148	0.999599824	0.210701001
K07482 transposase, IS30 family	0.008860774	-0.800426429	0.035706098	0.428978741	0.804425559	0.066947371	0.999599824	0.210825492
K00121 S-(hydroxymethyl)glutathione dehydrogenase [EC:1.1.1.284]	0.016145993	1.028422223	0.066645924	0.551830405	0.808978099	0.067265469	0.999599824	0.211641573
K09787 hypothetical protein	-0.028054905	-0.699930139	0.047652497	0.375779437	0.557115694	0.067415178	0.999599824	0.211926873
K01613 phosphatidylserine decarboxylase [EC:4.1.1.65]	-0.003251441	0.134057707	0.006206736	0.072084634	0.601320779	0.067828626	0.999599824	0.212905478
K03531 cell division protein FtsZ	-0.000481741	-0.085162586	0.003247723	0.04580513	0.882323729	0.06789908	0.999599824	0.212905478
K07079	0.017856863	-0.326823449	0.013346642	0.175787145	0.183387865	0.067904393	0.999599824	0.212905478
K00948 ribose-phosphate pyrophosphokinase [EC:2.7.6.1]	-0.002606222	-0.115874368	0.005196693	0.062366619	0.616904824	0.068083805	0.999599824	0.212910156
K03656 ATP-dependent DNA helicase Rep [EC:3.6.1.-]	0.019841299	0.790208139	0.045160739	0.42529047	0.661180003	0.068071048	0.999599824	0.212910156
K07789 RND superfamily, multidrug transport protein MdtC	0.07239827	1.241944545	0.071267565	0.668382963	0.311687468	0.068058098	0.999599824	0.212910156
K03527 4-hydroxy-3-methylbut-2-enyl diphosphate reductase [EC:1.17.1.2]	5.07E-05	-0.095961319	0.003998408	0.05174785	0.98990046	0.068597994	0.999599824	0.214331418
K03545 trigger factor	0.007159296	-0.074595518	0.004110505	0.040262147	0.084059691	0.06883883	0.999599824	0.21489687
K01996 branched-chain amino acid transport system ATP-binding protein	0.003402304	-0.466536665	0.028244231	0.252041129	0.904315215	0.069088466	0.999599824	0.215488786
K00965 UDPglucose--hexose-1-phosphate uridylyltransferase [EC:2.7.7.12]	0.008053253	-0.452296758	0.028017342	0.244408499	0.774260554	0.069155215	0.999599824	0.215509741
K05311 central glycolytic genes regulator	0.033318461	1.331190428	0.075820846	0.719605398	0.661116224	0.069255788	0.999599824	0.215635974
K04022 alcohol dehydrogenase	0.114246991	1.492575839	0.092122729	0.80776257	0.217276554	0.069563582	0.999599824	0.216406637
K00821 acetylornithine/N-succinyldiaminopimelate aminotransferase [EC:2.6.1.11 2.6.1.17]	-0.007821919	-0.468569451	0.028721812	0.253698743	0.785822027	0.069686792	0.999599824	0.216602238
K00614	0.035201697	1.383761327	0.087292297	0.750673812	0.687455367	0.070217117	0.999599824	0.217782892
K02455 general secretion pathway protein F	-0.001623934	1.208281073	0.068468225	0.655553573	0.981115929	0.070248632	0.999599824	0.217782892
K06393 stage III sporulation protein AD	-0.026422517	-0.788512178	0.058293477	0.427702659	0.651155015	0.070181595	0.999599824	0.217782892
K03833 selenocysteine-specific elongation factor	0.095008994	0.929234072	0.049830264	0.504384074	0.058898295	0.070371918	0.999599824	0.217976863
K05846 osmoprotectant transport system permease protein	0.01248984	0.491785206	0.030204734	0.267034906	0.679955962	0.070470334	0.999599824	0.218093532
K02118 V-type H+-transporting ATPase subunit B [EC:3.6.3.14]	0.003936208	-0.446416168	0.030635392	0.242641135	0.897974521	0.070742662	0.999599824	0.218747767
K09994 PhnO protein [EC:2.3.1.-]	0.013339183	1.602513065	0.089271774	0.871339461	0.881465232	0.070844509	0.999599824	0.218874172
K10206 LL-diaminopimelate aminotransferase [EC:2.6.1.83]	0.008234012	-0.220828853	0.010801767	0.120297424	0.447349986	0.071360264	0.999599824	0.220278028
K09002 hypothetical protein	0.078501848	-1.641564112	0.068913195	0.894931127	0.256857994	0.071570587	0.999599824	0.220737463
K04652 hydrogenase nickel incorporation protein HypB	0.007216059	-0.603434558	0.042583713	0.329841261	0.865716484	0.072299099	0.999599824	0.222792931
K01176 alpha-amylase [EC:3.2.1.1]	0.004640254	-0.43528816	0.028624922	0.238092795	0.871488867	0.072487551	0.999599824	0.223182083
K00939 adenylate kinase [EC:2.7.4.3]	0.007885239	-0.116920292	0.005902108	0.064006483	0.184014621	0.072721228	0.999599824	0.223326952
K03195 type IV secretion system protein VirB10	0.148219258	1.676577694	0.08146338	0.917818306	0.071273625	0.072720558	0.999599824	0.223326952
K06877	0.020712014	-1.003701735	0.03746072	0.549283996	0.581335684	0.07263031	0.999599824	0.223326952
K02028 polar amino acid transport system ATP-binding protein [EC:3.6.3.21]	0.011554446	-0.468962547	0.029155388	0.257191047	0.6925662	0.073224818	0.999599824	0.22468128
K02899 large subunit ribosomal protein L27	-0.000241845	-0.359576754	0.024384053	0.197306455	0.992102654	0.073374299	0.999599824	0.22494768
K00013 histidinol dehydrogenase [EC:1.1.1.23]	0.009596296	-0.086221581	0.006107836	0.047373228	0.118717898	0.073740563	0.999599824	0.225877662
K01011 3-mercaptopyruvate sulfurtransferase [EC:2.8.1.2]	-0.018944546	1.80689964	0.091382781	0.995104547	0.836110754	0.074400229	0.999599824	0.227704026
K03693 penicillin binding protein	0.098380883	-1.079970049	0.060809029	0.595376029	0.108253033	0.074689711	0.999599824	0.228200903
K07173 S-ribosylhomocysteine lyase [EC:4.4.1.21]	-0.011975698	0.171840828	0.008687317	0.094722243	0.170542889	0.074654535	0.999599824	0.228200903
K00975 glucose-1-phosphate adenylyltransferase [EC:2.7.7.27]	0.00337741	-0.463998592	0.028951738	0.256680791	0.907322473	0.075668416	0.999599824	0.230059807
K02499 tetrapyrrole methylase family protein / MazG family protein	-0.000899159	-0.70352015	0.049505589	0.389060307	0.985538425	0.075578994	0.999599824	0.230059807
K02806 PTS system, nitrogen regulatory IIA component [EC:2.7.1.69]	-0.082966657	1.197966949	0.077940746	0.662721181	0.289194858	0.075674524	0.999599824	0.230059807
K07105	0.099890276	-0.721836998	0.045556619	0.399192514	0.030213322	0.075580874	0.999599824	0.230059807
K07124	0.01460043	-0.558197645	0.040911786	0.308839523	0.721796228	0.075713154	0.999599824	0.230059807
K07133	0.012277302	-0.270834289	0.008207151	0.1498648	0.137234029	0.075746711	0.999599824	0.230059807
K11630 two-component system, OmpR family, bacitracin resistance response regulator BceR	0.093114076	-1.001236627	0.071220666	0.55346058	0.193514679	0.075454189	0.999599824	0.230059807
K08305 membrane-bound lytic murein transglycosylase B [EC:3.2.1.-]	-0.11353044	1.458354165	0.092149484	0.807513438	0.220289901	0.075937753	0.999599824	0.230445084
K02557 chemotaxis protein MotB	0.033801495	0.325259619	0.012294639	0.180218463	0.00687315	0.076123552	0.956774549	0.230546084
K02750 PTS system, arbutin-like IIC component	0.102418456	1.106922079	0.071849595	0.61345797	0.156558123	0.076188509	0.999599824	0.230546084
K03762 MFS transporter, MHS family, proline/betaine transporter	0.100793809	1.272740311	0.077406004	0.704977847	0.195300105	0.076035705	0.999599824	0.230546084
K06951	0.07512398	-0.889111825	0.063401104	0.492815042	0.238341275	0.076227911	0.999599824	0.230546084
K01572 oxaloacetate decarboxylase, beta subunit [EC:4.1.1.3]	0.009249789	-0.173023574	0.011441871	0.096036844	0.420412074	0.076627186	0.999599824	0.231169411
K02056 simple sugar transport system ATP-binding protein [EC:3.6.3.17]	-0.003493526	-0.336496023	0.015211429	0.1867393	0.818733903	0.076576433	0.999599824	0.231169411
K03784 purine-nucleoside phosphorylase [EC:2.4.2.1]	-0.004937725	-0.477858876	0.02816684	0.26522616	0.861129983	0.076616679	0.999599824	0.231169411
K02108 F-type H+-transporting ATPase subunit a [EC:3.6.3.14]	0.00923136	0.128796074	0.005904103	0.071555006	0.120492561	0.076894986	0.999599824	0.231393965
K07403 membrane-bound serine protease (ClpP class)	0.076577217	-1.148699564	0.063448652	0.638118906	0.229780337	0.076867015	0.999599824	0.231393965
K08280 lipopolysaccharide O-acetyltransferase [EC:2.3.1.-]	0.044966045	-1.398430113	0.084292811	0.776666594	0.594684388	0.076799964	0.999599824	0.231393965
K04014 formate-dependent nitrite reductase, Fe-S protein	0.046857037	1.16774025	0.065971895	0.649223252	0.478888896	0.077100706	0.999599824	0.231818706
K01786 L-ribulose-5-phosphate 4-epimerase [EC:5.1.3.4]	0.012581527	-0.538267189	0.03601913	0.299406979	0.727460451	0.077244168	0.999599824	0.232055703
K03257 translation initiation factor eIF-4A	0.123814417	-0.801618462	0.063859679	0.446162628	0.054809869	0.077417873	0.999599824	0.232269855
K11541 carbamoyl-phosphate synthase / aspartate carbamoyltransferase [EC:2.1.3.2 6.3.5.5]	0.066086563	-1.211164607	0.076442917	0.674169699	0.388984225	0.077444851	0.999599824	0.232269855
K02520 translation initiation factor IF-3	0.0038351	-0.35167979	0.02602549	0.196074044	0.883089653	0.077915503	0.999599824	0.233486356
K04761 LysR family transcriptional regulator, hydrogen peroxide-inducible genes activator	0.019606407	0.238436975	0.009019919	0.133115675	0.03164477	0.078304956	0.999599824	0.234262326
K09946 hypothetical protein	0.108281686	1.487819093	0.078673955	0.83061695	0.171218546	0.078301655	0.999599824	0.234262326
K04770 Lon-like ATP-dependent protease [EC:3.4.21.-]	-0.044552	1.39032744	0.085214344	0.777329499	0.602038083	0.078728762	0.999599824	0.235334101
K02538 activator of the mannose operon, transcriptional antiterminator	0.056579168	1.578749902	0.085983221	0.882983833	0.511751319	0.078830379	0.999599824	0.235441814
K07658 two-component system, OmpR family, alkaline phosphatase synthesis response regulator PhoP	0.006482416	-0.354351209	0.026485126	0.198309704	0.807052545	0.079012254	0.999599824	0.235788855
K04744 LPS-assembly protein	-0.027670179	0.963248284	0.068583535	0.539349559	0.687316081	0.079161647	0.999599824	0.236038464
K10829 iron-chelate-transporting ATPase	0.050947322	-0.578054982	0.046376499	0.324014457	0.274106182	0.079473784	0.999599824	0.236772518
K06922	-0.03980202	-2.15345742	0.06552375	1.208352251	0.544676	0.079785848	0.999599824	0.237505136
K02221 YggT family protein	0.114610845	0.943756251	0.061854074	0.530364909	0.066290095	0.080231242	0.999599824	0.238633105
K10227 sorbitol/mannitol transport system substrate-binding protein	0.15294606	-1.270265876	0.072352809	0.714681778	0.036544122	0.080572918	0.999599824	0.239450973
K03308 neurotransmitter:Na+ symporter, NSS family	0.001818526	-0.139975986	0.007329156	0.078784972	0.804453621	0.080689752	0.999599824	0.239491064
K09705 hypothetical protein	0.108526737	-1.33147162	0.08685902	0.749490203	0.21386983	0.080719829	0.999599824	0.239491064
K00847 fructokinase [EC:2.7.1.4]	0.007714013	0.112274216	0.005520022	0.063236355	0.164790753	0.080891956	0.999599824	0.239803568
K01215 glucan 1,6-alpha-glucosidase [EC:3.2.1.70]	0.015416333	-0.699182945	0.043631154	0.394063224	0.724443555	0.081088523	0.999599824	0.240187951
K01272 cytosol nonspecific dipeptidase [EC:3.4.13.18]	0.087189446	-1.302158268	0.07501719	0.73413166	0.247380245	0.081180735	0.999599824	0.240262852
K09775 hypothetical protein	0.052643084	-0.986647145	0.063373802	0.556509179	0.407766309	0.081317548	0.999599824	0.24046952
K06438 similar to stage IV sporulation protein	0.01379163	-1.084932811	0.05807576	0.612744385	0.812682235	0.081704887	0.999599824	0.241416087
K07776 two-component system, OmpR family, response regulator RegX3	0.010037186	-0.689523445	0.048285955	0.389544657	0.835674519	0.08179517	0.999599824	0.241484095
K02422 flagellar protein FliS	0.03947097	-1.331174895	0.078522222	0.752694147	0.616093303	0.082052651	0.999599824	0.242045208
K07447 putative holliday junction resolvase [EC:3.1.-.-]	-0.003584751	-0.075250937	0.005268385	0.04257538	0.497513046	0.082233536	0.999599824	0.242379635
K03776 aerotaxis receptor	0.109360855	1.544937853	0.091851479	0.874657698	0.23609278	0.08242655	0.999599824	0.242658621
K07216 hemerythrin	0.057101726	-0.811193929	0.048768239	0.459309337	0.243910653	0.082463375	0.999599824	0.242658621
K02956 small subunit ribosomal protein S15	0.002202493	-0.124106472	0.005918687	0.070289972	0.71043999	0.082544918	0.999599824	0.242699635
K01473 N-methylhydantoinase A [EC:3.5.2.14]	0.005816198	-1.459592094	0.077431638	0.827275232	0.940246064	0.08276531	0.999599824	0.243148496
K10190 lactose/L-arabinose transport system permease protein	0.031936163	-0.62500559	0.040858603	0.35432756	0.435936124	0.082836075	0.999599824	0.243157406
K02109 F-type H+-transporting ATPase subunit b [EC:3.6.3.14]	0.004651128	0.166868511	0.006816178	0.094762311	0.496290654	0.083348051	0.999599824	0.244460379
K02939 large subunit ribosomal protein L9	0.007861097	-0.089678629	0.005287113	0.050946024	0.139615664	0.083459003	0.999599824	0.244585975
K00865 glycerate kinase [EC:2.7.1.31]	0.007500314	0.131589686	0.006457617	0.074828445	0.247700743	0.083752944	0.999599824	0.245247202
K09967 hypothetical protein	0.179149032	-1.303233679	0.086466535	0.74142829	0.040365758	0.083893328	0.999599824	0.245458068
K00185 molybdopterin oxidoreductase, membrane subunit [EC:1.2.7.-]	-0.098821636	-1.734130134	0.080898182	0.98790677	0.224211796	0.08430233	0.999599824	0.246267511
K02467 GutQ protein	0.132707836	1.656287394	0.090599474	0.9439718	0.145533708	0.084434191	0.999599824	0.246267511
K02600 N utilization substance protein A	-0.004033876	-0.08051373	0.003617515	0.045888923	0.266983362	0.084444375	0.999599824	0.246267511
K09121 hypothetical protein	0.031356028	-0.67194904	0.037861344	0.382930657	0.409172338	0.084406614	0.999599824	0.246267511
K01156 type III restriction enzyme [EC:3.1.21.5]	-0.015442869	-0.672423587	0.02642023	0.383994407	0.559948341	0.085034521	0.999599824	0.246985381
K02100 MFS transporter, SP family, arabinose:H+ symporter	0.070096704	1.077035076	0.059577174	0.614929706	0.241639239	0.084974054	0.999599824	0.246985381
K02334 DNA polymerase bacteriophage-type [EC:2.7.7.7]	-0.006491043	-0.475670289	0.016969469	0.271423964	0.702741033	0.084796667	0.999599824	0.246985381
K05297 rubredoxin-NAD+ reductase [EC:1.18.1.1]	-0.006191749	-0.368110849	0.022355354	0.210088805	0.782268506	0.084854123	0.999599824	0.246985381
K08591 putative membrane protein	-0.021345763	-0.528378654	0.036474589	0.301640302	0.559469982	0.084937979	0.999599824	0.246985381
K01417	-0.003781091	-0.094533756	0.004806622	0.054035784	0.433004463	0.085323816	0.999599824	0.247429773
K06962	0.022172153	-0.752874739	0.042579305	0.430347687	0.603493772	0.085325365	0.999599824	0.247429773
K01905 acetyl-CoA synthetase (ADP-forming) [EC:6.2.1.13]	-0.011820895	-0.868138735	0.048296095	0.496642198	0.807051035	0.085576643	0.999599824	0.24775435
K01997 branched-chain amino acid transport system permease protein	0.003984437	-0.436525342	0.028821171	0.24968629	0.890271379	0.08552797	0.999599824	0.24775435
K03817 ribosomal-protein-serine acetyltransferase [EC:2.3.1.-]	0.056592444	1.255463839	0.085117106	0.718429958	0.507373567	0.085665061	0.999599824	0.24775435
K06209 chorismate mutase [EC:5.4.99.5]	0.002741651	-0.68898283	0.035460286	0.394327674	0.938497703	0.085713343	0.999599824	0.24775435
K00691 maltose phosphorylase [EC:2.4.1.8]	0.021223378	-0.63462042	0.01905047	0.363601171	0.267425413	0.086039004	0.999599824	0.248495594
K01442 choloylglycine hydrolase [EC:3.5.1.24]	0.012186051	-0.237035797	0.009043648	0.135858105	0.180305562	0.086152125	0.999599824	0.248622291
K01152 type I restriction enzyme [EC:3.1.21.3]	0.011024907	-1.340204721	0.060388616	0.768359508	0.855439143	0.086238022	0.999599824	0.248670282
K06946	0.159321496	1.600655888	0.09682875	0.91850073	0.102441625	0.086512311	0.999599824	0.249260993
K01819 galactose-6-phosphate isomerase [EC:5.3.1.26]	-0.017443912	-0.733392994	0.048465552	0.421022791	0.719521275	0.086644834	0.999599824	0.249442626
K03820 apolipoprotein N-acyltransferase [EC:2.3.1.-]	-0.094029096	-0.746317317	0.054442991	0.428793795	0.086658012	0.086897086	0.999599824	0.249740805
K04083 molecular chaperone Hsp33	0.011089807	-0.447346309	0.027340277	0.257071234	0.685725368	0.086957105	0.999599824	0.249740805
K08279 carnitine operon protein CaiE	0.056227158	1.112157788	0.065872731	0.638986031	0.395001097	0.086897074	0.999599824	0.249740805
K05524 ferredoxin	0.011824434	-0.44440881	0.031348524	0.25583522	0.706680405	0.087502699	0.999599824	0.251106866
K00324 NAD(P) transhydrogenase subunit alpha [EC:1.6.1.2]	0.160382157	1.100567305	0.067479134	0.634034262	0.019007597	0.087729458	0.999599824	0.251212224
K02410 flagellar motor switch protein FliG	0.015474131	-0.815726039	0.059193419	0.470180527	0.794208636	0.087889291	0.999599824	0.251212224
K02759 PTS system, cellobiose-specific IIA component [EC:2.7.1.69]	0.106363991	0.865183539	0.059625308	0.498564097	0.076910063	0.087812589	0.999599824	0.251212224
K04061 flagellar biosynthesis protein	0.086388191	-1.240634976	0.082117185	0.715066695	0.294856825	0.087876608	0.999599824	0.251212224
K07400 Fe/S biogenesis protein NfuA	-0.000766118	1.222989884	0.077514354	0.704920519	0.992130201	0.087887133	0.999599824	0.251212224
K00243 hypothetical protein	-0.005139479	0.119203013	0.007884289	0.068807654	0.515705594	0.088338712	0.999599824	0.252236649
K01172	0.119695435	-1.147791715	0.084725048	0.662945957	0.160254199	0.08852874	0.999599824	0.252236649
K01998 branched-chain amino acid transport system permease protein	-0.007018116	-0.291876763	0.015302086	0.168547367	0.647303612	0.088462452	0.999599824	0.252236649
K03650 tRNA modification GTPase	0.001840219	-0.055833585	0.003307846	0.032245312	0.579003116	0.088497251	0.999599824	0.252236649
K07757 sugar-phosphatase [EC:3.1.3.23]	0.021818173	1.611352114	0.080997017	0.930982696	0.788096262	0.08862624	0.999599824	0.252314196
K00290 saccharopine dehydrogenase (NAD+, L-lysine forming) [EC:1.5.1.7]	0.004510652	-0.1498836	0.011790143	0.086713428	0.702692806	0.089043126	0.999599824	0.253141987
K00891 shikimate kinase [EC:2.7.1.71]	0.007246243	0.06540671	0.005177775	0.037859207	0.164183118	0.089199057	0.999599824	0.253141987
K01023 arylsulfate sulfotransferase [EC:2.8.2.22]	-0.025624166	0.895268358	0.051758349	0.518161856	0.621431763	0.089172452	0.999599824	0.253141987
K09812 cell division transport system ATP-binding protein	-0.0058184	-0.37591333	0.025068167	0.217511075	0.816843657	0.089087245	0.999599824	0.253141987
K00573 protein-L-isoaspartate(D-aspartate) O-methyltransferase [EC:2.1.1.77]	0.056929575	1.522893357	0.088774906	0.882607827	0.522533899	0.089594322	0.999599824	0.253662157
K07638 two-component system, OmpR family, osmolarity sensor histidine kinase EnvZ [EC:2.7.13.3]	0.029495595	0.532950011	0.040065154	0.308861546	0.463016332	0.089579247	0.999599824	0.253662157
K08997 hypothetical protein	0.062947765	1.766224773	0.085118529	1.02350556	0.460993884	0.089555372	0.999599824	0.253662157
K01750 ornithine cyclodeaminase [EC:4.3.1.12]	0.011063117	-0.837001726	0.044939211	0.485723569	0.805953565	0.090001705	0.999599824	0.254614751
K08643 zinc metalloprotease ZmpB [EC:3.4.24.-]	0.136135381	1.430760489	0.098811067	0.831395916	0.170786924	0.09041992	0.999599824	0.255596467
K10826 Fe3+-transporting ATPase	0.003284057	-0.704542292	0.047377379	0.409749268	0.944849868	0.090688249	0.999599824	0.256153275
K01990 ABC-2 type transport system ATP-binding protein	0.005481834	-0.099163219	0.003762755	0.057710098	0.147701164	0.090898815	0.999599824	0.256546183
K06075 MarR family transcriptional regulator, transcriptional regulator for hemolysin	0.114195367	1.062745327	0.08522211	0.618755228	0.18272418	0.091035778	0.999599824	0.256730907
K05567 multicomponent Na+:H+ antiporter subunit C	-0.094124789	-1.127927157	0.077264311	0.657241397	0.225472654	0.091293443	0.999599824	0.257255463
K02749 PTS system, arbutin-like IIB component [EC:2.7.1.69]	0.122858446	1.047646493	0.07122481	0.611050339	0.087050256	0.091598307	0.999599824	0.257371941
K03525 type III pantothenate kinase [EC:2.7.1.33]	0.002657686	-0.163442643	0.006337978	0.095280264	0.675708526	0.091434537	0.999599824	0.257371941
K03574 7,8-dihydro-8-oxoguanine triphosphatase [EC:3.6.1.-]	-0.026656402	-0.590874112	0.042020175	0.34460534	0.527016501	0.091572646	0.999599824	0.257371941
K04074 cell division initiation protein	-0.013243482	-1.055352243	0.067289366	0.615589949	0.844298015	0.091621543	0.999599824	0.257371941
K00828 serine--glyoxylate transaminase [EC:2.6.1.45]	-0.061850611	-1.312382751	0.087948481	0.765707044	0.483223041	0.091700375	0.999599824	0.257391982
K01218 mannan endo-1,4-beta-mannosidase [EC:3.2.1.78]	0.024627341	-0.876192092	0.037653761	0.511532471	0.514302329	0.091898807	0.999599824	0.257747435
K06382 stage II sporulation protein E [EC:3.1.3.16]	0.0905527	-0.890540898	0.052555088	0.520913004	0.087400618	0.092511756	0.999599824	0.259264016
K07448 restriction system protein	0.083006126	-0.840691455	0.047963781	0.492394522	0.08603101	0.092926702	0.999599824	0.260223761
K03218 RNA methyltransferase, TrmH family [EC:2.1.1.-]	0.007477395	-0.151886147	0.00507552	0.088980447	0.14324428	0.093000096	0.999599824	0.260226302
K07054	0.033708093	1.393221074	0.068951635	0.816841931	0.625807289	0.093251424	0.999599824	0.260726335
K03407 two-component system, chemotaxis family, sensor kinase CheA [EC:2.7.13.3]	-0.017924012	-0.4495145	0.026734861	0.263887886	0.503836787	0.093662601	0.999599824	0.26167217
K03625 N utilization substance protein B	0.037019145	-0.467758148	0.032215684	0.275137148	0.252743053	0.094292628	0.999599824	0.263227477
K05995 dipeptidase E [EC:3.4.13.21]	-0.072532356	-0.605014685	0.040025411	0.356269049	0.072401236	0.094651704	0.999599824	0.264024567
K00694 cellulose synthase (UDP-forming) [EC:2.4.1.12]	0.031903883	1.179184534	0.069977559	0.694849022	0.649254361	0.094871889	0.999599824	0.264381522
K01251 adenosylhomocysteinase [EC:3.3.1.1]	0.006947483	-0.312222982	0.012734489	0.184012635	0.586353468	0.094926959	0.999599824	0.264381522
K09760 DNA recombination protein RmuC	0.009580432	-0.115471535	0.006179748	0.068076914	0.123639985	0.095032646	0.999599824	0.264470697
K02775 PTS system, galactitol-specific IIC component	-0.001265315	0.25732307	0.011173907	0.151804482	0.910026196	0.095241721	0.999599824	0.264847235
K04088 membrane protease subunit HflK [EC:3.4.-.-]	0.012015268	0.63204962	0.045726945	0.372976543	0.793174236	0.095334428	0.999599824	0.264899842
K01685 altronate hydrolase [EC:4.2.1.7]	0.008671638	0.118702858	0.008944599	0.070075145	0.334206745	0.09546297	0.999599824	0.265051866
K07644 two-component system, OmpR family, heavy metal sensor histidine kinase CusS [EC:2.7.13.3]	0.080619781	0.657893243	0.051995476	0.388600605	0.123587132	0.095645874	0.999599824	0.265354474
K09136 hypothetical protein	-0.141080727	1.249367089	0.080385352	0.738593307	0.081739715	0.095920152	0.999599824	0.265909919
K03602 exodeoxyribonuclease VII small subunit [EC:3.1.11.6]	0.003655476	-0.499432818	0.023557679	0.295604775	0.876940613	0.096308502	0.999599824	0.266708156
K05887 quinate/shikimate dehydrogenase [EC:1.1.1.282]	0.048865576	1.475629552	0.082410352	0.873526388	0.554300373	0.096356679	0.999599824	0.266708156
K08297 crotonobetainyl-CoA dehydrogenase [EC:1.3.99.-]	0.073489596	1.472116091	0.090725068	0.871711911	0.419490028	0.096455772	0.999599824	0.26677675
K03199 type IV secretion system protein VirB4	0.148810472	1.578841402	0.075624927	0.936554338	0.051347747	0.097028997	0.999599824	0.26815558
K06183 ribosomal small subunit pseudouridine synthase A [EC:5.4.99.12]	-0.022508023	-0.514704522	0.036189418	0.305745953	0.535125636	0.097486908	0.999599824	0.269213847
K02120 V-type H+-transporting ATPase subunit D [EC:3.6.3.14]	0.006408898	-0.393852857	0.028345449	0.234196396	0.821499152	0.097821474	0.999599824	0.269930123
K00929 butyrate kinase [EC:2.7.2.7]	-0.005297514	-0.442740863	0.029114368	0.263363122	0.855917319	0.097941683	0.999599824	0.270054257
K00266 glutamate synthase (NADPH/NADH) small chain [EC:1.4.1.13 1.4.1.14]	0.001135891	-0.076919432	0.004021929	0.045785446	0.778092768	0.098157927	0.999599824	0.270442791
K08717 urea transporter	0.040580245	-1.571450447	0.052883395	0.935622844	0.444342008	0.0982402	0.999599824	0.270461901
K08306 membrane-bound lytic murein transglycosylase C [EC:3.2.1.-]	-0.013372791	1.375734385	0.08364152	0.81952102	0.873236119	0.098410838	0.999599824	0.270724068
K07120	0.015005813	1.390607616	0.097867475	0.828916975	0.878390977	0.098623746	0.999599824	0.271102027
K07095	-0.002747828	-0.087205168	0.004916521	0.052032408	0.577248276	0.098946503	0.999599824	0.271781138
K02744 PTS system, N-acetylgalactosamine-specific IIA component [EC:2.7.1.69]	0.098016726	1.086190919	0.081603648	0.648359897	0.232007964	0.099081971	0.999599824	0.271945165
K02122 V-type H+-transporting ATPase subunit F [EC:3.6.3.14]	-0.008689476	-0.852662232	0.059554105	0.509388522	0.884232132	0.099357451	0.999599824	0.272353438
K07774 two-component system, OmpR family, response regulator TctD	-0.010182356	-0.586850939	0.045853315	0.350616841	0.824632605	0.099382452	0.999599824	0.272353438
K04752 nitrogen regulatory protein P-II 2	0.036702995	0.997286507	0.069376677	0.596466094	0.59773156	0.099733628	0.999599824	0.27310734
K06221 2,5-diketo-D-gluconate reductase A [EC:1.1.1.274]	0.091089641	0.929837239	0.066106198	0.556659932	0.170726926	0.100052101	0.999599824	0.273770613
K01482 dimethylargininase [EC:3.5.3.18]	0.017976158	-1.402992643	0.088236724	0.840124508	0.838903912	0.100132513	0.999599824	0.273781965
K00432 glutathione peroxidase [EC:1.11.1.9]	-0.018658044	0.431533418	0.025681764	0.2586157	0.468906842	0.100401875	0.999599824	0.274309537
K03584 DNA repair protein RecO (recombination protein O)	0.01168135	0.153936745	0.006370345	0.092325168	0.069114912	0.100660239	0.999599824	0.274806279
K02909 large subunit ribosomal protein L31	0.007674427	-0.11220668	0.006464186	0.067328895	0.237427664	0.100817378	0.999599824	0.275026131
K02416 flagellar motor switch protein FliM	0.08048635	-0.936351657	0.071506587	0.561981445	0.262535021	0.100894261	0.999599824	0.275026876
K02046 sulfate transport system permease protein	0.074014123	-0.861688755	0.053288553	0.518538003	0.167363449	0.101776427	0.999599824	0.276801041
K02992 small subunit ribosomal protein S7	-0.000849283	-0.34837825	0.026005839	0.209587882	0.974000726	0.101687794	0.999599824	0.276801041
K11384 two-component system, NtrC family, response regulator AlgB	0.03118277	-0.573789653	0.043449923	0.345253843	0.474320706	0.101742245	0.999599824	0.276801041
K01150 deoxyribonuclease I [EC:3.1.21.1]	-0.116809952	0.982995146	0.068233086	0.592535521	0.089430628	0.102342045	0.999599824	0.278128646
K10901 bloom syndrome protein [EC:3.6.1.-]	-0.083627877	-1.368220153	0.076326235	0.82638855	0.275366729	0.103011941	0.999599824	0.279737418
K01162 ribonuclease III [EC:3.1.26.3]	0.005320821	-0.280574711	0.014620143	0.169591567	0.71652935	0.103266006	0.999599824	0.279794254
K02417 flagellar motor switch protein FliN/FliY	-0.02593424	-0.902214236	0.052489603	0.545552428	0.62212852	0.10339889	0.999599824	0.279794254
K02950 small subunit ribosomal protein S12	0.002906116	-0.318901642	0.026628046	0.192691157	0.913271355	0.103149029	0.999599824	0.279794254
K07485 transposase	0.05550967	0.55708977	0.036858168	0.336800839	0.134622196	0.103337647	0.999599824	0.279794254
K07669 two-component system, OmpR family, response regulator MprA	-0.015983791	-0.7316361	0.052635442	0.44243798	0.761892585	0.103422556	0.999599824	0.279794254
K01478 arginine deiminase [EC:3.5.3.6]	0.024194415	-1.011989578	0.060443217	0.612824459	0.689642164	0.103891478	0.999599824	0.280851208
K00836 diaminobutyrate-2-oxoglutarate transaminase [EC:2.6.1.76]	0.084311865	-1.546751355	0.080644311	0.937554457	0.29785229	0.104215687	0.999599824	0.281303996
K01564	-0.023663874	-0.414651622	0.026868804	0.251338593	0.38018744	0.104215541	0.999599824	0.281303996
K00023 acetoacetyl-CoA reductase [EC:1.1.1.36]	0.010928837	-0.781099871	0.045079204	0.473828932	0.808845861	0.104480306	0.999599824	0.281620825
K01266 D-aminopeptidase [EC:3.4.11.19]	-0.028975916	-0.567793966	0.039356705	0.344443611	0.462987461	0.104489955	0.999599824	0.281620825
K08092 3-dehydro-L-gulonate 2-dehydrogenase [EC:1.1.1.130]	0.082193045	1.064188997	0.070035317	0.645781418	0.242825098	0.104598884	0.999599824	0.28170292
K02946 small subunit ribosomal protein S10	0.005354274	-0.321621214	0.025610234	0.195558176	0.834741186	0.105275614	0.999599824	0.282888813
K06997	-0.001137659	-0.076060042	0.003936288	0.046238111	0.773053967	0.10520681	0.999599824	0.282888813
K10907 aminotransferase [EC:2.6.1.-]	0.017571569	-0.315551242	0.015573941	0.191792535	0.261402943	0.105142768	0.999599824	0.282888813
K00138 lactaldehyde dehydrogenase [EC:1.2.1.22]	-0.012554753	0.419033999	0.02733745	0.255143482	0.64686448	0.105749666	0.999599824	0.283525989
K02133 F-type H+-transporting ATPase subunit beta [EC:3.6.3.14]	0.133465811	-0.758711162	0.054595859	0.461763192	0.015917933	0.105598542	0.999599824	0.283525989
K09793 hypothetical protein	0.006802997	-0.930892289	0.04299706	0.566678222	0.874542878	0.105672568	0.999599824	0.283525989
K07300 Ca2+:H+ antiporter	0.044837166	1.394382859	0.09453655	0.851190933	0.63613836	0.106623549	0.999599824	0.285655628
K02952 small subunit ribosomal protein S13	-0.00510141	-0.309406063	0.026431304	0.189093722	0.847272307	0.1070211	0.999599824	0.286506897
K01492 phosphoribosylaminoimidazolecarboxamide formyltransferase [EC:2.1.2.3]	-0.003700777	-0.201369027	0.008274618	0.123185466	0.655485144	0.107352217	0.999599824	0.286951577
K01734 methylglyoxal synthase [EC:4.2.3.3]	0.011677035	-0.232104567	0.007268193	0.142018497	0.110707672	0.107426997	0.999599824	0.286951577
K09810 lipoprotein-releasing system ATP-binding protein [EC:3.6.3.-]	-0.00816948	-0.359929907	0.024962763	0.220208157	0.744022543	0.107390755	0.999599824	0.286951577
K02102 arabinose operon protein AraM	0.035353284	-1.070593123	0.073383161	0.655660896	0.630830467	0.107738985	0.999599824	0.28757097
K00176 2-oxoglutarate ferredoxin oxidoreductase subunit delta [EC:1.2.7.3]	0.008538583	-0.403244002	0.027049667	0.247269395	0.752793179	0.108173798	0.999599824	0.288517041
K07320 putative adenine-specific DNA-methyltransferase [EC:2.1.1.72]	-0.002524553	1.036239186	0.077747416	0.635677749	0.974148906	0.108312575	0.999599824	0.288672713
K01434 penicillin amidase [EC:3.5.1.11]	0.124622949	1.350233528	0.084623917	0.829788251	0.143394845	0.108934917	0.999599824	0.289686187
K08972 putative membrane protein	0.205716546	-1.353580247	0.079902072	0.831663396	0.011220296	0.108859308	0.999599824	0.289686187
K09384 hypothetical protein	0.1192308	-1.174029524	0.053222235	0.721402119	0.026870377	0.108887068	0.999599824	0.289686187
K01267 aspartyl aminopeptidase [EC:3.4.11.21]	0.002147509	-0.574246916	0.043604849	0.353351313	0.960800501	0.109373741	0.999599824	0.289995553
K02948 small subunit ribosomal protein S11	0.002095302	-0.323192672	0.026024759	0.198855769	0.935960998	0.10934869	0.999599824	0.289995553
K10231 kojibiose phosphorylase [EC:2.4.1.230]	0.028950751	-0.702965506	0.054398879	0.432513965	0.595551737	0.109340244	0.999599824	0.289995553
K10979 DNA end-binding protein Ku	0.004906269	-1.256236772	0.08940728	0.773001475	0.956326691	0.109374367	0.999599824	0.289995553
K02817 PTS system, trehalose-specific IIA component [EC:2.7.1.69]	0.129617664	0.988510001	0.065278082	0.608567857	0.04929952	0.109549554	0.999599824	0.290245681
K03416 methylmalonyl-CoA carboxyltransferase [EC:2.1.3.1]	0.094446872	1.210457439	0.084365409	0.745797742	0.265109287	0.109824537	0.999599824	0.290759653
K00180 indolepyruvate ferredoxin oxidoreductase, beta subunit [EC:1.2.7.8]	0.008133298	-0.303891323	0.012761229	0.187455175	0.525085087	0.11023139	0.999599824	0.291426137
K01491 methenyltetrahydrofolate cyclohydrolase [EC:3.5.4.9]	-0.001252303	-0.298692708	0.026372199	0.184252242	0.962203133	0.110238633	0.999599824	0.291426137
K03553 recombination protein RecA	-0.001300963	-0.328439089	0.028452642	0.203027576	0.963604532	0.110971546	0.999599824	0.292936082
K03570 rod shape-determining protein MreC	0.006571748	0.180101401	0.007558143	0.111331764	0.386271449	0.110973	0.999599824	0.292936082
K03229 type III secretion protein SctU	0.100562076	1.626995435	0.085626844	1.007680303	0.242494669	0.111645655	0.999599824	0.294138781
K03616 electron transport complex protein RnfB	0.003273654	-0.316333858	0.025789913	0.195937579	0.899198769	0.111674417	0.999599824	0.294138781
K03698 CMP-binding protein	0.001267351	-0.424254263	0.030040878	0.262674634	0.966417604	0.111529016	0.999599824	0.294138781
K07315 sigma-B regulation protein RsbU (phosphoserine phosphatase)	0.058037996	-0.741641893	0.046083128	0.459634703	0.210263469	0.11187353	0.999599824	0.294447194
K03668 heat shock protein HslJ	0.107138457	1.419585168	0.08346724	0.881635933	0.201695278	0.112609512	0.999599824	0.296167142
K00884 N-acetylglucosamine kinase [EC:2.7.1.59]	0.152662802	0.977320944	0.064608042	0.607526334	0.019700421	0.112934086	0.999599824	0.296693796
K08956 AFG3 family protein [EC:3.4.24.-]	0.018996222	-1.31218595	0.076183023	0.815781279	0.80350613	0.112975047	0.999599824	0.296693796
K02242 competence protein ComFC	0.009579252	-0.447652293	0.039858025	0.278472421	0.810471189	0.113188724	0.999599824	0.297037659
K02502 ATP phosphoribosyltransferase regulatory subunit	-0.014505199	-0.645768409	0.051532491	0.402231688	0.778817732	0.113642767	0.999599824	0.298011347
K00782 hypothetical protein	-0.000153781	0.32129001	0.014379647	0.200189546	0.991484653	0.113760618	0.999599824	0.298102643
K01200 pullulanase [EC:3.2.1.41]	0.008202414	-0.150957001	0.008851278	0.094191308	0.355900947	0.114260912	0.999599824	0.298541976
K02357 elongation factor EF-Ts	0.001808091	-0.069017691	0.004187119	0.043045112	0.666626586	0.114102442	0.999599824	0.298541976
K02412 flagellum-specific ATP synthase [EC:3.6.3.14]	0.073001407	-0.567165851	0.044779301	0.353838312	0.105607093	0.114209652	0.999599824	0.298541976
K06415 stage V sporulation protein R	0.065186426	1.606511757	0.08984222	1.002165362	0.469483345	0.114177573	0.999599824	0.298541976
K01714 dihydrodipicolinate synthase [EC:4.2.1.52]	-0.000588942	-0.087717441	0.004416884	0.054747165	0.894143285	0.114357366	0.999599824	0.298576687
K11216 autoinducer 2 (AI-2) kinase [EC:2.7.1.-]	-0.034086335	1.185915447	0.078942498	0.74066916	0.66665225	0.114598332	0.999599824	0.298988381
K00383 glutathione reductase (NADPH) [EC:1.8.1.7]	-0.005291518	0.658617545	0.043292572	0.411690877	0.90291877	0.114898935	0.999599824	0.299554957
K00684 leucyl/phenylalanyl-tRNA--protein transferase [EC:2.3.2.6]	-0.033180092	0.451819791	0.02823718	0.282615549	0.242244498	0.11513881	0.999599824	0.299962502
K00924	-0.010871608	-0.282700667	0.009465458	0.177389827	0.25296787	0.11626506	0.999599824	0.302676987
K00162 pyruvate dehydrogenase E1 component subunit beta [EC:1.2.4.1]	-0.052329592	-0.842091982	0.056583502	0.529678873	0.356870053	0.117132152	0.999599824	0.304579531
K03435 LacI family transcriptional regulator, fructose operon transcriptional repressor	0.018429943	1.053492789	0.070391051	0.662712411	0.793896438	0.117165552	0.999599824	0.304579531
K00824 D-alanine transaminase [EC:2.6.1.21]	-0.012290579	-0.832799537	0.048140403	0.524362333	0.79891246	0.117494249	0.999599824	0.304771932
K09988 hypothetical protein	0.045171634	-0.870193738	0.059936261	0.547829155	0.452492974	0.117443094	0.999599824	0.304771932
K11710 manganese/zinc/iron transport system ATP- binding protein	0.108883736	1.388632645	0.0777556	0.874181838	0.163931115	0.117430867	0.999599824	0.304771932
K03926 periplasmic divalent cation tolerance protein	0.048949383	1.34393606	0.095265515	0.849239219	0.608299266	0.118788907	0.999599824	0.307907708
K00112 glycerol-3-phosphate dehydrogenase subunit B [EC:1.1.5.3]	-0.005697892	1.14994744	0.075275864	0.727284309	0.939785941	0.11910087	0.999599824	0.308493595
K01610 phosphoenolpyruvate carboxykinase (ATP) [EC:4.1.1.49]	0.003044369	-0.097872318	0.006392166	0.061929155	0.634730107	0.119275047	0.999599824	0.308722004
K05992	0.025782848	-0.800274339	0.052758663	0.506649167	0.62592847	0.119469452	0.999599824	0.309002401
K00012 UDPglucose 6-dehydrogenase [EC:1.1.1.22]	0.00414145	-0.144119348	0.007204746	0.091268092	0.566461233	0.119576441	0.999599824	0.309056459
K03758 arginine:ornithine antiporter	0.079728755	0.926403402	0.069627588	0.587335558	0.25440161	0.119985212	0.999599824	0.309889865
K02919 large subunit ribosomal protein L36	0.000802962	-0.307470767	0.023366042	0.194982528	0.972642215	0.120073581	0.999599824	0.309895153
K01301 glutamate carboxypeptidase II [EC:3.4.17.21]	0.064096784	-1.246032061	0.07437223	0.790730458	0.390453988	0.120330714	0.999599824	0.310112896
K01662 1-deoxy-D-xylulose-5-phosphate synthase [EC:2.2.1.7]	-0.003730328	-0.081700203	0.003915922	0.051845022	0.342658352	0.120317894	0.999599824	0.310112896
K00086 1,3-propanediol dehydrogenase [EC:1.1.1.202]	0.060902697	-0.993508452	0.061287249	0.630760126	0.322307458	0.120492642	0.999599824	0.310115506
K09065 N-acetylornithine carbamoyltransferase [EC:2.1.3.9]	0.094339996	-1.137209346	0.051037288	0.72201669	0.066938586	0.120504493	0.999599824	0.310115506
K00612 carbamoyltransferase [EC:2.1.3.-]	0.219816119	-1.6504933	0.077600167	1.04863376	0.005395672	0.120758596	0.880475487	0.310546819
K05816 sn-glycerol 3-phosphate transport system ATP-binding protein [EC:3.6.3.20]	0.041712295	0.738906397	0.066340049	0.469847256	0.530668905	0.121058224	0.999599824	0.310871976
K07654 two-component system, OmpR family, sensor histidine kinase MtrB [EC:2.7.13.3]	0.173337421	-1.002188777	0.076348602	0.637218418	0.024926832	0.121034318	0.999599824	0.310871976
K03759 arginine:agmatine antiporter	-0.028363276	1.737457215	0.068608081	1.105784215	0.68002602	0.121384923	0.999599824	0.311488116
K01210 glucan 1,3-beta-glucosidase [EC:3.2.1.58]	0.12424225	-1.12737075	0.078034908	0.718815763	0.113920728	0.122053517	0.999599824	0.312980089
K00533 ferredoxin hydrogenase large subunit [EC:1.12.7.2]	0.001291797	-0.346317941	0.026991854	0.221053467	0.961906415	0.122451086	0.999599824	0.31317227
K00990 [protein-PII] uridylyltransferase [EC:2.7.7.59]	0.111573697	0.900128081	0.06405454	0.574369253	0.084033745	0.122336802	0.999599824	0.31317227
K01430 urease gamma subunit [EC:3.5.1.5]	-0.016007909	-0.908302478	0.066231528	0.579947468	0.809418052	0.122565718	0.999599824	0.31317227
K02530 DeoR family transcriptional regulator, lactose phosphotransferase system repressor	0.042630919	-0.908286408	0.063923264	0.579724376	0.50608021	0.122431179	0.999599824	0.31317227
K05847 osmoprotectant transport system ATP-binding protein	0.013139886	0.269727988	0.011669077	0.17220297	0.262339417	0.122528971	0.999599824	0.31317227
K06287 septum formation protein	0.012491745	-0.058793303	0.004794735	0.037548107	0.010311567	0.12265187	0.999599824	0.31317227
K11624 two-component system, NarL family, response regulator YdfI	0.100629874	-1.029945345	0.068509016	0.658323198	0.144424796	0.122960102	0.999599824	0.313736153
K00158 pyruvate oxidase [EC:1.2.3.3]	0.186608515	1.377778303	0.086453441	0.881159955	0.032832461	0.123171916	0.999599824	0.314053394
K01695 tryptophan synthase alpha chain [EC:4.2.1.20]	0.003759457	0.099305532	0.005081856	0.063555844	0.46084299	0.123431496	0.999599824	0.314190526
K02913 large subunit ribosomal protein L33	0.005439356	-0.394370172	0.033904422	0.252385584	0.87280393	0.123413238	0.999599824	0.314190526
K09181 hypothetical protein	0.005604144	0.440292198	0.027598167	0.281831829	0.839421958	0.123488254	0.999599824	0.314190526
K07771 two-component system, OmpR family, response regulator BasR	0.000202336	0.582417563	0.048987815	0.37315709	0.996711168	0.123834271	0.999599824	0.314847758
K04068 anaerobic ribonucleoside-triphosphate reductase activating protein [EC:1.97.1.4]	0.007467179	-0.090738997	0.005715447	0.058162614	0.193823409	0.123997786	0.999599824	0.315040376
K03302 anaerobic C4-dicarboxylate transporter, Dcu family	0.019437337	1.077272205	0.072026534	0.6909255	0.787717452	0.124215009	0.999599824	0.315369083
K01056 peptidyl-tRNA hydrolase, PTH1 family [EC:3.1.1.29]	-0.00191365	-0.292864826	0.026594086	0.187944694	0.942752414	0.124433481	0.999599824	0.315700494
K01557 acylpyruvate hydrolase [EC:3.7.1.5]	0.015473007	-0.90350571	0.078837186	0.580180818	0.844726387	0.124662788	0.999599824	0.315835856
K11444 two-component system, PleD family, response regulator WspR	0.006013781	-0.824299949	0.064763726	0.529306143	0.926168045	0.124653596	0.999599824	0.315835856
K07704 two-component system, LytT family, sensor histidine kinase LytS [EC:2.7.13.3]	-0.002440492	-0.751962385	0.051920076	0.483277031	0.962585641	0.124975727	0.999599824	0.316222371
K07796 Cu(I)/Ag(I) efflux system outer membrane protein CusC	0.113229653	1.012865426	0.067791351	0.651248221	0.097409423	0.125141689	0.999599824	0.316222371
K09009 hypothetical protein	0.224650644	-1.50027026	0.083764143	0.9647056	0.00832525	0.125167685	0.964117641	0.316222371
K09765 hypothetical protein	0.000822709	-0.142105807	0.008953087	0.091349302	0.926934049	0.125055275	0.999599824	0.316222371
K01035 acetate CoA-transferase beta subunit [EC:2.8.3.8]	-0.081071478	-0.949489413	0.064600449	0.61073048	0.211869704	0.125282083	0.999599824	0.316288802
K00009 mannitol-1-phosphate 5-dehydrogenase [EC:1.1.1.17]	0.028649984	-0.920069439	0.060167588	0.592822812	0.63479819	0.125918031	0.999599824	0.317670929
K01496 phosphoribosyl-AMP cyclohydrolase [EC:3.5.4.19]	0.007805009	-0.605943175	0.05399122	0.390857342	0.885294316	0.126330422	0.999599824	0.31848751
K02518 translation initiation factor IF-1	-0.001876275	-0.315884935	0.024064474	0.203962152	0.937979671	0.126702467	0.999599824	0.31897746
K07160	-0.028946912	-0.700101952	0.052717213	0.452023234	0.583933707	0.126684294	0.999599824	0.31897746
K02532 MFS transporter, OHS family, lactose permease	0.138153881	1.133054259	0.075393244	0.732134195	0.069304156	0.126976333	0.999599824	0.319442912
K02047 sulfate transport system permease protein	0.054142751	-0.736962584	0.047238124	0.476666792	0.253951244	0.127345105	0.999599824	0.319739179
K02669 twitching motility protein PilT	-0.003960351	-0.382858321	0.030846963	0.247562675	0.898052349	0.127239972	0.999599824	0.319739179
K05919 superoxide reductase [EC:1.15.1.2]	-0.000955379	-0.694036819	0.038326098	0.44892191	0.98015308	0.127361288	0.999599824	0.319739179
K01653 acetolactate synthase I/III small subunit [EC:2.2.1.6]	0.042030458	0.288770204	0.026060104	0.186923401	0.109344798	0.127638976	0.999599824	0.320212386
K04078 chaperonin GroES	0.006468088	-0.087927056	0.004831099	0.056931371	0.183090607	0.127740333	0.999599824	0.320242875
K01462	0.011268637	-0.321194307	0.025826679	0.208246416	0.663371155	0.128240338	0.999599824	0.321227481
K01463	-0.004221291	-0.093851609	0.004632325	0.060874912	0.363936427	0.128401514	0.999599824	0.321227481
K02472 UDP-N-acetyl-D-mannosaminuronic acid dehydrogenase [EC:1.1.1.-]	0.007514594	-0.606213191	0.028845361	0.393154903	0.794903651	0.128351224	0.999599824	0.321227481
K06934	0.084946966	-0.939713233	0.0600196	0.610386871	0.159501501	0.128930883	0.999599824	0.322327209
K00004 (R,R)-butanediol dehydrogenase [EC:1.1.1.4]	0.013827497	1.076699331	0.079043134	0.699666344	0.861417484	0.129092252	0.999599824	0.322506043
K00980 glycerol-3-phosphate cytidylyltransferase [EC:2.7.7.39]	0.05430136	-0.554654986	0.044936966	0.360688244	0.229215506	0.129362578	0.999599824	0.322508094
K01216 licheninase [EC:3.2.1.73]	0.089085603	-1.183173601	0.050767079	0.769186901	0.081785146	0.129253857	0.999599824	0.322508094
K07567 TdcF protein	-0.001061534	-0.095631476	0.005450675	0.062178966	0.845907866	0.129305099	0.999599824	0.322508094
K03573 DNA mismatch repair protein MutH	0.087769471	1.32571203	0.082328488	0.862387572	0.28847171	0.129487417	0.999599824	0.322595299
K08137 MFS transporter, SP family, galactose:H+ symporter	0.106389106	0.669935032	0.052478276	0.436178146	0.044793187	0.129814794	0.999599824	0.323186623
K06013 STE24 endopeptidase [EC:3.4.24.84]	0.103121763	-1.652883092	0.075301818	1.076990981	0.173355104	0.130108524	0.999599824	0.323643324
K10536 agmatine deiminase [EC:3.5.3.12]	0.004078968	-0.322103576	0.030045505	0.2099163	0.892233199	0.13017854	0.999599824	0.323643324
K00811 aspartate aminotransferase [EC:2.6.1.1]	-0.000900831	-0.286235116	0.012227414	0.187011632	0.941390224	0.131130464	0.999599824	0.325784335
K08710 N-isopropylammelide isopropylaminohydrolase [EC:3.5.99.4]	0.134224377	1.237882627	0.07596776	0.809069674	0.079732067	0.131270459	0.999599824	0.325906603
K03748 SanA protein	0.03504032	0.578062	0.047558765	0.378077948	0.462659485	0.131532318	0.999599824	0.326105677
K10783 trans-2-enoyl-CoA reductase (NAD+) [EC:1.3.1.44]	0.130696275	-0.91060955	0.063420232	0.595441228	0.041430339	0.131444946	0.999599824	0.326105677
K10009 cystine transport system permease protein	0.063771527	1.149212933	0.087953217	0.756432142	0.469791184	0.133950743	0.999599824	0.331872441
K06333 spore coat protein JB	0.024999107	-0.983863908	0.071995078	0.649165331	0.729009285	0.134875789	0.999599824	0.33393385
K10682 two-component system, OmpR family, response regulator SaeR	0.032235503	-0.587627909	0.052772153	0.389581679	0.54243064	0.13671137	0.999599824	0.338245222
K01838 beta-phosphoglucomutase [EC:5.4.2.6]	0.011596349	-0.474545496	0.045057048	0.314795974	0.797322941	0.136937785	0.999599824	0.338572073
K01194 alpha,alpha-trehalase [EC:3.2.1.28]	0.093429619	1.378707089	0.083676254	0.915643526	0.266358631	0.13738462	0.999599824	0.339091322
K02523 octaprenyl-diphosphate synthase [EC:2.5.1.-]	0.005798983	0.208052004	0.009166905	0.138155959	0.528169233	0.137334229	0.999599824	0.339091322
K02747 PTS system, N-acetylgalactosamine-specific IID component	0.037495738	0.787635272	0.060137943	0.523156879	0.534113445	0.137431163	0.999599824	0.339091322
K00850 6-phosphofructokinase [EC:2.7.1.11]	-0.000834081	-0.092267746	0.00471577	0.061322819	0.859901007	0.137667182	0.999599824	0.339440374
K07491 putative transposase	0.001243112	-0.397024643	0.029741517	0.264144503	0.966728155	0.138069446	0.999599824	0.340198565
K01791 UDP-N-acetylglucosamine 2-epimerase [EC:5.1.3.14]	0.001941171	-0.192580194	0.007005961	0.128291464	0.782188207	0.138570437	0.999599824	0.341198813
K02103 GntR family transcriptional regulator, arabinose operon transcriptional repressor	0.017168434	-0.788507502	0.057558328	0.525445931	0.765993605	0.13869184	0.999599824	0.341263677
K01930 folylpolyglutamate synthase [EC:6.3.2.17]	0.005334107	-0.075526541	0.005192248	0.050349577	0.306285246	0.138847188	0.999599824	0.34141192
K00997 holo-[acyl-carrier protein] synthase [EC:2.7.8.7]	0.039413019	-0.775565416	0.051532701	0.518570088	0.445846188	0.140003541	0.999599824	0.343795176
K02904 large subunit ribosomal protein L29	0.009318461	-0.304784312	0.022933495	0.203874176	0.685209609	0.140165393	0.999599824	0.343795176
K07685 two-component system, NarL family, nitrate/nitrite response regulator NarP	0.104011677	0.941211786	0.071436437	0.629348526	0.147939532	0.140016835	0.999599824	0.343795176
K07814 putative two-component system response regulator	-0.025104987	-0.341609842	0.026926892	0.228527256	0.35298795	0.140199481	0.999599824	0.343795176
K05850 Ca2+ transporting ATPase, plasma membrane [EC:3.6.3.8]	0.114097878	-1.136854176	0.078492131	0.760737282	0.148597926	0.140309159	0.999599824	0.343829271
K00919 4-diphosphocytidyl-2-C-methyl-D-erythritol kinase [EC:2.7.1.148]	0.002071236	-0.055596159	0.004584248	0.037215344	0.652197273	0.140441309	0.999599824	0.34391835
K02852 UDP-N-acetyl-D-mannosaminuronic acid transferase [EC:2.4.1.-]	0.050766578	-0.834412345	0.045154578	0.558687814	0.263081827	0.140541124	0.999599824	0.343928176
K06330 spore coat protein H	0.021953215	-0.951815741	0.061657828	0.637850455	0.722413742	0.140880122	0.999599824	0.344288386
K07335 basic membrane protein A and related proteins	0.031156741	-0.605014768	0.036273786	0.405379205	0.392048469	0.140816792	0.999599824	0.344288386
K04751 nitrogen regulatory protein P-II 1	0.010895173	-0.288501985	0.026147606	0.193406999	0.677639069	0.141021564	0.999599824	0.344399603
K10539 L-arabinose transport system ATP-binding protein [EC:3.6.3.17]	0.048439943	0.811763591	0.060679509	0.544618337	0.426239898	0.141326689	0.999599824	0.344910139
K02419 flagellar biosynthetic protein FliP	0.026227058	-0.757674795	0.060587185	0.508926679	0.665859122	0.141785554	0.999599824	0.345794932
K07467 phage replication initiation protein	0.04447491	-0.593436619	0.046531717	0.399247944	0.341049208	0.142413147	0.999599824	0.347089747
K01043	-0.008975865	0.144528385	0.006167566	0.09736967	0.14812444	0.142957131	0.999599824	0.34794312
K03284 metal ion transporter, MIT family	0.006047924	0.104519	0.004271825	0.070407001	0.159369909	0.142911979	0.999599824	0.34794312
K00640 serine O-acetyltransferase [EC:2.3.1.30]	0.009118587	-0.110163034	0.005283379	0.074306362	0.086876448	0.143427173	0.999599824	0.348850646
K04092 chorismate mutase [EC:5.4.99.5]	-0.01680138	1.018054787	0.07396021	0.686979597	0.820670386	0.143592501	0.999599824	0.349016302
K07219 putative molybdopterin biosynthesis protein	-0.032173244	-0.747960753	0.062388339	0.505369806	0.606994385	0.144098094	0.999599824	0.350008225
K02029 polar amino acid transport system permease protein	0.015173039	-0.260602875	0.014691642	0.176137575	0.303739453	0.144227224	0.999599824	0.350069001
K02048 sulfate transport system substrate-binding protein	0.044844631	-0.53558281	0.038181824	0.362076284	0.242462863	0.14431856	0.999599824	0.350069001
K05964 holo-ACP synthase [EC:2.7.7.61]	0.072357678	1.058911848	0.073446201	0.7162219	0.326469968	0.144513164	0.999599824	0.350069001
K07406 alpha-galactosidase [EC:3.2.1.22]	-0.012827765	-0.578353443	0.049034033	0.391159339	0.794060143	0.144488271	0.999599824	0.350069001
K02015 iron complex transport system permease protein	-0.003203087	0.100039863	0.004696542	0.067694682	0.496515132	0.144689103	0.999599824	0.350258853
K00010 myo-inositol 2-dehydrogenase [EC:1.1.1.18]	0.004774648	-0.409864931	0.033580732	0.277734028	0.887167183	0.145240971	0.999599824	0.350413365
K01709 CDP-glucose 4,6-dehydratase [EC:4.2.1.45]	0.046662029	-0.493284993	0.039051398	0.334113041	0.234429875	0.145065541	0.999599824	0.350413365
K05901 flavin reductase [EC:1.5.1.30]	0.067728088	-1.158040464	0.061269537	0.78404843	0.271138583	0.144905146	0.999599824	0.350413365
K10111 maltose/maltodextrin transport system ATP-binding protein [EC:3.6.3.19]	0.062091369	0.960898578	0.076123486	0.651082966	0.41626769	0.145214079	0.999599824	0.350413365
K10243 cellobiose transport system ATP-binding protein	0.100286542	-0.941670338	0.070645937	0.637693635	0.158263618	0.144990657	0.999599824	0.350413365
K01989 putative ABC transport system substrate-binding protein	0.002416266	-0.375063311	0.026430038	0.254297286	0.927306625	0.145467486	0.999599824	0.350565661
K06148 ATP-binding cassette, subfamily C, bacterial	0.011173289	-0.274975622	0.013725426	0.186451711	0.417185089	0.145499397	0.999599824	0.350565661
K03786 3-dehydroquinate dehydratase II [EC:4.2.1.10]	0.001924355	-0.346156183	0.026214714	0.234853453	0.941601128	0.145729603	0.999599824	0.350870845
K09014 Fe-S cluster assembly protein SufB	-0.00298915	-0.132986181	0.005556644	0.090246887	0.591589405	0.145821532	0.999599824	0.350870845
K00118 glucose-fructose oxidoreductase [EC:1.1.99.28]	0.031581967	-0.648909829	0.051068897	0.4408935	0.53744281	0.146299205	0.999599824	0.351784424
K10947 PadR family transcriptional regulator, regulatory protein PadR	-0.001035321	-0.296695478	0.027074682	0.201794815	0.969558747	0.146709982	0.999599824	0.352536035
K06045 squalene-hopene cyclase [EC:5.4.99.17]	-0.004522602	-1.872431072	0.08641395	1.274023888	0.958345491	0.14686781	0.999599824	0.352679224
K02935 large subunit ribosomal protein L7/L12	-0.00444938	-0.277475549	0.025529841	0.188846696	0.861930729	0.14697109	0.999599824	0.352691318
K00156 pyruvate dehydrogenase (cytochrome) [EC:1.2.2.2]	0.017251652	0.326640105	0.015741848	0.222568321	0.275259193	0.147437076	0.999599824	0.353337186
K07405 alpha-amylase [EC:3.2.1.1]	0.015201421	-0.743657964	0.034059882	0.506626013	0.65615479	0.147364195	0.999599824	0.353337186
K08256 phosphatidylinositol alpha-mannosyltransferase [EC:2.4.1.57]	0.00958431	-0.792692744	0.05580476	0.540372691	0.863918538	0.147615394	0.999599824	0.353528529
K09960 hypothetical protein	0.150348553	1.118975342	0.079897945	0.762988007	0.062232361	0.147714989	0.999599824	0.353531207
K05020 glycine betaine transporter	0.097283466	1.099858064	0.081751533	0.751814664	0.236342335	0.148703372	0.999599824	0.355658342
K05946 N-acetylglucosaminyldiphosphoundecaprenol [EC:2.4.1.187]	-0.012423173	-0.420296724	0.041131157	0.287367304	0.763133188	0.148801903	0.999599824	0.355658342
K00096 glycerol-1-phosphate dehydrogenase [NAD(P)] [EC:1.1.1.261]	0.059253686	-0.758584044	0.06853698	0.519081996	0.388968446	0.149124629	0.999599824	0.35595573
K00128 aldehyde dehydrogenase (NAD+) [EC:1.2.1.3]	0.002882586	-0.458333563	0.035609132	0.313573061	0.935612698	0.149055466	0.999599824	0.35595573
K07645 two-component system, OmpR family, sensor histidine kinase QseC [EC:2.7.13.3]	0.034454721	0.594245721	0.04639918	0.406776368	0.459156783	0.149269467	0.999599824	0.356064709
K01633 dihydroneopterin aldolase [EC:4.1.2.25]	0.003974539	0.163089854	0.007456148	0.111688079	0.594957152	0.149444603	0.999599824	0.356245767
K03799 heat shock protein HtpX [EC:3.4.24.-]	0.014942199	0.261216745	0.010850917	0.178977333	0.170999428	0.14964462	0.999599824	0.356485857
K01426 amidase [EC:3.5.1.4]	0.069238759	0.689031029	0.065961526	0.47232157	0.295921491	0.14983077	0.999599824	0.356692615
K02388 flagellar basal-body rod protein FlgC	0.06714276	-0.932722412	0.065185158	0.639550322	0.305016467	0.149944462	0.999599824	0.356726718
K05343 maltose alpha-D-glucosyltransferase [EC:5.4.99.16]	-0.005458412	-0.505724548	0.042560333	0.346911119	0.898159677	0.150112215	0.999599824	0.356889305
K02495 oxygen-independent coproporphyrinogen III oxidase [EC:1.3.99.22]	-0.003537493	-0.073676	0.003767307	0.050572808	0.349572123	0.150376943	0.999599824	0.357282082
K02585 nitrogen fixation protein NifB	0.199876048	1.250014709	0.082544659	0.85929824	0.016919437	0.150966214	0.999599824	0.357735122
K03609 septum site-determining protein MinD	0.015231988	-0.278684891	0.016095347	0.191479621	0.345820579	0.150763148	0.999599824	0.357735122
K04087 membrane protease subunit HflC [EC:3.4.-.-]	0.044088568	0.752983571	0.056099676	0.517548265	0.433439182	0.150907554	0.999599824	0.357735122
K09153 hypothetical protein	0.045575256	-0.80084324	0.056139404	0.550496726	0.418461541	0.150946267	0.999599824	0.357735122
K02392 flagellar basal-body rod protein FlgG	0.04789879	-0.704266026	0.046625235	0.484388666	0.306288335	0.151177506	0.999599824	0.357966149
K07035	-0.002432606	-0.388705493	0.027566032	0.26740557	0.929824273	0.151263133	0.999599824	0.357966149
K01879 glycyl-tRNA synthetase beta chain [EC:6.1.1.14]	0.003323513	0.530747155	0.035627585	0.365707815	0.925829072	0.151908521	0.999599824	0.359020138
K03500 ribosomal RNA small subunit methyltransferase B [EC:2.1.1.-]	0.000903423	-0.343171146	0.028599899	0.236449597	0.974851554	0.151891137	0.999599824	0.359020138
K01913	0.101100283	-0.938007059	0.063535993	0.646676252	0.114125058	0.152125729	0.999599824	0.359217734
K07183 response regulator NasT	-0.02364944	-0.407473767	0.032264519	0.281034743	0.464961607	0.152292309	0.999599824	0.359217734
K09688 capsular polysaccharide transport system permease protein	-0.132436392	1.528332679	0.088513382	1.053969642	0.137155229	0.15224577	0.999599824	0.359217734
K06212 formate transporter	-0.037586713	-0.624842663	0.049016471	0.431072571	0.444659039	0.152403084	0.999599824	0.359242989
K01560 2-haloacid dehalogenase [EC:3.8.1.2]	0.075632705	-0.852275887	0.058973574	0.588220667	0.202084363	0.152570541	0.999599824	0.359401733
K03535 MFS transporter, ACS family, glucarate transporter	0.059924452	1.506282049	0.076388439	1.040021059	0.434272494	0.15273379	0.999599824	0.359550364
K07726 putative transcriptional regulator	0.028468724	-0.523404067	0.045695847	0.361497018	0.534434922	0.152856251	0.999599824	0.359602844
K02446 fructose-1,6-bisphosphatase II [EC:3.1.3.11]	-0.00477586	0.65106093	0.049556573	0.449813144	0.923382067	0.15298906	0.999599824	0.359679583
K11147 dehydrogenase/reductase SDR family member 4 [EC:1.1.-.-]	0.024723118	-1.077328546	0.082625823	0.744806413	0.765278847	0.153253858	0.999599824	0.360066328
K03471 ribonuclease HIII [EC:3.1.26.4]	0.10561162	-1.275130388	0.090990835	0.883214794	0.248018132	0.154014208	0.999599824	0.361616092
K07639 two-component system, OmpR family, sensor histidine kinase RstB [EC:2.7.13.3]	0.001258978	0.953934121	0.07714451	0.661423105	0.987005758	0.154433193	0.999599824	0.362362851
K06881	0.00440804	-0.105534997	0.006796868	0.073200504	0.517844814	0.154579346	0.999599824	0.362468878
K06164 PhnI protein	-0.00119415	1.146376025	0.074745983	0.796004388	0.987279332	0.155019088	0.999599824	0.36308266
K07047	0.008300749	-0.479725109	0.035719686	0.333124676	0.816624577	0.155043375	0.999599824	0.36308266
K04076 Lon-like ATP-dependent protease [EC:3.4.21.-]	-0.04085249	-1.169353394	0.07430383	0.812703796	0.583451245	0.155391353	0.999599824	0.36346856
K07042	0.032933882	-0.512632231	0.026561917	0.356297722	0.217375967	0.155410652	0.999599824	0.36346856
K10189 lactose/L-arabinose transport system permease protein	0.051710383	-0.560015555	0.030041857	0.389638717	0.087714627	0.155836419	0.999599824	0.364227046
K07404 6-phosphogluconolactonase [EC:3.1.1.31]	0.00693684	0.475986072	0.037258197	0.331467379	0.85260802	0.156196705	0.999599824	0.364831601
K03274 ADP-L-glycero-D-manno-heptose 6-epimerase [EC:5.1.3.20]	0.046654565	0.577898774	0.042368042	0.402575301	0.272971399	0.156336212	0.999599824	0.364920028
K05540 tRNA-dihydrouridine synthase B [EC:1.-.-.-]	0.002482203	0.065492686	0.004862062	0.045638485	0.610598936	0.156470381	0.999599824	0.364995886
K05788 integration host factor subunit beta	0.051008988	0.945381282	0.069855742	0.659216884	0.466653576	0.156735842	0.999599824	0.36537771
K01968 3-methylcrotonyl-CoA carboxylase alpha subunit [EC:6.4.1.4]	-0.002801964	-0.622474734	0.062171665	0.434369122	0.964126052	0.157032462	0.999599824	0.365565625
K03248 translation initiation factor eIF-3 subunit 4	0.059462491	-1.081558443	0.07712148	0.754705153	0.44217146	0.157023169	0.999599824	0.365565625
K07650 two-component system, OmpR family, sensor histidine kinase CssS [EC:2.7.13.3]	0.13429295	-1.040596941	0.077985355	0.726298265	0.087578196	0.157121939	0.999599824	0.365565625
K06077 outer membrane lipoprotein SlyB	0.06637136	1.146634757	0.093154169	0.800998833	0.47751115	0.157473782	0.999599824	0.366146941
K00433 chloride peroxidase [EC:1.11.1.10]	0.07109972	0.89424794	0.066734342	0.625535242	0.288775436	0.158026204	0.999599824	0.366850615
K07025 putative hydrolase of the HAD superfamily	0.008229033	0.164772338	0.006896077	0.115275875	0.235051703	0.158082981	0.999599824	0.366850615
K11521 two-component system, OmpR family, manganese sensing response regulator	0.044707984	-0.647133483	0.057061827	0.452620941	0.434839201	0.157976241	0.999599824	0.366850615
K06079 copper homeostasis protein (lipoprotein)	0.155855586	1.098295627	0.086162833	0.768896948	0.072917035	0.158360675	0.999599824	0.367020544
K09979 hypothetical protein	0.073452892	-1.160523541	0.088537525	0.812313057	0.408358385	0.15828585	0.999599824	0.367020544
K01546 K+-transporting ATPase ATPase A chain [EC:3.6.3.12]	-0.001976231	0.165367898	0.008578543	0.115885214	0.818187669	0.158764176	0.999599824	0.367718317
K03614 electron transport complex protein RnfD	-0.005365797	-0.278356198	0.027954204	0.195305082	0.84809824	0.159269966	0.999599824	0.368414419
K07812 trimethylamine-N-oxide reductase (cytochrome c) 2 [EC:1.7.2.3]	-0.031943722	1.099633758	0.071505053	0.771522328	0.655852873	0.159258432	0.999599824	0.368414419
K02567 periplasmic nitrate reductase NapA [EC:1.7.99.4]	-0.012553513	0.957889041	0.070456635	0.673474087	0.858879753	0.160114328	0.999599824	0.369890887
K11381 2-oxoisovalerate dehydrogenase E1 component [EC:1.2.4.4]	0.039475503	-0.992621202	0.040993823	0.697837407	0.337455816	0.160081216	0.999599824	0.369890887
K04028 ethanolamine utilization protein EutN	0.030812334	1.05644943	0.071377725	0.743367431	0.666729758	0.160444897	0.999599824	0.370416193
K01661 naphthoate synthase [EC:4.1.3.36]	0.004543345	0.244266363	0.010284844	0.17197675	0.659444706	0.160682956	0.999599824	0.370578518
K01668 tyrosine phenol-lyase [EC:4.1.99.2]	-0.018624675	1.203303626	0.082980761	0.847270587	0.82278293	0.160721658	0.999599824	0.370578518
K01927 dihydrofolate synthase [EC:6.3.2.12]	0.047185031	-0.498919871	0.042052787	0.351829044	0.264029811	0.161341986	0.999599824	0.371531578
K03226 type III secretion protein SctR	0.03570733	1.443364516	0.086677204	1.017640343	0.68108756	0.16126359	0.999599824	0.371531578
K09706 hypothetical protein	-0.028052902	-1.296552118	0.081718477	0.91495362	0.731968506	0.161634656	0.999599824	0.371966933
K02895 large subunit ribosomal protein L24	0.000693325	-0.274698057	0.025263916	0.194193834	0.978150658	0.16236742	0.999599824	0.373413862
K09940 hypothetical protein	-0.074080768	-1.626835099	0.077226808	1.152116321	0.339308439	0.163103541	0.999599824	0.374866653
K01271 X-Pro dipeptidase [EC:3.4.13.9]	0.012495858	0.146507153	0.007115617	0.103868999	0.081557372	0.163555889	0.999599824	0.375665798
K01583 arginine decarboxylase [EC:4.1.1.19]	0.036237463	-0.805259924	0.063876387	0.57166051	0.571540193	0.164104877	0.999599824	0.376685747
K03975 membrane-associated protein	0.04626328	0.361348197	0.026500482	0.256775208	0.083350953	0.164511191	0.999599824	0.377377109
K00122 formate dehydrogenase [EC:1.2.1.2]	0.044562431	0.588482653	0.043780285	0.418550798	0.310739945	0.164881721	0.999599824	0.377453192
K06714 arginine utilization regulatory protein	-0.019110027	-0.580120731	0.043562599	0.412543449	0.661663219	0.164821239	0.999599824	0.377453192
K07006	0.112007571	-1.147845885	0.078220918	0.816337482	0.154697614	0.164854586	0.999599824	0.377453192
K07492 putative transposase	0.086532326	-0.731906504	0.058919193	0.520663383	0.144477585	0.164964919	0.999599824	0.377453192
K03601 exodeoxyribonuclease VII large subunit [EC:3.1.11.6]	0.004139717	-0.051377028	0.003153685	0.036582578	0.191741412	0.16535173	0.999599824	0.378097269
K06179 ribosomal large subunit pseudouridine synthase C [EC:5.4.99.12]	0.002844035	-0.364837805	0.02574201	0.260284265	0.912207	0.166159902	0.999599824	0.379703405
K00563 rRNA (guanine-N1-)-methyltransferase [EC:2.1.1.51]	0.008274855	-0.694141707	0.052398237	0.495470552	0.874776924	0.166372681	0.999599824	0.379706246
K08724 penicillin binding protein 2B	0.046624391	-1.051758075	0.075700846	0.750649605	0.539096502	0.166326298	0.999599824	0.379706246
K03087 RNA polymerase nonessential primary-like sigma factor	0.017963103	0.893655168	0.064600986	0.638110173	0.781431355	0.166522502	0.999599824	0.379806724
K02036 phosphate transport system ATP-binding protein [EC:3.6.3.27]	0.008895483	-0.301015847	0.027869657	0.215059178	0.750130195	0.166755924	0.999599824	0.380097629
K00978 glucose-1-phosphate cytidylyltransferase [EC:2.7.7.33]	0.037480968	-0.40511113	0.028667821	0.289794421	0.193507739	0.167282179	0.999599824	0.380539292
K03337 5-deoxy-glucuronate isomerase [EC:5.3.1.-]	0.082085661	-1.047505552	0.067505547	0.749107624	0.226319581	0.167159066	0.999599824	0.380539292
K03411 chemotaxis protein CheD [EC:3.5.1.44]	0.166855159	-0.904386002	0.07293222	0.646841682	0.0238562	0.167213212	0.999599824	0.380539292
K03783 purine-nucleoside phosphorylase [EC:2.4.2.1]	-0.007467402	-0.283671692	0.028177926	0.202967702	0.791446189	0.167373689	0.999599824	0.380539292
K10778 AraC family transcriptional regulator, regulatory protein of adaptative response	0.060341169	0.444688321	0.038495582	0.318549115	0.119570957	0.167864553	0.999599824	0.381413762
K06374 spore maturation protein B	-7.99E-05	-0.259377077	0.02574488	0.185961022	0.997529358	0.168220847	0.999599824	0.381981556
K03624 transcription elongation factor GreA	-0.006097419	-0.093915575	0.006181088	0.067359461	0.325842166	0.168385422	0.999599824	0.382113568
K00974 tRNA nucleotidyltransferase (CCA-adding enzyme) [EC:2.7.7.21 2.7.7.25 3.1.3.- 3.1.4.-]	0.006217862	-0.435691668	0.035260297	0.312579801	0.860315501	0.168501837	0.999599824	0.382136194
K07217 Mn-containing catalase	-0.024263291	-0.747621563	0.04764065	0.53676952	0.611455797	0.168814906	0.999599824	0.382604489
K00351 Na+-transporting NADH:ubiquinone oxidoreductase subunit F [EC:1.6.5.-]	0.016694499	-0.435051112	0.031584029	0.312614185	0.598053422	0.1691649	0.999599824	0.383023879
K06236 collagen, type I/II/III/V/XI, alpha	-0.015876302	-0.586778092	0.052578238	0.421689137	0.763195747	0.169213335	0.999599824	0.383023879
K02226 alpha-ribazole phosphatase [EC:3.1.3.73]	0.145506884	1.118138746	0.082700054	0.804194872	0.080986905	0.169548845	0.999599824	0.383299972
K09768 hypothetical protein	-0.001791201	-0.601611299	0.049200061	0.432640665	0.971017268	0.169496389	0.999599824	0.383299972
K00288 methylenetetrahydrofolate dehydrogenase (NADP+) [EC:1.5.1.5]	-0.002679403	-0.252404304	0.026000489	0.181655249	0.918089514	0.169825101	0.999599824	0.38368289
K01626 3-deoxy-7-phosphoheptulonate synthase [EC:2.5.1.54]	0.008669597	-0.369651614	0.030496286	0.266380292	0.776670999	0.170365608	0.999599824	0.38466197
K00046 gluconate 5-dehydrogenase [EC:1.1.1.69]	0.004710061	0.104097722	0.008409728	0.07533235	0.576448304	0.172142464	0.999599824	0.387889426
K01135 arylsulfatase B [EC:3.1.6.12]	0.094525313	-0.874347822	0.058857878	0.632431732	0.110839887	0.171937471	0.999599824	0.387889426
K01480 agmatinase [EC:3.5.3.11]	-0.012416032	-0.375699699	0.026536612	0.272006566	0.640696152	0.172335274	0.999599824	0.387889426
K03576 LysR family transcriptional regulator, regulator for metE and metH	0.03146702	0.887508704	0.071066984	0.642268223	0.658702777	0.172145894	0.999599824	0.387889426
K07716 two-component system, PleD family, sensor histidine kinase PleC [EC:2.7.13.3]	0.047021198	-0.369061386	0.035010568	0.267179815	0.181726415	0.172302683	0.999599824	0.387889426
K01232 maltose-6'-phosphate glucosidase [EC:3.2.1.122]	0.049074092	0.672179826	0.060518064	0.487559312	0.418989437	0.173117447	0.999599824	0.3879306
K01689 enolase [EC:4.2.1.11]	0.001228326	-0.068379363	0.004025038	0.049610119	0.760751623	0.173218037	0.999599824	0.3879306
K02303 uroporphyrin-III C-methyltransferase [EC:2.1.1.107]	-0.000753971	-0.41276944	0.035651784	0.299299414	0.983161717	0.172977506	0.999599824	0.3879306
K02756 PTS system, beta-glucosides-specific IIB component [EC:2.7.1.69]	-0.000469302	0.350740757	0.028664238	0.254256642	0.986963837	0.172868175	0.999599824	0.3879306
K02879 large subunit ribosomal protein L17	-0.003149487	-0.28020409	0.02540511	0.203112858	0.90154091	0.172845657	0.999599824	0.3879306
K02881 large subunit ribosomal protein L18	0.004011206	-0.276259196	0.025191245	0.200349639	0.873748712	0.173049095	0.999599824	0.3879306
K07008	0.076953615	1.073031911	0.082556342	0.777923637	0.353093092	0.172905432	0.999599824	0.3879306
K11183 phosphocarrier protein FPr	0.003080241	0.757437382	0.060810222	0.549249303	0.959683921	0.173001321	0.999599824	0.3879306
K03924 MoxR-like ATPase [EC:3.6.3.-]	0.000137257	-0.147406276	0.005357592	0.107088998	0.97960262	0.173787165	0.999599824	0.388855733
K07807 hypothetical protein NreA	0.147303156	-0.892949235	0.075632041	0.648810321	0.053737791	0.173847758	0.999599824	0.388855733
K02009 cobalt transport protein	0.104034038	1.018206548	0.078303767	0.740202243	0.186441084	0.174065924	0.999599824	0.389101287
K03215 RNA methyltransferase, TrmA family [EC:2.1.1.-]	0.042348633	0.662553816	0.059054216	0.483472943	0.474663065	0.175666097	0.999599824	0.392433906
K00042 2-hydroxy-3-oxopropionate reductase [EC:1.1.1.60]	0.016548096	0.519221552	0.048190593	0.379009443	0.731892444	0.175809405	0.999599824	0.392509803
K04023 ethanolamine transporter	0.11560257	0.708915871	0.063831682	0.518014272	0.072573103	0.176250157	0.999599824	0.393005008
K10985 PTS system, galactosamine-specific IIC component	0.07961823	1.237723212	0.091573608	0.904214353	0.386297166	0.176152933	0.999599824	0.393005008
K00250 3-oxo-5alpha-steroid 4-dehydrogenase [EC:1.3.99.5]	0.023177864	-0.851085983	0.045347655	0.622319567	0.61018681	0.176537524	0.999599824	0.393401434
K00633 galactoside O-acetyltransferase [EC:2.3.1.18]	-0.002828473	0.161939297	0.010344501	0.118542738	0.784983047	0.177011299	0.999599824	0.393743938
K00882 1-phosphofructokinase [EC:2.7.1.56]	0.01317412	-0.401373966	0.026505338	0.293932178	0.620050588	0.177183401	0.999599824	0.393743938
K01843 lysine 2,3-aminomutase [EC:5.4.3.2]	-0.056624164	-0.599678742	0.052771506	0.439254002	0.2853689	0.177280799	0.999599824	0.393743938
K02424 cystine transport system substrate-binding protein	-0.095138187	1.143632523	0.081995475	0.837824923	0.248179602	0.177349289	0.999599824	0.393743938
K03981 thiol:disulfide interchange protein DsbC [EC:5.3.4.1]	0.026100826	1.244979878	0.082768618	0.910968196	0.75303268	0.176832781	0.999599824	0.393743938
K10021 octopine/nopaline transport system ATP-binding protein [EC:3.6.3.-]	0.049986027	-1.112373371	0.081273327	0.814774605	0.539667098	0.177270804	0.999599824	0.393743938
K00129 aldehyde dehydrogenase (NAD(P)+) [EC:1.2.1.5]	-0.00196776	-0.875427451	0.074982939	0.642096178	0.97910623	0.177853781	0.999599824	0.394619947
K00048 lactaldehyde reductase [EC:1.1.1.77]	0.002749369	-0.137955639	0.007066199	0.101319787	0.697884249	0.178419562	0.999599824	0.395561789
K03825 putative acetyltransferase [EC:2.3.1.-]	0.097027158	1.002316672	0.073099841	0.736275009	0.186860042	0.178498635	0.999599824	0.395561789
K01814 phosphoribosylformimino-5-aminoimidazole carboxamide ribotide isomerase [EC:5.3.1.16]	0.007997321	-0.052524555	0.004710907	0.03860309	0.092108644	0.178719858	0.999599824	0.395807706
K04093 chorismate mutase [EC:5.4.99.5]	-0.024127645	-0.380111802	0.035292712	0.279499087	0.495485959	0.178926173	0.999599824	0.396020321
K00130 betaine-aldehyde dehydrogenase [EC:1.2.1.8]	0.11224026	0.90460385	0.072740458	0.665817077	0.12539392	0.179347674	0.999599824	0.396464378
K03630 DNA repair protein RadC	-0.00507504	0.114572946	0.005156119	0.084328451	0.326912405	0.179343279	0.999599824	0.396464378
K01256 aminopeptidase N [EC:3.4.11.2]	-0.018123961	0.265398371	0.011941774	0.195657378	0.131657582	0.180040115	0.999599824	0.397505542
K03927 carboxylesterase type B [EC:3.1.1.1]	0.01629038	-0.537387474	0.042027296	0.3961066	0.698971434	0.179967581	0.999599824	0.397505542
K00800 3-phosphoshikimate 1-carboxyvinyltransferase [EC:2.5.1.19]	0.001053016	0.06731225	0.004416001	0.049673355	0.811925221	0.18046642	0.999599824	0.398201874
K03303 lactate transporter, LctP family	-0.013653058	0.254308949	0.011037106	0.18783402	0.218438336	0.180845398	0.999599824	0.398792984
K01573 oxaloacetate decarboxylase, gamma subunit [EC:4.1.1.3]	0.028856692	-0.814780958	0.045927901	0.603023304	0.530969631	0.181717278	0.999599824	0.399978557
K04764 integration host factor subunit alpha	0.07849614	0.952832332	0.071790277	0.704945072	0.276351017	0.181564275	0.999599824	0.399978557
K06603 flagellar protein FlaG	0.140786049	-1.253325499	0.088864423	0.927542985	0.115698005	0.181694433	0.999599824	0.399978557
K07666 two-component system, OmpR family, response regulator QseB	0.014349294	0.630567177	0.061218409	0.467321429	0.815067995	0.182303321	0.999599824	0.401022624
K11085 ATP-binding cassette, subfamily B, bacterial MsbA [EC:3.6.3.-]	6.58E-05	-0.305639661	0.028434904	0.226590351	0.998156576	0.182449525	0.999599824	0.401098465
K03707 transcriptional activator TenA [EC:3.5.99.2]	0.102689919	-0.824613638	0.059349812	0.612256635	0.08609405	0.183096135	0.999599824	0.402273638
K10795 D-proline reductase (dithiol) PrdD [EC:1.21.4.1]	0.053431112	0.895451805	0.079237816	0.665367056	0.50137753	0.183430115	0.999599824	0.402760925
K10834 heme-transporting ATPase	-0.004027382	-0.083047648	0.006271394	0.061754669	0.521949544	0.18375166	0.999599824	0.403220329
K03824 putative acetyltransferase [EC:2.3.1.-]	-0.03096609	0.869732877	0.068321057	0.647665519	0.651171825	0.184371075	0.999599824	0.404332412
K00877 hydroxymethylpyrimidine kinase [EC:2.7.1.49]	0.008382832	-0.092715253	0.005198276	0.069186882	0.109390477	0.185275606	0.999599824	0.404586026
K01362	0.001020127	-0.055997527	0.004327892	0.041758687	0.814049835	0.184981878	0.999599824	0.404586026
K02021 putative ABC transport system ATP-binding protein	0.004250011	-0.682576042	0.070710081	0.509199726	0.952169763	0.185140532	0.999599824	0.404586026
K03522 electron transfer flavoprotein alpha subunit	-0.014787378	-0.070041895	0.004889625	0.052254499	0.003034916	0.185169125	0.778239213	0.404586026
K07464 putative RecB family exonuclease	0.024185295	-0.539709985	0.025985074	0.402739648	0.353812299	0.18526699	0.999599824	0.404586026
K07505 hypothetical protein	-0.040537827	-0.792888205	0.057709143	0.591560154	0.483725406	0.185190225	0.999599824	0.404586026
K10986 PTS system, galactosamine-specific IID component	0.009102191	1.098386222	0.086613642	0.818932612	0.916475914	0.184897263	0.999599824	0.404586026
K03719 Lrp/AsnC family transcriptional regulator, leucine-responsive regulatory protein	0.077684076	0.354956106	0.033623653	0.265294442	0.022531844	0.185955132	0.999599824	0.405576504
K04750 PhnB protein	-0.027666539	1.25665111	0.091126388	0.939000937	0.761940861	0.185853096	0.999599824	0.405576504
K00574 cyclopropane-fatty-acyl-phospholipid synthase [EC:2.1.1.79]	0.034521938	0.420791788	0.036721482	0.315032696	0.349007823	0.186689408	0.999599824	0.40643722
K01554	0.017071366	-0.552160262	0.039780409	0.413326843	0.668572041	0.18662951	0.999599824	0.40643722
K06864	0.036483206	-0.394400699	0.035471073	0.295158374	0.305717042	0.186518522	0.999599824	0.40643722
K01258 tripeptide aminopeptidase [EC:3.4.11.4]	-0.003712792	-0.05780684	0.00432231	0.043296176	0.392020617	0.186871343	0.999599824	0.40658674
K01487 guanine deaminase [EC:3.5.4.3]	0.002310931	0.182985686	0.012847251	0.137157332	0.857544746	0.187203091	0.999599824	0.407061839
K02755 PTS system, beta-glucosides-specific IIA component [EC:2.7.1.69]	-2.29E-05	0.339080798	0.028428828	0.254594527	0.999357871	0.187948072	0.999599824	0.408187282
K09131 hypothetical protein	0.001245163	1.066192551	0.095918792	0.800362188	0.989663639	0.187852939	0.999599824	0.408187282
K06860	0.155946581	-1.003016042	0.071477974	0.754443287	0.031029631	0.188723006	0.999599824	0.409622486
K02041 phosphonate transport system ATP-binding protein	0.017323743	-0.591455148	0.049855272	0.44529077	0.728824135	0.189127658	0.999599824	0.410252745
K01811 putative family 31 glucosidase	0.018970016	0.201215531	0.012059111	0.151887794	0.118267741	0.190272888	0.999599824	0.412238787
K07653 two-component system, OmpR family, sensor histidine kinase MprB [EC:2.7.13.3]	0.085974171	0.613239083	0.053338715	0.462805116	0.109556994	0.190179286	0.999599824	0.412238787
K09922 hypothetical protein	0.024847111	-0.50532713	0.030692187	0.382214223	0.419757505	0.191151623	0.999599824	0.413892838
K03293 amino acid transporter, AAT family	0.093224656	0.636917932	0.048868627	0.482337385	0.058766761	0.19168907	0.999599824	0.414556482
K08239 UDP-N-acetylglucosamine-lysosomal-enzyme [EC:2.7.8.17]	-0.026583385	-0.977516003	0.089643332	0.740079383	0.767313182	0.191575115	0.999599824	0.414556482
K01649 2-isopropylmalate synthase [EC:2.3.3.13]	0.002340134	-0.055819328	0.003969501	0.042286654	0.556588062	0.191841628	0.999599824	0.414636632
K02007 cobalt/nickel transport system permease protein	-0.039141601	-0.571281658	0.048284505	0.432992949	0.41913519	0.192055316	0.999599824	0.41474467
K04783 yersiniabactin salicyl-AMP ligase [EC:6.3.2.-]	0.050536379	1.366398218	0.084684488	1.035796839	0.551763955	0.19212267	0.999599824	0.41474467
K00389 putative membrane protein	0.076924763	1.267844225	0.084957705	0.962086971	0.366998427	0.192578085	0.999599824	0.415228423
K01520 dUTP pyrophosphatase [EC:3.6.1.23]	0.002180021	-0.096325214	0.005099739	0.073078919	0.669779382	0.192480838	0.999599824	0.415228423
K04015 formate-dependent nitrate reductase complex, transmembrane protein	0.048285187	0.937267673	0.074487374	0.711642407	0.518042448	0.192830341	0.999599824	0.415522763
K03885 NADH dehydrogenase [EC:1.6.99.3]	0.028306721	0.284893316	0.011768663	0.216496392	0.017650529	0.193204476	0.999599824	0.416079226
K11231 osomolarity two-component system, sensor histidine kinase SLN1 [EC:2.7.13.3]	0.068303231	-0.568156845	0.052380861	0.432689409	0.194677824	0.194155043	0.999599824	0.417875661
K01601 ribulose-bisphosphate carboxylase large chain [EC:4.1.1.39]	0.058903953	1.119211652	0.088696753	0.852747739	0.507866133	0.194357896	0.999599824	0.418061622
K01183 chitinase [EC:3.2.1.14]	-0.015487485	0.414235048	0.039875585	0.316186092	0.698395059	0.195156015	0.999599824	0.419275939
K07709 two-component system, NtrC family, sensor histidine kinase HydH [EC:2.7.13.3]	0.08394669	0.541648762	0.050318408	0.413399023	0.097798015	0.195111165	0.999599824	0.419275939
K02124 V-type H+-transporting ATPase subunit K [EC:3.6.3.14]	0.010474117	-0.194385227	0.013086251	0.148567289	0.425027546	0.195728214	0.999599824	0.42025376
K04566 lysyl-tRNA synthetase, class I [EC:6.1.1.6]	0.113798977	-1.168012215	0.07959572	0.893047253	0.155334721	0.195897845	0.999599824	0.420366565
K07481 transposase, IS5 family	-0.005669214	-0.466563894	0.030679646	0.356841764	0.853700078	0.196037449	0.999599824	0.420414841
K01142 exodeoxyribonuclease III [EC:3.1.11.2]	0.007099072	-0.078342861	0.004987018	0.059950565	0.157119931	0.196270336	0.999599824	0.420662988
K02132 F-type H+-transporting ATPase subunit alpha [EC:3.6.3.14]	0.077277563	-0.638974511	0.059527914	0.490477229	0.19665663	0.197634455	0.999599824	0.423333946
K08850 aurora kinase, other [EC:2.7.11.1]	0.136089245	-1.024336223	0.077034868	0.786972857	0.079777012	0.198023338	0.999599824	0.423661373
K09797 hypothetical protein	0.007309817	-0.55639005	0.042337968	0.427368204	0.863207221	0.197927222	0.999599824	0.423661373
K00991 2-C-methyl-D-erythritol 4-phosphate cytidylyltransferase [EC:2.7.7.60]	-0.005104038	0.097227899	0.005483601	0.07474515	0.353789435	0.198303397	0.999599824	0.423755473
K01667 tryptophanase [EC:4.1.99.1]	0.016647718	-0.345180207	0.01700009	0.265317245	0.329367627	0.1982295	0.999599824	0.423755473
K01697 cystathionine beta-synthase [EC:4.2.1.22]	0.068339177	-0.677637035	0.054971184	0.521697297	0.216165311	0.198945001	0.999599824	0.424386291
K01946 biotin carboxylase [EC:6.3.4.14]	0.01360557	0.199005864	0.007450161	0.153196664	0.070243677	0.198906224	0.999599824	0.424386291
K04763 integrase/recombinase XerD	-0.002994059	-0.087877126	0.005068375	0.067655853	0.555782854	0.198953239	0.999599824	0.424386291
K01119 2',3'-cyclic-nucleotide 2'-phosphodiesterase [EC:3.1.4.16]	0.01224806	0.192024024	0.009230901	0.147994269	0.187014901	0.199422404	0.999599824	0.425134461
K01062 1-alkyl-2-acetylglycerophosphocholine esterase [EC:3.1.1.47]	-0.052623821	-0.932371633	0.079592195	0.719040096	0.509741072	0.199702883	0.999599824	0.425235058
K02837 peptide chain release factor RF-3	0.002577619	-0.045354078	0.00406654	0.034986453	0.527348935	0.199824942	0.999599824	0.425235058
K03595 GTP-binding protein Era	0.000191792	-0.270859507	0.027024356	0.208920108	0.994348969	0.199776514	0.999599824	0.425235058
K07692 two-component system, NarL family, response regulator DegU	0.104845435	-0.785434719	0.071465489	0.606873124	0.144907135	0.200544588	0.999599824	0.426513668
K02172 bla regulator protein blaR1	0.075754138	-0.97464947	0.08491532	0.753781657	0.374073835	0.200963203	0.999599824	0.427150916
K01926 AT-rich DNA-binding protein	0.007618112	-0.295730101	0.026488303	0.22882985	0.774134735	0.201188346	0.999599824	0.427376427
K08963 methylthioribose-1-phosphate isomerase [EC:5.3.1.23]	0.011042085	-0.513646327	0.036762205	0.39778189	0.764405724	0.201560633	0.999599824	0.427914058
K00041 tagaturonate reductase [EC:1.1.1.58]	0.009922548	0.132193507	0.011819323	0.102623038	0.402806836	0.202640653	0.999599824	0.429421118
K00529 ferredoxin--NAD+ reductase [EC:1.18.1.3]	0.040449317	1.084264711	0.077639084	0.842069466	0.603309265	0.202823079	0.999599824	0.429421118
K01775 alanine racemase [EC:5.1.1.1]	0.000746698	-0.04387602	0.002718401	0.034078791	0.784020915	0.202868584	0.999599824	0.429421118
K01818 L-fucose isomerase [EC:5.3.1.25]	-0.005459265	-0.195031692	0.008713289	0.151368629	0.532118875	0.202533948	0.999599824	0.429421118
K02590 nitrogen regulatory protein PII 2	0.065845556	1.034604499	0.088964377	0.803410762	0.460629129	0.202772493	0.999599824	0.429421118
K02757 PTS system, beta-glucosides-specific IIC component	0.002647506	0.328915657	0.02861308	0.255618774	0.926429226	0.203126387	0.999599824	0.429713452
K01003 carboxyvinyl-carboxyphosphonate phosphorylmutase [EC:2.7.8.23]	-0.049052857	-0.998028149	0.074129514	0.776890637	0.509389536	0.20385429	0.999599824	0.430462872
K02654 leader peptidase (prepilin peptidase) / N-methyltransferase [EC:2.1.1.- 3.4.23.43]	0.027778023	-0.652059493	0.065373966	0.507432069	0.671645001	0.203724437	0.999599824	0.430462872
K03631 DNA repair protein RecN (Recombination protein N)	0.000266727	-0.048639105	0.003946396	0.037842233	0.946223761	0.203622227	0.999599824	0.430462872
K09162 hypothetical protein	-0.025115479	-0.433531202	0.039894707	0.337551935	0.530160503	0.203960263	0.999599824	0.430462872
K02023 multiple sugar transport system ATP-binding protein	-0.022480728	-0.436907947	0.041257491	0.34028663	0.586816886	0.20409868	0.999599824	0.430472829
K02963 small subunit ribosomal protein S18	-0.001097431	-0.248572427	0.024496104	0.193650268	0.96433921	0.204211951	0.999599824	0.430472829
K08483 phosphotransferase system, enzyme I, PtsI [EC:2.7.3.9]	0.002658207	-0.346737766	0.029717421	0.270194178	0.928870211	0.204324708	0.999599824	0.430472829
K02988 small subunit ribosomal protein S5	-0.002683693	-0.248074595	0.026821895	0.193547092	0.920462734	0.204869278	0.999599824	0.431366983
K05338 holin-like protein	0.108373434	-0.756471144	0.070926921	0.590365443	0.129090254	0.20499707	0.999599824	0.431383049
K01959 pyruvate carboxylase subunit A [EC:6.4.1.1]	-0.019260153	-0.206887224	0.012590505	0.161845701	0.128649789	0.206066929	0.999599824	0.43338036
K05905 protein-disulfide reductase [EC:1.8.1.8]	-0.014023319	-0.695132162	0.037044183	0.544157583	0.705669777	0.206365646	0.999599824	0.43375449
K00131 glyceraldehyde-3-phosphate dehydrogenase (NADP) [EC:1.2.1.9]	0.115376377	-1.048902412	0.083742895	0.822152602	0.170783499	0.206943258	0.999599824	0.434076808
K00175 2-oxoglutarate ferredoxin oxidoreductase subunit beta [EC:1.2.7.3]	-0.000219204	-0.216777581	0.01190858	0.169937519	0.985343794	0.207002645	0.999599824	0.434076808
K06970 ribosomal RNA large subunit methyltransferase F [EC:2.1.1.48]	0.106492634	0.628031731	0.056990043	0.491957905	0.064054841	0.206663708	0.999599824	0.434076808
K10548 putative multiple sugar transport system ATP-binding protein	0.017600822	-0.445600933	0.042789422	0.34915762	0.681542137	0.206796847	0.999599824	0.434076808
K07112	0.063310646	0.47564467	0.048103175	0.373082427	0.190573634	0.207257817	0.999599824	0.434358181
K01729 poly(beta-D-mannuronate) lyase [EC:4.2.2.3]	0.018009854	-1.704901323	0.067666736	1.338255918	0.79056532	0.207585891	0.999599824	0.434791919
K03458 nucleobase:cation symporter-2, NCS2 family	0.008606857	0.285581138	0.027851709	0.224314533	0.757825812	0.207883324	0.999599824	0.434907421
K10117 multiple sugar transport system substrate-binding protein	0.085389848	-0.518913706	0.049424185	0.407577569	0.086553082	0.207870145	0.999599824	0.434907421
K05844 ribosomal protein S6 modification protein	0.086853539	1.077539572	0.082712183	0.847053237	0.295744956	0.208244566	0.999599824	0.43540943
K07458 DNA mismatch endonuclease, patch repair protein [EC:3.1.-.-]	-0.023847449	-0.306472017	0.025039398	0.241018018	0.342763485	0.208431882	0.999599824	0.435547413
K04780 nonribosomal peptide synthetase DhbF	0.06260962	-0.674697569	0.049538246	0.530812029	0.208668761	0.208610682	0.999599824	0.435667452
K08344 suppressor for copper-sensitivity B	0.120136218	1.01268273	0.096622167	0.797135101	0.216099593	0.208845374	0.999599824	0.435904008
K00177 2-oxoglutarate ferredoxin oxidoreductase subunit gamma [EC:1.2.7.3]	0.003827074	-0.29493169	0.013839477	0.232513332	0.782602767	0.209536568	0.999599824	0.436686713
K01364 streptopain [EC:3.4.22.10]	-0.012035731	-1.403624175	0.060287034	1.10632986	0.842091457	0.209440673	0.999599824	0.436686713
K07737 putative transcriptional regulator	-0.014838908	-0.654309507	0.048900097	0.516029083	0.76205692	0.209706934	0.999599824	0.436686713
K11749 regulator of sigma E protease [EC:3.4.24.-]	-0.025362802	-0.492009986	0.047262648	0.388017838	0.5924889	0.209693291	0.999599824	0.436686713
K00626 acetyl-CoA C-acetyltransferase [EC:2.3.1.9]	-0.036969784	-0.388218074	0.037535046	0.306485394	0.326586829	0.210165928	0.999599824	0.437379919
K07799 putative multidrug efflux transporter MdtA	0.076322197	0.719307736	0.066080319	0.568018145	0.250332855	0.210283493	0.999599824	0.437379919
K10038 glutamine transport system ATP-binding protein [EC:3.6.3.-]	0.003983937	-0.356088457	0.03395213	0.281914296	0.906782146	0.211436527	0.999599824	0.439523527
K02547 methicillin resistance protein	0.003603969	-0.671134494	0.055414875	0.531639638	0.948250818	0.211694587	0.999599824	0.439542536
K05993 isochorismatase [EC:3.3.2.1]	0.050504183	0.513867403	0.033325759	0.407017572	0.132219158	0.211647137	0.999599824	0.439542536
K10844 DNA excision repair protein ERCC-2 [EC:3.6.1.-]	-0.000314036	-0.300346899	0.016653717	0.237982467	0.984985897	0.211812977	0.999599824	0.439542536
K02237 competence protein ComEA	0.031476295	-0.427784114	0.045210649	0.339060953	0.487608228	0.211949351	0.999599824	0.439571444
K10764 O-succinylhomoserine sulfhydrylase [EC:2.5.1.-]	0.007997062	-0.906916091	0.076898842	0.719322845	0.917343037	0.212264759	0.999599824	0.439971412
K07455 recombination protein RecT	0.056635445	0.45049845	0.043821052	0.358407798	0.198632546	0.213645177	0.999599824	0.442321906
K11145 ribonuclease III family protein	0.037884096	-0.397527846	0.040718812	0.316198793	0.353995183	0.213549949	0.999599824	0.442321906
K05613 solute carrier family 1 (glial high affinity glutamate transporter), member 2	0.080789474	-0.925765543	0.076840679	0.736868824	0.295141018	0.2138586	0.999599824	0.442508573
K01776 glutamate racemase [EC:5.1.1.3]	9.20E-06	0.071613219	0.004540591	0.057068399	0.998386136	0.214393208	0.999599824	0.443359227
K00760 hypoxanthine phosphoribosyltransferase [EC:2.4.2.8]	0.006994272	-0.248978627	0.026297167	0.198724304	0.790707186	0.215108648	0.999599824	0.44399332
K00963 UTP--glucose-1-phosphate uridylyltransferase [EC:2.7.7.9]	-0.017635451	-0.391413194	0.037859381	0.312639533	0.642172041	0.215441884	0.999599824	0.44399332
K02224 hydrogenobyrinic acid a,c-diamide synthase [EC:6.3.5.9]	0.044778133	-0.367329749	0.034657418	0.293330482	0.198771935	0.215329921	0.999599824	0.44399332
K03530 DNA-binding protein HU-beta	0.013994379	-0.289171338	0.026990398	0.230683293	0.605044649	0.214870921	0.999599824	0.44399332
K06891 ATP-dependent Clp protease adaptor protein ClpS	0.006580432	0.369216547	0.036321442	0.29477384	0.856530688	0.215232601	0.999599824	0.44399332
K06933	0.0795922	-0.743486938	0.069172096	0.593495685	0.252112297	0.215166318	0.999599824	0.44399332
K04027 ethanolamine utilization protein EutM	0.097566008	0.533582053	0.055152911	0.426564169	0.079370904	0.215832874	0.999599824	0.444289001
K05795 tellurium resistance protein TerD	0.115168755	-0.733868313	0.056353859	0.586656352	0.043121532	0.215814592	0.999599824	0.444289001
K07494 putative transposase	0.029458915	-0.63613993	0.047370177	0.508730375	0.535166946	0.215991371	0.999599824	0.444360472
K06909	0.021472785	-0.478824131	0.049896803	0.38320503	0.667698583	0.216325638	0.999599824	0.444793265
K01803 triosephosphate isomerase (TIM) [EC:5.3.1.1]	-0.000738967	-0.247824873	0.027554428	0.198651614	0.978648	0.217048626	0.999599824	0.445514333
K02379 FdhD protein	0.076376409	0.646050854	0.054581496	0.517681756	0.164237007	0.216890764	0.999599824	0.445514333
K03469 ribonuclease HI [EC:3.1.26.4]	-6.46E-05	-0.241790673	0.026098205	0.193799441	0.998028692	0.217012849	0.999599824	0.445514333
K10939 accessory colonization factor AcfD	-0.095332422	1.427125313	0.108536245	1.145445514	0.381468326	0.217639486	0.999599824	0.446471859
K01641 hydroxymethylglutaryl-CoA synthase [EC:2.3.3.10]	0.211191422	1.16073527	0.094909721	0.93474792	0.027891802	0.219156371	0.999599824	0.449019855
K03075 preprotein translocase SecG subunit	-0.001764217	0.062822969	0.006794591	0.050584249	0.795567722	0.219088822	0.999599824	0.449019855
K07816 putative GTP pyrophosphokinase [EC:2.7.6.5]	0.034730143	-0.498487035	0.045936827	0.401523538	0.451069907	0.21925677	0.999599824	0.449019855
K02802 PTS system, N-acetylglucosamine-specific IIA component [EC:2.7.1.69]	0.073341447	0.581182715	0.053481842	0.468289719	0.172767621	0.219408512	0.999599824	0.449074434
K02385 flagellar protein FlbD	0.076913307	-0.989608562	0.082813088	0.798050662	0.35483364	0.219791235	0.999599824	0.449601443
K00721 dolichol-phosphate mannosyltransferase [EC:2.4.1.83]	0.001873892	-0.246752371	0.025929138	0.199129321	0.942504619	0.220113053	0.999599824	0.449863855
K02968 small subunit ribosomal protein S20	-0.000850737	-0.230112576	0.024430864	0.185724267	0.972277946	0.220170138	0.999599824	0.449863855
K10542 methyl-galactoside transport system ATP-binding protein [EC:3.6.3.17]	-0.001940765	-0.342503071	0.027185294	0.276746469	0.943203112	0.220683587	0.999599824	0.450656471
K03182 3-octaprenyl-4-hydroxybenzoate carboxy-lyase UbiD [EC:4.1.1.-]	-0.013195784	-0.443240107	0.044128116	0.359340092	0.765419164	0.222205797	0.999599824	0.453490682
K05662 ATP-binding cassette, subfamily B (MDR/TAP), member 7	0.009861208	-0.942243392	0.074957223	0.764086021	0.895549009	0.222324123	0.999599824	0.453490682
K08282 non-specific serine/threonine protein kinase [EC:2.7.11.1]	-0.003213626	-0.226115158	0.017892462	0.183568452	0.857756035	0.222838706	0.999599824	0.454282201
K03571 rod shape-determining protein MreD	0.059114481	0.824404811	0.070196649	0.669757466	0.401351395	0.223163541	0.999599824	0.454686217
K10125 two-component system, NtrC family, C4-dicarboxylate transport sensor histidine kinase DctB [EC:2.7.13.3]	0.046383021	0.550985831	0.052721917	0.448750019	0.380700964	0.224308365	0.999599824	0.456759518
K03671 thioredoxin 1	-0.000877185	-0.250126676	0.027179559	0.203806393	0.974306104	0.224512563	0.999599824	0.456916158
K06990	0.104158798	0.910435926	0.077224539	0.742688846	0.179886154	0.225039461	0.999599824	0.457728989
K01755 argininosuccinate lyase [EC:4.3.2.1]	-0.000175914	-0.055230463	0.005297267	0.045082808	0.973562205	0.225329293	0.999599824	0.458058981
K02594 homocitrate synthase NifV	0.107549857	-0.926882989	0.077542546	0.757619903	0.167956593	0.22595637	0.999599824	0.459073779
K00032 phosphogluconate 2-dehydrogenase [EC:1.1.1.43]	-0.051648414	-1.030020558	0.076101639	0.843029639	0.498617639	0.226558829	0.999599824	0.459258156
K02526 2-keto-3-deoxygluconate permease	-0.009438727	0.532359892	0.054457607	0.435632293	0.862682864	0.226471985	0.999599824	0.459258156
K03795 sirohydrochlorin cobaltochelatase [EC:4.99.1.3]	0.039657662	-0.620980051	0.057439491	0.507868463	0.491227717	0.226217307	0.999599824	0.459258156
K10547 putative multiple sugar transport system permease protein	0.076352384	-0.622621804	0.061253462	0.509355989	0.214949899	0.226347725	0.999599824	0.459258156
K00140 methylmalonate-semialdehyde dehydrogenase [EC:1.2.1.27]	0.003612896	-0.699282597	0.069427504	0.573556326	0.958582519	0.22753796	0.999599824	0.460982662
K02364 enterobactin synthetase component F [EC:2.7.7.-]	0.099990488	0.774825627	0.070302671	0.636255769	0.157474308	0.22807149	0.999599824	0.461542642
K02945 small subunit ribosomal protein S1	-0.000494364	-0.076288564	0.004283581	0.062634585	0.908309027	0.227994262	0.999599824	0.461542642
K00705 4-alpha-glucanotransferase [EC:2.4.1.25]	0.003566369	-0.045070599	0.003849262	0.037048736	0.355996857	0.228550163	0.999599824	0.462160691
K01932	-0.00191855	-0.39332176	0.03269022	0.32337585	0.953295206	0.22863437	0.999599824	0.462160691
K03608 cell division topological specificity factor	0.096300986	-0.641758469	0.06027071	0.52801975	0.112651719	0.228972082	0.999599824	0.462582878
K00864 glycerol kinase [EC:2.7.1.30]	-0.003107364	-0.146627687	0.007687886	0.120757083	0.686775228	0.229414923	0.999599824	0.462956477
K06213 magnesium transporter	-0.00174999	-0.156794068	0.008736526	0.129102515	0.841571085	0.229317925	0.999599824	0.462956477
K01415 endothelin-converting enzyme [EC:3.4.24.71]	0.032052153	-1.034341773	0.076062616	0.85340994	0.674204579	0.230259687	0.999599824	0.464257789
K01807 ribose 5-phosphate isomerase A [EC:5.3.1.6]	0.023772739	0.22973586	0.012727238	0.189696203	0.064160915	0.230616265	0.999599824	0.464257789
K01963 acetyl-CoA carboxylase carboxyl transferase subunit beta [EC:6.4.1.2]	0.002232772	-0.367574807	0.036332657	0.303571176	0.951097727	0.230706378	0.999599824	0.464257789
K07489 transposase	0.082834997	0.812530477	0.088541673	0.67069841	0.35133904	0.230465405	0.999599824	0.464257789
K08364 periplasmic mercuric ion binding protein	0.081210362	-0.813077273	0.076440921	0.671171128	0.290138375	0.23048007	0.999599824	0.464257789
K03562 biopolymer transport protein TolQ	0.087711697	0.801393642	0.070541507	0.662113798	0.216083198	0.230888807	0.999599824	0.464364602
K10532 heparan-alpha-glucosaminide N-acetyltransferase [EC:2.3.1.78]	0.063761502	-0.856514655	0.056079712	0.708912949	0.257756881	0.231707582	0.999599824	0.465750402
K06184 ATP-binding cassette, sub-family F, member 1	0.017071111	-0.564668134	0.054530273	0.467834724	0.754767179	0.232176047	0.999599824	0.466430894
K01909 long-chain-fatty-acid--[acyl-carrier-protein] ligase [EC:6.2.1.20]	0.021658368	0.69480694	0.07044314	0.576201125	0.759014104	0.23261254	0.999599824	0.466619869
K02911 large subunit ribosomal protein L32	0.002993223	-0.065906619	0.005798069	0.054649832	0.606610283	0.23255923	0.999599824	0.466619869
K04961 ryanodine receptor 1	0.037556788	-1.079951121	0.072130846	0.895692114	0.603528656	0.232660046	0.999599824	0.466619869
K06973	0.011942077	-0.164827422	0.010204093	0.136759635	0.24413387	0.232844805	0.999599824	0.466729676
K10560 rhamnose transport system permease protein	0.15936352	-0.836393443	0.085130608	0.694375652	0.063583164	0.233116341	0.999599824	0.467013206
K01955 carbamoyl-phosphate synthase large subunit [EC:6.3.5.5]	0.000618949	-0.057416869	0.003705078	0.047694779	0.867601675	0.233379521	0.999599824	0.467191308
K04030 ethanolamine utilization protein EutQ	-0.015919548	0.898642646	0.071965749	0.746619304	0.825295687	0.233465517	0.999599824	0.467191308
K11233 osomolarity two-component system, response regulator SSK1	0.068966167	0.956641956	0.073986344	0.795785728	0.353086534	0.234034243	0.999599824	0.468068485
K06181 ribosomal large subunit pseudouridine synthase E [EC:5.4.99.12]	0.049046035	0.928340633	0.089793359	0.772586084	0.585910945	0.23423945	0.999599824	0.468218054
K01444 N4-(beta-N-acetylglucosaminyl)-L-asparaginase [EC:3.5.1.26]	0.148467129	0.908972056	0.088225571	0.756764915	0.094948066	0.234421419	0.999599824	0.468321033
K06143 inner membrane protein	0.013550728	0.444645943	0.04078606	0.370337642	0.740274156	0.234605687	0.999599824	0.468428486
K01603 methylmalonyl-CoA decarboxylase [EC:4.1.1.41]	0.0170893	-0.35882058	0.020126472	0.2990471	0.397477629	0.234902525	0.999599824	0.468500036
K10806 acyl-CoA thioesterase YciA [EC:3.1.2.-]	0.005966138	1.051122514	0.090195929	0.875968883	0.947368643	0.234873863	0.999599824	0.468500036
K00647 3-oxoacyl-[acyl-carrier-protein] synthase I [EC:2.3.1.41]	-0.006565083	0.284930785	0.018343096	0.237701909	0.721027962	0.235361736	0.999599824	0.469155266
K03149 thiamine biosynthesis ThiG	0.010159561	0.10773062	0.006280046	0.08994064	0.108277551	0.235706518	0.999599824	0.469581799
K03189 urease accessory protein	0.127103205	-0.679846927	0.059202299	0.567907502	0.033761477	0.235972662	0.999599824	0.469610728
K06882	0.021462175	-0.637043785	0.058866347	0.532163555	0.716042366	0.235982661	0.999599824	0.469610728
K00384 thioredoxin reductase (NADPH) [EC:1.8.1.9]	0.00228466	-0.241889032	0.028351322	0.202331856	0.935903844	0.236592944	0.999599824	0.470281661
K00797 spermidine synthase [EC:2.5.1.16]	0.023115173	-0.316556964	0.026758523	0.265531956	0.389355339	0.237891782	0.999599824	0.470281661
K01464 dihydropyrimidinase [EC:3.5.2.2]	0.048100462	-0.511375588	0.04532438	0.428424515	0.290656011	0.237325237	0.999599824	0.470281661
K01692 enoyl-CoA hydratase [EC:4.2.1.17]	-0.001243462	0.358811345	0.035525981	0.300141218	0.97213529	0.236605089	0.999599824	0.470281661
K02032 peptide/nickel transport system ATP-binding protein	-0.000683489	-0.320698184	0.030452339	0.268578622	0.982129715	0.237155115	0.999599824	0.470281661
K02314 replicative DNA helicase [EC:3.6.1.-]	0.009222568	-0.048077317	0.003600685	0.040317892	0.011634989	0.237777164	0.999599824	0.470281661
K02450 general secretion pathway protein A	-0.020332549	1.132418416	0.09256881	0.949214116	0.826509453	0.237563248	0.999599824	0.470281661
K03501 glucose inhibited division protein B [EC:2.1.-.-]	0.00650784	-0.22428677	0.026656679	0.187950509	0.807532702	0.237437892	0.999599824	0.470281661
K07010 putative glutamine amidotransferase	-0.011757865	0.180695351	0.010556413	0.15154116	0.267531422	0.237804963	0.999599824	0.470281661
K09117 hypothetical protein	0.003898563	-0.22796002	0.026907194	0.190910192	0.885035466	0.237150298	0.999599824	0.470281661
K10194 oligogalacturonide transport system permease protein	-0.023111095	-0.533487423	0.047910312	0.446775269	0.630391595	0.237144441	0.999599824	0.470281661
K10201 N-acetylglucosamine transport system permease protein	0.015341968	-0.591965585	0.066773523	0.496535658	0.818658953	0.237880099	0.999599824	0.470281661
K07343 DNA transformation protein and related proteins	-0.018557854	0.80962582	0.078595504	0.679449936	0.813733435	0.238114153	0.999599824	0.470462196
K03190 urease accessory protein	-0.012409562	-0.833490902	0.070739517	0.701212002	0.861033254	0.239263462	0.999599824	0.472472953
K03210 preprotein translocase YajC subunit	0.000672372	-0.210189455	0.0251351	0.176948333	0.978702223	0.239570471	0.999599824	0.472591819
K05939 acyl-[acyl-carrier-protein]-phospholipid O-acyltransferase [EC:2.3.1.40]	0.022141973	0.685799844	0.070431773	0.577362177	0.753769024	0.239586939	0.999599824	0.472591819
K01087 trehalose-phosphatase [EC:3.1.3.12]	0.030523342	0.387560149	0.040759681	0.326507304	0.455370571	0.239910898	0.999599824	0.472684261
K07646 two-component system, OmpR family, sensor histidine kinase KdpD [EC:2.7.13.3]	-0.00250222	0.076480249	0.007007589	0.064448568	0.721649073	0.240028804	0.999599824	0.472684261
K08302 tagatose 1,6-diphosphate aldolase [EC:4.1.2.40]	-0.011543692	0.369584897	0.036987587	0.31141152	0.755495733	0.239982233	0.999599824	0.472684261
K06238 collagen, type VI, alpha	-0.021135065	-0.967428229	0.078167799	0.815781386	0.787320537	0.240340274	0.999599824	0.472778949
K08145 MFS transporter, SP family, solute carrier family 2, (facilitated glucose transporter) member 8	0.011463294	-0.998511828	0.077979019	0.841883987	0.883368875	0.240280338	0.999599824	0.472778949
K01051 pectinesterase [EC:3.1.1.11]	-0.000691846	0.229877138	0.017584177	0.193952986	0.968679261	0.240603224	0.999599824	0.473037006
K04066 primosomal protein N' (replication factor Y) (superfamily II helicase) [EC:3.6.1.-]	-0.002139344	-0.041661408	0.002927161	0.03523136	0.466254889	0.241668638	0.999599824	0.474871598
K00745 raffinose-raffinose alpha-galactotransferase [EC:2.4.1.166]	0.014002873	-0.499981824	0.046377304	0.423030115	0.763212497	0.241906112	0.999599824	0.475078195
K02304 precorrin-2 dehydrogenase / sirohydrochlorin ferrochelatase [EC:1.3.1.76 4.99.1.4]	0.020669035	-0.62205945	0.063244898	0.52651804	0.744367435	0.2420822	0.999599824	0.475164078
K07442 tRNA (adenine-N1-)-methyltransferase [EC:2.1.1.36]	0.107681533	-1.025221017	0.079275668	0.868544131	0.176849082	0.242503544	0.999599824	0.475730995
K00021 3-hydroxy-3-methylglutaryl-CoA reductase [EC:1.1.1.34]	0.053742881	0.848545502	0.086370376	0.71980533	0.534937534	0.24311008	0.999599824	0.476400211
K01895 acetyl-CoA synthetase [EC:6.2.1.1]	-0.005598616	-0.164224052	0.00840917	0.139291463	0.506801494	0.243054097	0.999599824	0.476400211
K02986 small subunit ribosomal protein S4	-0.001837628	-0.240383335	0.026823428	0.204048955	0.945492244	0.243421326	0.999599824	0.476489946
K03186 3-octaprenyl-4-hydroxybenzoate carboxy-lyase UbiX [EC:4.1.1.-]	0.058646866	-0.489954838	0.047111314	0.415870206	0.215550784	0.243391	0.999599824	0.476489946
K01144 exodeoxyribonuclease V [EC:3.1.11.5]	-0.00019974	-0.068225179	0.007730547	0.057936301	0.979428572	0.243610264	0.999599824	0.476599918
K03497 chromosome partitioning protein, ParB family	-0.007974136	-0.118014875	0.005737495	0.100435042	0.167091225	0.244622105	0.999599824	0.478318821
K00818 acetylornithine aminotransferase [EC:2.6.1.11]	0.00732918	-0.095447837	0.007499577	0.081254166	0.330349199	0.244762853	0.999599824	0.478333501
K00520 mercuric reductase [EC:1.16.1.1]	0.012762727	0.206408778	0.010821892	0.175831785	0.240537561	0.245074061	0.999599824	0.478681109
K03779 L(+)-tartrate dehydratase alpha subunit [EC:4.2.1.32]	-0.019540848	-0.396263381	0.036805727	0.337664958	0.596432483	0.245216788	0.999599824	0.47869944
K07552 MFS transporter, DHA1 family, bicyclomycin/chloramphenicol resistance protein	0.005351052	0.397477175	0.025940771	0.338797445	0.836913576	0.245352065	0.999599824	0.478703214
K05799 GntR family transcriptional regulator, transcriptional repressor for pyruvate dehydrogenase complex	0.050505205	0.469672268	0.033837147	0.401109791	0.13810344	0.24625558	0.999599824	0.479944372
K07328 archaeal flagellar protein FlaE	0.090043348	-0.55178609	0.067437657	0.471160521	0.184273895	0.246180085	0.999599824	0.479944372
K01751 diaminopropionate ammonia-lyase [EC:4.3.1.15]	-0.009741008	0.363394102	0.036413113	0.310855649	0.789521695	0.247022124	0.999599824	0.480916175
K06956	-0.042553454	0.613414909	0.056412677	0.52460526	0.452096248	0.246911746	0.999599824	0.480916175
K09703 hypothetical protein	0.064271357	-0.821533875	0.074657451	0.703265561	0.390977332	0.24735897	0.999599824	0.48131095
K00102 D-lactate dehydrogenase (cytochrome) [EC:1.1.2.4]	0.013798582	-0.528443592	0.036978768	0.452906034	0.709680025	0.247914064	0.999599824	0.481607949
K01173 endonuclease [EC:3.1.30.-]	0.030563492	-0.376879378	0.038038341	0.32289525	0.423240625	0.247752345	0.999599824	0.481607949
K03169 DNA topoisomerase III [EC:5.99.1.2]	0.002057976	-0.104219506	0.005715449	0.089308665	0.719410446	0.247844197	0.999599824	0.481607949
K01428 urease alpha subunit [EC:3.5.1.5]	0.027828984	-0.485893783	0.036334822	0.416780272	0.445200747	0.248297837	0.999599824	0.48209261
K06939	0.102801019	-0.8599536	0.073280677	0.737886091	0.16318389	0.248457796	0.999599824	0.482142426
K03526 4-hydroxy-3-methylbut-2-en-1-yl diphosphate synthase [EC:1.17.4.3]	0.002322889	-0.064141798	0.005566293	0.055057085	0.677176659	0.248627777	0.999599824	0.482211626
K00390 phosphoadenosine phosphosulfate reductase [EC:1.8.4.8]	0.020410213	-0.666537987	0.063230227	0.572754734	0.747400823	0.249136085	0.999599824	0.482675955
K07665 two-component system, OmpR family, copper resistance phosphate regulon response regulator CusR	0.010252613	0.121578207	0.00658651	0.104448508	0.122132945	0.249031243	0.999599824	0.482675955
K04963 ryanodine receptor 3	0.083214936	1.046187297	0.076771453	0.899258524	0.280515655	0.249277651	0.999599824	0.482689735
K07050	-0.001149921	-0.515137776	0.050083679	0.44299354	0.981719383	0.249492041	0.999599824	0.482844435
K00161 pyruvate dehydrogenase E1 component subunit alpha [EC:1.2.4.1]	0.003083832	-0.601384441	0.066078556	0.51748944	0.962852578	0.249788884	0.999599824	0.483158456
K07164	-0.015992905	-0.411667552	0.022720424	0.354485132	0.48282555	0.250114669	0.999599824	0.483528089
K07706 two-component system, AgrA family, sensor histidine kinase AgrC [EC:2.7.13.3]	0.202873266	0.917649153	0.084601881	0.790629949	0.017989101	0.250379172	0.999599824	0.483778916
K00605 aminomethyltransferase [EC:2.1.2.10]	0.008022011	-0.27601268	0.030009638	0.238128658	0.789674729	0.251011532	0.999599824	0.484218914
K03292 glycoside/pentoside/hexuronide:cation symporter, GPH family	0.008090945	0.13458595	0.010407728	0.116086661	0.43841675	0.250903568	0.999599824	0.484218914
K03828 putative acetyltransferase [EC:2.3.1.-]	-0.036994923	1.017861317	0.093984533	0.877653476	0.694537381	0.250743718	0.999599824	0.484218914
K03700 recombination protein U	0.004089172	-0.49311767	0.039567116	0.425720503	0.917855299	0.25132604	0.999599824	0.484305144
K05275 pyridoxine 4-dehydrogenase [EC:1.1.1.65]	-0.002894682	-0.29909326	0.029258546	0.258143965	0.921351271	0.251197957	0.999599824	0.484305144
K03767 peptidyl-prolyl cis-trans isomerase A (cyclophilin A) [EC:5.2.1.8]	-0.017556495	-0.445944963	0.049396109	0.385251742	0.722881784	0.251638435	0.999599824	0.484646985
K02670 twitching motility protein PilU	0.074441195	-0.882777334	0.081496278	0.762928237	0.362803125	0.251821108	0.999599824	0.484738754
K03778 D-lactate dehydrogenase [EC:1.1.1.28]	-0.002354574	-0.117890019	0.007178397	0.101975438	0.74346307	0.252238044	0.999599824	0.485189776
K10841 DNA excision repair protein ERCC-6	0.018075499	-0.70774947	0.073231712	0.612321136	0.805454284	0.252325714	0.999599824	0.485189776
K03706 transcriptional pleiotropic repressor	0.062676519	-0.506652442	0.042131997	0.43865484	0.139409574	0.252663981	0.999599824	0.485580135
K01302	0.004564171	-0.239089515	0.013827956	0.207490079	0.741909763	0.253770908	0.999599824	0.487446527
K01666 4-hydroxy 2-oxovalerate aldolase [EC:4.1.3.39]	0.040156137	-0.68613805	0.03052806	0.595632402	0.190827456	0.2539115	0.999599824	0.487455768
K00837	0.002138366	-0.076806573	0.006501695	0.066829477	0.742795439	0.25499647	0.999599824	0.488233241
K01342 subtilisin [EC:3.4.21.62]	0.05949	-0.594902382	0.050827342	0.517496288	0.244089467	0.254879439	0.999599824	0.488233241
K01712 urocanate hydratase [EC:4.2.1.49]	0.003876509	-0.219174081	0.013123768	0.190672921	0.768201054	0.25492088	0.999599824	0.488233241
K02019 molybdate transport system regulatory protein	0.039019838	0.664920837	0.063330634	0.577917021	0.538947964	0.254483423	0.999599824	0.488233241
K07496 putative transposase	0.005541857	-0.351090097	0.030793261	0.305268876	0.857472438	0.254665633	0.999599824	0.488233241
K01028 3-oxoacid CoA-transferase subunit A [EC:2.8.3.5]	0.054511966	-0.991667965	0.070786443	0.863621929	0.442722754	0.255416133	0.999599824	0.488776075
K01178 glucoamylase [EC:3.2.1.3]	0.059708573	-0.648353926	0.05691402	0.565269202	0.296188476	0.25594214	0.999599824	0.489261067
K07711 two-component system, NtrC family, sensor histidine kinase YfhK [EC:2.7.13.3]	0.065938431	0.573452076	0.060871266	0.499902484	0.280819062	0.255882564	0.999599824	0.489261067
K00803 alkyldihydroxyacetonephosphate synthase [EC:2.5.1.26]	0.024742006	-0.845666583	0.082488754	0.737683985	0.764726183	0.25618908	0.999599824	0.489472484
K00174 2-oxoglutarate ferredoxin oxidoreductase subunit alpha [EC:1.2.7.3]	-0.001081432	-0.208345414	0.012344042	0.182052421	0.930331022	0.25699224	0.999599824	0.490247526
K02372 3R-hydroxymyristoyl ACP dehydrase [EC:4.2.1.-]	-0.00078558	0.074656916	0.005687185	0.065204109	0.890362218	0.256767288	0.999599824	0.490247526
K02437 glycine cleavage system H protein	-0.008031452	-0.246536206	0.026568373	0.215429144	0.762938755	0.257004413	0.999599824	0.490247526
K01795	-0.002747326	-0.220134114	0.011226467	0.192493899	0.807082052	0.257335921	0.999599824	0.490619202
K07688 two-component system, NarL family, response regulator, fimbrial Z protein, FimZ	0.194498764	1.085995358	0.082182722	0.950351618	0.019510523	0.257690113	0.999599824	0.491033708
K10711 GntR family transcriptional regulator, frlABCD operon transcriptional regulator	0.105046963	0.937452402	0.08183497	0.821459195	0.201679558	0.258319514	0.999599824	0.491971912
K08217 MFS transporter, DHA3 family, macrolide efflux protein	0.028578389	0.393506416	0.028498345	0.344959454	0.317921898	0.258514174	0.999599824	0.492009326
K09680 type II pantothenate kinase [EC:2.7.1.33]	-0.003858831	-0.505458184	0.034133255	0.443192914	0.910173677	0.258613258	0.999599824	0.492009326
K05394 atrazine chlorohydrolase [EC:3.8.1.8]	-0.074492169	-0.573258044	0.064440346	0.502941889	0.249927131	0.258895414	0.999599824	0.492285242
K03665 GTP-binding protein HflX	0.001478909	-0.057446139	0.003699981	0.050427369	0.69006535	0.259153464	0.999599824	0.492515053
K06307 spore germination protein	-0.015126345	-0.827456627	0.067040209	0.72763774	0.821862946	0.259983298	0.999599824	0.493830709
K07443 methylated-DNA-protein-cysteine methyltransferase related protein	-0.001557357	-0.247481604	0.02482066	0.218456056	0.95007189	0.261776994	0.999599824	0.496805517
K07707 two-component system, AgrA family, response regulator AgrA	0.106110696	-0.759735547	0.082444307	0.670700884	0.200490495	0.261826194	0.999599824	0.496805517
K00074 3-hydroxybutyryl-CoA dehydrogenase [EC:1.1.1.157]	-0.011591242	-0.292242447	0.027519034	0.258709247	0.674338191	0.263133412	0.999599824	0.49902216
K01461	0.186897364	-1.016544256	0.080746476	0.900646734	0.022291735	0.263524531	0.999599824	0.499300338
K01726	-0.010164159	-0.101237111	0.00702652	0.089701339	0.150568706	0.263558256	0.999599824	0.499300338
K02746 PTS system, N-acetylgalactosamine-specific IIC component	-0.013645287	0.672058341	0.05874257	0.595948052	0.81669916	0.263930659	0.999599824	0.499742123
K00651 homoserine O-succinyltransferase [EC:2.3.1.46]	0.011111417	-0.058885627	0.005314167	0.052278258	0.038595066	0.264486152	0.999599824	0.499940819
K01948 carbamoyl-phosphate synthase (ammonia) [EC:6.3.4.16]	-0.022699361	-0.827262927	0.078518389	0.734603818	0.772994522	0.264592634	0.999599824	0.499940819
K07130	-0.002741263	-0.542981437	0.056166228	0.482076094	0.961152864	0.264506628	0.999599824	0.499940819
K07218 nitrous oxidase accessory protein	0.121413394	-0.615911433	0.071358982	0.546802026	0.091385968	0.264486202	0.999599824	0.499940819
K03703 excinuclease ABC subunit C	0.000810178	-0.036285438	0.002961482	0.032254459	0.784872681	0.265080163	0.999599824	0.50059852
K03652 DNA-3-methyladenine glycosylase [EC:3.2.2.21]	0.02651144	-0.905357304	0.070388844	0.806677349	0.70708815	0.266193889	0.999599824	0.502437467
K02401 flagellar biosynthetic protein FlhB	0.068717468	-0.655634285	0.050401475	0.585077113	0.175246198	0.266925802	0.999599824	0.503554192
K02082 tagatose-6-phosphate ketose/aldose isomerase [EC:5.-.-.-]	0.033090114	0.703463731	0.068804848	0.628173284	0.631422707	0.267237896	0.999599824	0.503613673
K08304 membrane-bound lytic murein transglycosylase A [EC:3.2.1.-]	0.081900389	0.76480627	0.070052638	0.6827838	0.244613443	0.267122358	0.999599824	0.503613673
K00791 tRNA delta(2)-isopentenylpyrophosphate transferase [EC:2.5.1.8]	-0.000997962	-0.07333248	0.004551306	0.065584499	0.82680362	0.267965286	0.999599824	0.504719505
K02598 nitrite transporter NirC	-0.002269277	0.558424272	0.066238753	0.500543653	0.972726108	0.269026559	0.999599824	0.506187288
K03640 peptidoglycan-associated lipoprotein	-0.024051575	-0.417487027	0.034855817	0.374126564	0.491474937	0.268915138	0.999599824	0.506187288
K09022 UPF0076 protein YjgF	0.078988972	0.721506203	0.076501738	0.647150069	0.303858172	0.269340042	0.999599824	0.506511656
K01934 5-formyltetrahydrofolate cyclo-ligase [EC:6.3.3.2]	0.013860857	0.10315947	0.00642028	0.092713929	0.032798149	0.270290801	0.999599824	0.507236787
K01962 acetyl-CoA carboxylase carboxyl transferase subunit alpha [EC:6.4.1.2]	0.00529214	-0.275264656	0.027107399	0.247360938	0.845536098	0.270230511	0.999599824	0.507236787
K02045 sulfate transport system ATP-binding protein [EC:3.6.3.25]	0.053567065	-0.451750988	0.045524974	0.40576422	0.241606425	0.270005568	0.999599824	0.507236787
K06925	0.002623523	-0.2070085	0.025561996	0.185984826	0.918420806	0.270130789	0.999599824	0.507236787
K02853 4-alpha-L-fucosyltransferase [EC:2.4.1.-]	0.20091808	1.095098427	0.08312338	0.984989862	0.017112224	0.270665048	0.999599824	0.507673732
K01607 4-carboxymuconolactone decarboxylase [EC:4.1.1.44]	0.008510224	-0.213736524	0.025235559	0.192366793	0.736517198	0.270962945	0.999599824	0.507701969
K10041 putative glutamine transport system ATP-binding protein [EC:3.6.3.-]	0.018411426	-0.34520225	0.034449867	0.310649475	0.594001083	0.270903575	0.999599824	0.507701969
K01277 dipeptidyl-peptidase III [EC:3.4.14.4]	0.00644364	-0.682717173	0.027221052	0.615188364	0.813271425	0.271526537	0.999599824	0.508492575
K03930 putative tributyrin esterase [EC:3.1.1.-]	0.121115751	-0.534987834	0.057973994	0.48222061	0.038756593	0.271673572	0.999599824	0.508502672
K03309 dicarboxylate/amino acid:cation (Na+ or H+) symporter, DAACS family	-0.031025987	-0.39443572	0.045654019	0.355906591	0.498041445	0.272173977	0.999599824	0.509173828
K01261 glutamyl aminopeptidase [EC:3.4.11.7]	0.218382515	-0.713798159	0.081178427	0.644488794	0.008134413	0.272480174	0.964117641	0.509481158
K00575 chemotaxis protein methyltransferase CheR [EC:2.1.1.80]	-0.013906496	-0.355169644	0.04051775	0.321004292	0.732018992	0.272955754	0.999599824	0.510104714
K07118	-0.007289639	-0.626382567	0.045707417	0.56636295	0.873548517	0.273152743	0.999599824	0.510207257
K00788 thiamine-phosphate pyrophosphorylase [EC:2.5.1.3]	0.002156587	-0.081681424	0.005500584	0.073955291	0.69568867	0.273798782	0.999599824	0.510911957
K02031 peptide/nickel transport system ATP-binding protein	-0.002050526	-0.191468947	0.014611286	0.173405745	0.888622077	0.273929134	0.999599824	0.510911957
K02051 sulfonate/nitrate/taurine transport system substrate-binding protein	0.005501193	0.138801667	0.011725995	0.125752136	0.639796444	0.274099284	0.999599824	0.510911957
K05773 putative tungstate transport system permease protein	0.058468887	-0.902929126	0.086909626	0.817832632	0.502365113	0.273979055	0.999599824	0.510911957
K01947 biotin-[acetyl-CoA-carboxylase] ligase [EC:6.3.4.15]	0.004309296	0.051470462	0.004367786	0.046662301	0.325771291	0.274413673	0.999599824	0.51123253
K01131 steryl-sulfatase [EC:3.1.6.2]	0.036160448	-0.741820627	0.056447799	0.673285614	0.522974399	0.274952366	0.999599824	0.511853953
K11537 MFS transporter, NHS family, xanthosine permease	-0.010095251	-0.362468371	0.03265284	0.329036195	0.757715963	0.275032389	0.999599824	0.511853953
K00210 prephenate dehydrogenase [EC:1.3.1.12]	0.004966305	-0.29551794	0.022291375	0.26861073	0.824068177	0.275651791	0.999599824	0.512664414
K01548 K+-transporting ATPase ATPase C chain [EC:3.6.3.12]	-0.000802115	0.137916992	0.008857932	0.125433997	0.927994819	0.275934192	0.999599824	0.512664414
K01848 methylmalonyl-CoA mutase, N-terminal domain [EC:5.4.99.2]	0.034398199	-0.583165068	0.059662082	0.530263506	0.565296788	0.275827734	0.999599824	0.512664414
K02435 aspartyl-tRNA(Asn)/glutamyl-tRNA (Gln) amidotransferase subunit C [EC:6.3.5.6 6.3.5.7]	0.010230831	-0.460790954	0.045217704	0.419191995	0.821376942	0.276056314	0.999599824	0.512664414
K04516 chorismate mutase [EC:5.4.99.5]	-0.001312485	-0.372248251	0.023563732	0.338732135	0.955671673	0.276181888	0.999599824	0.512664414
K00373 nitrate reductase 1, delta subunit [EC:1.7.99.4]	-0.017571912	1.040842828	0.08911419	0.948922674	0.844008851	0.277081957	0.999599824	0.512784564
K00381 sulfite reductase (NADPH) hemoprotein beta-component [EC:1.8.1.2]	0.113121817	1.071896934	0.087554532	0.979681908	0.198774025	0.278272138	0.999599824	0.512784564
K00897 aminoglycoside 3'-phosphotransferase [EC:2.7.1.95]	0.123575184	-1.06964519	0.085136599	0.97734337	0.149188422	0.278135571	0.999599824	0.512784564
K01036 butyrate-acetoacetate CoA-transferase [EC:2.8.3.9]	-0.036553581	-0.619396415	0.061222294	0.56513414	0.551562643	0.277451295	0.999599824	0.512784564
K01507 inorganic pyrophosphatase [EC:3.6.1.1]	0.000650233	-0.121041485	0.006319352	0.110264021	0.918213514	0.276702928	0.999599824	0.512784564
K01860 chloromuconate cycloisomerase [EC:5.5.1.7]	0.056297283	-0.347597201	0.028133449	0.317277579	0.047585125	0.277648763	0.999599824	0.512784564
K02038 phosphate transport system permease protein	0.008579396	-0.110428645	0.006706961	0.100761636	0.203242353	0.277484825	0.999599824	0.512784564
K02814 PTS system, sorbose-specific IIC component	0.10742621	1.058324461	0.086670857	0.966915675	0.217530008	0.278094303	0.999599824	0.512784564
K03523 putative biotin biosynthesis protein BioY	0.01409056	-0.386999588	0.040610936	0.3537931	0.729210777	0.278389169	0.999599824	0.512784564
K03692 glucosylglycerol-phosphate synthase [EC:2.4.1.213]	0.09107154	0.845646298	0.07648177	0.7709364	0.236040204	0.277064575	0.999599824	0.512784564
K03732 ATP-dependent RNA helicase RhlB [EC:3.6.1.-]	0.023257498	0.359551848	0.039876779	0.328291842	0.560803571	0.277797159	0.999599824	0.512784564
K05785 transcriptional antiterminator RfaH	0.115411283	1.123757284	0.085582737	1.026506105	0.179964316	0.278005825	0.999599824	0.512784564
K08999 hypothetical protein	0.033999436	-0.911502065	0.020380925	0.83088126	0.097820065	0.277011463	0.999599824	0.512784564
K10010 cystine transport system ATP-binding protein [EC:3.6.3.-]	-0.00241932	-0.559119876	0.064498767	0.509781853	0.970139538	0.277118946	0.999599824	0.512784564
K11294 nucleolin	-0.028148827	-0.731719264	0.049327443	0.667148011	0.56927629	0.277117047	0.999599824	0.512784564
K01459	0.12395074	-0.929875709	0.079190661	0.853117845	0.120100728	0.280083134	0.999599824	0.51518132
K03588 cell division protein FtsW	-0.003898643	-0.08766511	0.006608682	0.080400697	0.556321413	0.279917456	0.999599824	0.51518132
K07046	0.085280199	0.903825147	0.083172643	0.829283374	0.307215276	0.280120873	0.999599824	0.51518132
K00031 isocitrate dehydrogenase [EC:1.1.1.42]	0.011219034	-0.075854148	0.005052492	0.069619748	0.028216503	0.280268454	0.999599824	0.515188812
K07177 PDZ domain-containing protein	0.231259295	-0.932083694	0.090899392	0.856561144	0.012193378	0.280872072	0.999599824	0.516034154
K03575 A/G-specific adenine glycosylase [EC:3.2.2.-]	0.001968319	0.042641449	0.005098219	0.039231827	0.700104579	0.281424005	0.999599824	0.516783722
K02037 phosphate transport system permease protein	0.009046488	-0.124634828	0.006790741	0.114800972	0.185264152	0.281972173	0.999599824	0.517525614
K03077 L-ribulose-5-phosphate 4-epimerase [EC:5.1.3.4]	0.001308105	0.165935392	0.012252512	0.152904552	0.915151594	0.282164484	0.999599824	0.517613949
K09007 hypothetical protein	0.012013616	-1.029287522	0.067077772	0.948833786	0.858154019	0.282353301	0.999599824	0.517695786
K09458 3-oxoacyl-[acyl-carrier-protein] synthase II [EC:2.3.1.179]	-0.004494136	-0.054448711	0.004700858	0.050218015	0.340935056	0.282593127	0.999599824	0.517871019
K09459 phosphonopyruvate decarboxylase [EC:4.1.1.82]	0.00931423	-0.838373896	0.053162353	0.773704643	0.861207825	0.28288458	0.999599824	0.518140634
K10563 formamidopyrimidine-DNA glycosylase [EC:3.2.2.23 4.2.99.18]	0.035615316	0.261259625	0.026511186	0.241581441	0.181613483	0.283821998	0.999599824	0.519592541
K01657 anthranilate synthase component I [EC:4.1.3.27]	0.00439256	0.0700164	0.00442676	0.064811285	0.32301178	0.284326714	0.999599824	0.519721438
K02782 PTS system, glucitol/sorbitol-specific IIB component [EC:2.7.1.69]	0.182450923	0.664446388	0.065754892	0.614742967	0.006387719	0.284088143	0.956774549	0.519721438
K03179 4-hydroxybenzoate octaprenyltransferase [EC:2.5.1.-]	0.009267389	-0.769085445	0.066374706	0.711824876	0.889186787	0.284269291	0.999599824	0.519721438
K09690 lipopolysaccharide transport system permease protein	-0.030956019	-0.282227745	0.027083936	0.261371405	0.255272524	0.284554634	0.999599824	0.519873352
K06015	0.015678737	-0.59888991	0.067476851	0.555241908	0.816646708	0.28507847	0.999599824	0.520300818
K07649 two-component system, OmpR family, sensor histidine kinase TctE [EC:2.7.13.3]	-0.041123499	-0.309391134	0.038679552	0.286815895	0.28978118	0.285034649	0.999599824	0.520300818
K00767 nicotinate-nucleotide pyrophosphorylase (carboxylating) [EC:2.4.2.19]	-0.004072705	-0.207158569	0.027501715	0.192143721	0.882514918	0.285285067	0.999599824	0.520413308
K10550 D-allose transport system permease protein	-0.045988801	-0.933634107	0.093937494	0.866340007	0.62531153	0.285492025	0.999599824	0.520526343
K09681 LysR family transcriptional regulator, transcription activator of glutamate synthase operon	0.024032025	-0.552339486	0.059358284	0.513846739	0.686280814	0.286718286	0.999599824	0.522496774
K00872 homoserine kinase [EC:2.7.1.39]	0.0022365	-0.32365598	0.034974956	0.301237789	0.949117226	0.28693626	0.999599824	0.522628703
K00766 anthranilate phosphoribosyltransferase [EC:2.4.2.18]	0.012356758	0.06968895	0.00534958	0.064935684	0.022562961	0.287478984	0.999599824	0.522884955
K01486 adenine deaminase [EC:3.5.4.2]	-0.003308196	-0.266321269	0.027892888	0.248290675	0.905782915	0.287737425	0.999599824	0.522884955
K05971	0.020508168	-0.454837344	0.044372329	0.423922277	0.644766068	0.287600611	0.999599824	0.522884955
K07059	0.008121445	-0.57427896	0.050166242	0.535054415	0.871657615	0.287430113	0.999599824	0.522884955
K08177 MFS transporter, OFA family, oxalate/formate antiporter	0.050367474	0.497075287	0.052750575	0.463487868	0.341539887	0.287805201	0.999599824	0.522884955
K02440 glycerol uptake facilitator protein	0.016290975	0.389620208	0.04057866	0.363475119	0.688773305	0.288043826	0.999599824	0.523053786
K10008 glutamate transport system ATP-binding protein [EC:3.6.3.-]	0.112801764	-0.543076281	0.065952135	0.507029607	0.089720868	0.288416917	0.999599824	0.523466498
K09133 hypothetical protein	-0.082084671	-1.026275217	0.075780193	0.958892284	0.28084103	0.2887837	0.999599824	0.52386735
K01190 beta-galactosidase [EC:3.2.1.23]	-0.001661276	0.110978866	0.006270905	0.104052941	0.791515981	0.29044281	0.999599824	0.526610953
K06182 ribosomal large subunit pseudouridine synthase F [EC:5.4.99.12]	-0.02548583	-0.313426238	0.03597836	0.294071814	0.480058592	0.290777316	0.999599824	0.526951321
K01841 phosphoenolpyruvate phosphomutase [EC:5.4.2.9]	-0.008386972	-0.767160967	0.058584474	0.720768832	0.886397826	0.291428265	0.999599824	0.527864516
K00758 thymidine phosphorylase [EC:2.4.2.4]	-0.0277663	-0.481934766	0.056568912	0.45321991	0.624414004	0.291880926	0.999599824	0.528417814
K00329 NADH dehydrogenase [EC:1.6.5.3]	0.067903909	-0.572469204	0.058729227	0.539127698	0.249831978	0.292562174	0.999599824	0.529384176
K01780	0.076831188	-0.625157611	0.063063685	0.590450799	0.22543748	0.293943858	0.999599824	0.531348667
K01828	0.006113764	-0.235339129	0.0281784	0.222210383	0.828594049	0.2938073	0.999599824	0.531348667
K00658 2-oxoglutarate dehydrogenase E2 component (dihydrolipoamide succinyltransferase) [EC:2.3.1.61]	0.016296638	0.219543176	0.01254309	0.207474673	0.196287446	0.294220273	0.999599824	0.531580665
K03148 thiamine biosynthesis protein ThiF	0.020629734	-0.282651283	0.026490581	0.267950112	0.43761833	0.295716194	0.999599824	0.534014656
K01134 arylsulfatase A [EC:3.1.6.8]	0.003858822	-0.507036796	0.035283698	0.481492432	0.913090766	0.296539389	0.999599824	0.535231979
K06189 magnesium and cobalt transporter	0.008578795	-0.316628592	0.040778751	0.300812367	0.833723767	0.296754931	0.999599824	0.53535186
K01826 5-carboxymethyl-2-hydroxymuconate isomerase [EC:5.3.3.10]	0.050628567	0.300987608	0.038813788	0.28607301	0.194533954	0.296956312	0.999599824	0.535446087
K01274 D-alanyl-D-alanine dipeptidase [EC:3.4.13.-]	0.013939215	0.486239465	0.049387097	0.462703475	0.778230736	0.297534213	0.999599824	0.535680955
K07533 foldase protein PrsA [EC:5.2.1.8]	0.02414317	-0.764738125	0.075271076	0.727434296	0.748944436	0.297345139	0.999599824	0.535680955
K07652 two-component system, OmpR family, sensor histidine kinase VicK [EC:2.7.13.3]	0.019230471	-0.227859341	0.027061723	0.216810551	0.478667994	0.297491246	0.999599824	0.535680955
K05830 acetylornithine/acetyl-lysine aminotransferase [EC:2.6.1.- 2.6.1.11]	0.028418336	-0.719767243	0.081994088	0.685585177	0.729491532	0.297993672	0.999599824	0.53623924
K02473 UDP-N-acetylglucosamine 4-epimerase [EC:5.1.3.7]	0.011713846	-0.727449754	0.054406361	0.693398582	0.829887779	0.298336111	0.999599824	0.536586493
K09692 teichoic acid transport system permease protein	-0.035789553	-0.476950004	0.06049469	0.4547896	0.555194364	0.298510004	0.999599824	0.536600471
K10121 putative sugar transport system permease protein	0.068347207	-0.657778001	0.073769399	0.627389834	0.356001543	0.298642825	0.999599824	0.536600471
K03736 ethanolamine ammonia-lyase small subunit [EC:4.3.1.7]	0.005753668	-0.620573072	0.058338958	0.592489738	0.921596727	0.299116711	0.999599824	0.536914497
[truncated: 1,591 more rows]
