# Supplementary material for: The intestinal microbiome of inflammatory bowel disease across the pediatric age range
Source: Gut Microbes. 2024 Feb 25;16(1):2317932. doi: 10.1080/19490976.2024.2317932 (PMC10900269; doi:10.1080/19490976.2024.2317932)
Supplement: Supplemental Table 3_MMItaxa.csv [file KGMI_A_2317932_SM3088.csv]

	Supplemental Table 3: List of taxa that compose microbial maturity index
1	Firmicutes	Coprococcus comes
2	Bacteroidetes	Alistipes shahii
3	Firmictues	Coprococcus catus
4	Firmictues	Dorea longicatena
5	Firmicutes	Ruminococcus bromii
6	Bacteroidetes	Bacteroides stercoris
7	Bacteroidetes	Parabacteroides distasonis
8	Bacteroidetes	Alistipes finegoldii
9	Proteobacteria	Burkholderiales bacterium 1 1 47
10	Firmicutes	Veillonella unclassified
11	Bacteroidetes	Bacteroides xylanisolvens
12	Proteobacteria	Parasutterella excrementihominis
13	Bacteroidetes	Alistipes onderdonkii
14	Firmicutes	Anaerostipes hadrus
15	Firmicutes	Ruminococcus obeum
16	Proteobacteria	Bilophila unclassified
17	Firmicutes	Roseburia inulinivorans
18	Proteobacteria	Suterrella wadsworthensis
19	Bacteroidetes	Odoribacter splanchnicus
20	Firmicutes	Coprobacillus unclassified
21	Actinobacteria	Collinsealla aerofaciens
22	Bacteroidetes	Alistipes putredinis
23	Bacteroidetes	Bacteroidales bacterium ph8
24	Firmicutes	Eubacterium ramulus
25	Firmicutes	Holdemania unclassified
26	Bacteroidetes	Bacteroides caccae
27	Firmicutes	Ruminococcus gnavus
28	Bacteroidetes	Bacteroides ovatus
29	Actinobacteria	Bifidobacterium breve
