# Supplementary material for: The intestinal microbiome of inflammatory bowel disease across the pediatric age range
Source: Gut Microbes. 2024 Feb 25;16(1):2317932. doi: 10.1080/19490976.2024.2317932 (PMC10900269; doi:10.1080/19490976.2024.2317932)
Supplement: Supplemental Table 1A_HClt7vsVEO.csv [file KGMI_A_2317932_SM3085.csv]

Species	Time.q	age_yrs.q	current_antibiotics.q	VEO.q	logistic.Time	logistic.age_yrs	logistic.current_antibiotics	logistic.VEO	beta.Time	beta.age_yrs	beta.current_antibiotics	beta.VEO	lme.Time	lme.age_yrs	lme.current_antibiotics	lme.VEO
Actinobacteria Bifidobacterium adolescentis	0.3941881	0.178302257	0.850253661	0.018469798	-0.188589168	0.465719337	1.12837669	-5.510711184	0.012617022	0.072955207	-0.234803229	-0.259045373
Actinobacteria Bifidobacterium bifidum	0.696170705	0.123491335	0.937016625	0.459147759	-0.131635891	-0.279158984	0.402971276	1.159046566	-0.002208825	-0.18445693	-0.030736415	-0.266312447
Actinobacteria Bifidobacterium breve	0.3941881	0.001417817	0.194227817	0.001544468	-0.174510987	-1.411899678	0.831922292	3.664377978	-0.006207684	-0.13364363	0.560133027	0.458927826
Actinobacteria Bifidobacterium longum	0.908692207	0.012346982	0.089632729	0.000866478	-0.077644091	-0.14751338	-1.143836476	-4.589599361	0.015409043	-0.206452382	0.434220149	-0.150759985
Actinobacteria Bifidobacterium pseudocatenulatum	0.647710047	1.20683E-11	4.40648E-12	1.70863E-13	-0.12057163	-0.256554456	-0.769520214	-18.64092445	0.022788139	-0.154858144	0.597343958	0.706681138
Actinobacteria Collinsella aerofaciens	0.538043639	0.004688431	0.666219681	4.41811E-05	-0.109901158	1.849580087	-0.904892694	-9.596757186	0.010902661	-0.103614602	-0.159171576	-0.334100685
Actinobacteria Eggerthella lenta	1	0.169743678	0.210080222	0.144464211									1.44367E-05	-0.000633433	-0.002184644	0.002020197
Actinobacteria Eggerthella unclassified	0.957907757	0.002038543	0.043366004	0.005939934	-0.043679571	-0.664470219	-1.987294325	0.304232028	0.015479878	-0.105412924	-0.172462827	0.500593198
Bacteroidetes Alistipes finegoldii	0.696170705	0.001915315	0.850253661	0.000251084	-0.048279381	3.044756824	-1.013705602	-12.25366454	0.026311363	0.227135502	0.298731977	-0.519589806
Bacteroidetes Alistipes onderdonkii	1	0.05997777	0.057857311	4.41811E-05	0.034008627	5.200498534	-13.41533443	-25.71594416	0.012657604	-0.035046365	0.099682169	-0.505238001
Bacteroidetes Bacteroides caccae	1	0.178302257	0.215708894	0.018469798	0.021842807	1.663815659	-3.088628011	-4.209211494	-0.002242176	0.00108704	-0.144835643	0.34283313
Bacteroidetes Bacteroides dorei	0.018105167	0.002989074	0.000199638	0.018469798	-0.301336642	3.10452611	-3.322294652	-1.904948628	-0.013601148	0.336327535	-0.751096111	-0.280349251
Bacteroidetes Bacteroides fragilis	1	0.000940068	0.007530518	0.01628231	0.063062513	1.879015422	-2.705009732	-5.058218779	-0.008576621	-0.207765768	-0.654193893	0.389211968
Bacteroidetes Bacteroides ovatus	1	0.126097679	0.005165043	0.000521885	-0.067142521	1.913875533	-3.406812725	-7.631561842	-0.007608133	0.00232542	-0.430205671	0.400479572
Bacteroidetes Bacteroides stercoris	1	0.007347847	0.075139917	0.07212134	-0.08353101	2.270274272	0.530094423	-3.279774213	0.001252103	0.295583823	-1.245648174	-0.309815791
Bacteroidetes Bacteroides thetaiotaomicron	1	0.138954045	0.047709426	0.026561285	0.030608107	1.287058205	-3.144885546	-7.756874687	-0.010435762	0.143372863	-0.417491629	-0.034373944
Bacteroidetes Bacteroides uniformis	0.957907757	0.601994594	1	0.000887763	-0.048845306	1.388215218	-3.456832139	-8.305889303	0.021542706	-0.015155106	-0.040104617	-0.332658692
Bacteroidetes Bacteroides vulgatus	0.957907757	0.069338713	0.046272645	0.001052011	0.000307137	0.841370368	-2.030641157	-6.373424066	-0.013947636	-0.083049572	-0.66545247	0.659844492
Bacteroidetes Bacteroides xylanisolvens	0.3941881	0.002989074	0.065005922	0.026561285	0.011955796	2.433788139	-5.122175183	-2.852287645	0.023405732	-0.124115185	0.070528449	0.882386201
Bacteroidetes Parabacteroides distasonis	1	0.003576215	0.086601044	0.000144702	0.002997719	2.514433665	-6.134447071	-5.672319934	-1.49975E-05	-0.012735156	-0.225284108	-0.417454701
Bacteroidetes Parabacteroides unclassified	1	0.555194208	0.441291166	0.215303086	0.025421516	0.255875537	-0.374354592	-0.073811566	0.019418016	-0.004258816	0.503009261	-0.50971904
Firmicutes Anaerostipes hadrus	0.957907757	0.161858534	0.016229674	0.007198011	-0.031356146	0.442650552	-2.304561117	-2.165657912	-0.018962768	-0.02865346	-0.010585682	0.280348578
Firmicutes Anaerotruncus colihominis	0.696170705	0.252860504	0.16245473	0.026561285	0.068211327	0.195098329	-1.324240742	-1.50710615	0.024870283	-0.086194011	-0.128084573	0.125337093
Firmicutes Clostridiales bacterium 1 7 47FAA	0.696170705	0.48911721	0.030139886	0.134820378	-0.039493482	0.077937708	-1.36519029	-0.582648393	-0.027922068	-0.083042005	-0.584593738	0.370029144
Firmicutes Clostridium asparagiforme	1	0.030266491	0.479990201	0.001008932	0.048861393	0.25750329	-0.820091311	-1.50552854	0.007017013	-0.138819938	-0.235761471	0.539175201
Firmicutes Clostridium bartlettii	0.702300163	0.802926819	0.000250222	0.003537148	0.015516292	0.081677521	-2.434468828	-1.513654786	0.027130777	-0.017583656	-0.108222509	0.26303616
Firmicutes Clostridium bolteae	0.957907757	0.176483161	0.000250222	0.001568216	-0.066235877	0.337622496	-2.57300093	-1.41135262	0.008034623	-0.048307089	0.605198646	0.394524331
Firmicutes Clostridium citroniae	0.957907757	0.075402905	0.057857311	0.039832483	-0.049365267	0.293719147	-1.986786442	-1.319696393	0.013567992	-0.102727702	0.125646099	0.278563108
Firmicutes Clostridium clostridioforme	0.696170705	0.128472333	0.064896074	0.354882828	-0.092448174	-0.498822973	-2.197983926	1.103002633	-0.026088613	-0.036586945	-0.093409318	0.042959993
Firmicutes Clostridium hathewayi	1	0.270954866	0.01677782	0.773505034	0.024604324	0.061632599	-2.076755013	-0.237297262	-0.006927246	-0.066180098	0.085262421	0.072898484
Firmicutes Clostridium nexile	0.916143899	0.000578865	0.668335172	0.000678094	-0.069746331	-0.394865176	-0.695916492	0.462802204	-0.00086188	-0.122761236	-0.079990437	0.50452858
Firmicutes Clostridium ramosum	1	0.004047208	0.296649737	0.01136047	-0.039040383	-0.649018466	-2.047664848	2.383498674	-0.013873546	-0.14421384	-0.060242924	0.313065219
Firmicutes Clostridium scindens	0.957907757	0.524891179	0.346584438	0.088919857									-8.50021E-05	0.000320253	-0.001815028	0.0025805
Firmicutes Clostridium symbiosum	0.632992418	0.262743131	0.000250222	3.5705E-05	-0.018399249	0.154554942	-3.056460028	-0.7451404	-0.037620583	-0.095653571	0.152855023	0.970519409
Firmicutes Coprobacillus unclassified	1	0.004112129	0.1660268	0.002381518	0.007872415	-0.564951662	-1.493365044	1.628728299	-0.009101812	-0.125014735	-0.0752096	0.474487236
Firmicutes Dialister invisus	1	0.534272581	0.205572892	0.015135255	0.013398477	0.231052873	-1.340208589	-17.63176298	-0.006694402	0.068147255	-0.42383267	-0.382708979
Firmicutes Dorea formicigenerans	0.402426309	0.001708542	0.000243728	1.07338E-05	0.151679804	1.471333324	-5.535996722	-3.960076859	-0.036681021	-0.012881452	-1.689845836	0.688401949
Firmicutes Dorea longicatena	0.916143899	0.003245736	0.144120486	0.000253051	0.029303218	1.315744886	-2.182939986	-5.068028891	0.024020756	0.05046411	-0.106353302	0.510314534
Firmicutes Dorea unclassified	0.402426309	0.029059249	0.076805024	0.677077533	-0.033698169	0.091550148	0.447144776	0.36192108	-0.032280306	0.293089253	-0.563418506	-0.100250323
Firmicutes Erysipelotrichaceae bacterium 2 2 44A	1	0.123491335	0.850253661	0.636034646									-2.81658E-05	-0.00075439	-0.000542137	-0.000703725
Firmicutes Erysipelotrichaceae bacterium 6 1 45	0.916143899	0.178301247	0.829036922	0.062426193									-0.000132444	-0.000986244	0.000809769	-0.004150126
Firmicutes Eubacterium eligens	1	0.010328611	0.091732291	0.000678094	0.006822921	1.131381637	-2.365785112	-4.111370638	0.003590026	-0.001941424	-0.053626924	0.392878836
Firmicutes Eubacterium hallii	1	0.000990951	0.000285209	0.000144702	0.030308278	1.382972962	-4.752073872	-6.474038106	0.011621839	0.037714032	0.029239788	-0.340991386
Firmicutes Eubacterium rectale	1	0.001769815	0.045149869	0.00210031	0.039491835	2.023466523	-3.156905866	-6.455663668	0.010208143	0.023842131	-0.28777734	-0.107646559
Firmicutes Faecalibacterium prausnitzii	0.697991237	0.010787456	0.02942741	0.071428644	-0.180819335	3.606542599	-1.535648137	-10.64718607	-0.010531813	-0.028546385	-0.409866969	0.236270765
Firmicutes Flavonifractor plautii	0.957907757	0.030266491	0.000910411	0.001224501	-0.046197574	0.039073911	-1.408648301	0.113885392	0.009042951	-0.132642875	-0.666687273	1.081422555
Firmicutes Lachnospiraceae bacterium 1 1 57FAA	1	0.269594673	0.969298457	0.021240378	-0.004771286	0.173647191	-0.176301586	-1.120679445	0.011233951	0.060445096	0.011873226	-0.050230192
Firmicutes Lachnospiraceae bacterium 2 1 58FAA	1	0.48911721	0.12061099	0.249129889	-0.014408239	-0.176090034	-1.318095742	0.821979512	0.003004616	-0.059745615	0.482238024	0.255754082
Firmicutes Lachnospiraceae bacterium 3 1 46FAA	0.696170705	0.189163402	0.004739397	0.025732894	-0.071740779	0.418435357	-1.185631994	-1.965023343	-0.017317549	0.000836291	-0.95088655	-0.01984308
Firmicutes Lachnospiraceae bacterium 3 1 57FAA CT1	1	0.026984813	0.850253661	0.01136047	-0.016134397	0.682948569	-0.56167195	-2.475313216	-0.010059997	-0.025479058	0.084455446	0.032323121
Firmicutes Lachnospiraceae bacterium 5 1 57FAA	0.041972493	0.802926819	0.454605982	0.026561285	0.041794334	0.137228158	-1.011772736	-0.423265729	-0.044905908	-0.003149499	0.034212841	0.646763085
Firmicutes Lachnospiraceae bacterium 5 1 63FAA	0.696170705	0.001417817	0.051116328	0.000272896	-0.127956307	1.196020496	-1.362262689	-4.374648119	0.008975619	-0.079754094	-0.549704208	0.330287256
Firmicutes Lachnospiraceae bacterium 7 1 58FAA	0.696170705	0.346554981	0.043366004	0.056561445									-0.000320819	0.001129888	-0.007277107	-0.007084523
Firmicutes Oscillibacter unclassified	1	0.002034828	0.026788586	0.000172873	-0.056571254	0.860408938	-2.081821807	-3.460395085	-0.001968728	-0.078065959	-0.371939599	0.081530391
Firmicutes Peptostreptococcaceae noname unclassified	0.957907757	0.015563943	0.6983178	0.001045024	-0.014239243	0.239150814	0.251124174	-1.028608221	0.031165597	0.033789961	0.218807315	0.103479323
Firmicutes Roseburia hominis	0.697162327	0.050605327	0.091496263	0.000112461	0.041238453	0.535524012	-1.764350992	-2.839771319	-0.032318406	-0.025507573	0.079885912	0.373533464
Firmicutes Roseburia intestinalis	1	0.032743695	0.021803088	0.012581437	0.012799685	0.350736422	-1.460544959	-1.453645912	-0.011638816	-0.080326316	-0.527642445	0.209793948
Firmicutes Roseburia inulinivorans	1	0.001060858	0.000199638	9.5304E-05	0.018972354	0.96571298	-3.259038271	-3.766650349	-0.006216987	-0.13378147	-0.716794319	0.37454442
Firmicutes Roseburia unclassified	1	0.802926819	0.501273591	0.521868179	-0.047626652	0.101723173	0.336173444	-0.577534965	0.001456914	-0.042217923	-0.470241588	-0.191793516
Firmicutes Ruminococcus bromii	0.696170705	0.263096858	0.860032548	0.000201822	0.046122508	0.621633594	-0.629708789	-4.534541094	-0.032528137	0.018438567	0.050526985	-0.354255522
Firmicutes Ruminococcus gnavus	1	0.0217099	0.000199638	0.007711613	-0.001244622	-0.428798198	-3.547078432	1.066091271	-0.003686586	-0.104574711	0.173895235	0.410709316
Firmicutes Ruminococcus lactaris	0.96661281	0.128472333	0.666219681	0.012925569	0.067563723	0.629159676	0.573574306	-3.887096457	0.015374475	-0.094474998	-0.317959031	0.35753149
Firmicutes Ruminococcus obeum	0.908692207	2.42946E-07	0.019535734	7.47461E-09	-0.031821524	1.258284087	-2.683563993	-4.711515324	0.019854037	0.153506829	-0.355100429	-0.138442296
Firmicutes Ruminococcus sp 5 1 39BFAA	1	0.058027489	0.198300588	0.004448436	-0.013499839	0.340406907	-1.262278942	-0.950296367	-0.000213135	-0.071516625	-0.009121881	0.200184757
Firmicutes Ruminococcus torques	1	0.537899774	0.000392769	0.018469798	0.035996495	-0.186561838	-3.582497208	-3.050910469	0.002087383	0.042868959	-0.356826988	-0.055263931
Firmicutes Streptococcus parasanguinis	1	0.178302257	0.635222591	0.032517378	-0.008340395	-0.283446912	0.672534013	-0.378340334	-0.013122273	-0.034668914	0.078522746	0.379970116
Firmicutes Streptococcus salivarius	1	0.74743908	0.867915368	0.026561285	0.04050029	-0.055467376	0.21182579	-1.341372591	0.003322748	-0.028990757	0.102414196	0.228008921
Firmicutes Streptococcus thermophilus	0.696170705	0.239960264	0.19762342	0.150150014	-0.063926479	0.032232643	0.886387198	-0.334720745	0.026907233	-0.094530752	0.301245153	0.286663124
Firmicutes Subdoligranulum unclassified	1	0.001668859	0.008186328	0.000112461	-0.218250552	3.403265268	-17.12220183	-15.16737944	-0.013363972	0.186845267	-0.161612663	-0.698349502
Firmicutes Veillonella atypica	0.06094047	0.053403353	0.005165043	0.124192088	-0.152354761	-0.364496345	-2.197695267	0.571481096	0.010235453	-0.022980467	0.048475006	0.263342412
Firmicutes Veillonella dispar	0.100002106	0.000578865	0.046617841	0.036684265	-0.121328914	-0.533178514	-1.656946785	0.793799579	-0.031469089	-0.197693817	0.360957109	0.254536399
Firmicutes Veillonella parvula	0.841492813	0.001915315	0.002107845	0.006528999	-0.077447711	-0.242772298	-1.589041119	0.297022248	-0.000515411	-0.145123229	0.566215297	0.435751088
Firmicutes Veillonella unclassified	0.696170705	0.015254306	0.003341428	0.006547454	0.064355711	0.077020629	-2.810255078	-0.885251051	-0.028979024	-0.135934028	0.010675158	0.41902497
Proteobacteria Bilophila unclassified	1	6.04142E-05	6.01059E-07	1.32708E-06	12.64477911	1137.449826	-4857.282456	-2297.540932	0.0013682	0.026043285	0.125016749	0.373027574
Proteobacteria Bilophila wadsworthia	1	0.235232047	0.855612576	0.020643347									-1.57763E-05	0.000882689	-0.000443995	-0.005353153
Proteobacteria Burkholderiales bacterium 1 1 47	0.696170705	0.032349451	1	0.01834414	0.13549427	1.084119288	0.029774552	-2.122561897	0.007994492	-0.056092618	-0.007484327	0.464057989
Proteobacteria Escherichia coli	0.957907757	0.000990951	0.484321821	0.020491933	-0.025500233	-0.394295017	0.018619491	0.469938838	0.020621627	-0.13917222	0.296696663	0.374874317
Proteobacteria Escherichia unclassified	1	0.802926819	0.264738794	0.773505034	-0.001034799	0.045795866	-0.034148057	-0.002281628	0.01651668	-0.018601172	0.518179063	0.127959256
Proteobacteria Haemophilus parainfluenzae	1	0.89906974	0.007081211	0.01834414	0.036282923	0.03174871	-2.200531021	0.936949947	-0.0102102	-0.017439777	0.274634884	0.341542906
Proteobacteria Parasutterella excrementihominis	1	0.451250289	0.881280816	0.00035053	0.023187342	0.589622184	-0.506516849	-3.14726352	0.007269181	-0.008165071	-0.110009197	1.021159209
Verrucomicrobia Akkermansia muciniphila	1	0.001996278	0.850253661	3.53844E-08	0.049877913	0.709541882	-0.46313064	-3.817045256	-0.006648254	0.109812355	-0.097918477	-0.531102563
If the taxa has less than 10 zeros or the maximum abundance is too small, the ZIBR test may not be accurate so we used the results of the linear mixed effect model as suggested.
